# Supplementary material for: Linking Global Integrated Assessment and Hybrid Input–Output Models To Support Steel Decarbonization Policies in Europe
Source: Environ Sci Technol. 2026 Jun 9;60(24):17099–109. doi: 10.1021/acs.est.5c15099 (PMC13296473; doi:10.1021/acs.est.5c15099)
Supplement: Supplementary file 1 [file es5c15099_si_001.xlsx]

## Sheet: Cover
Linking global integrated assessment and hybrid input-output models to support steel decarbonisation policies in Europe
Debora Ghezzi1, Lorenzo Rinaldi1, Russell Horowitz2, Dirk-Jan van de Ven2, Georg Holtz3, Alexander Jülich3, Matteo Vincenzo Rocco1
1Department of Energy, Politecnico di Milano, Milan, Italy
2Basque Center for Climate Change, Leoia, Spain
3Wuppertal Institute for Climate, Environment & Energy, Wuppertal, Germany
Corresponding author: Debora Ghezzi, debora.ghezzi@polimi.it
Contents
1. Concordance | Regions
Table of concordance between regions in GCAM and MARIO/Exiobase
2. Inputs | Steelmaking routes
Input data for steelmaking technologies with references
3. Results | Figure2
Data underlying Figure 2 in the Manuscript
4. Results | Figure3&4
Data underlying Figures 3 and 4 in the Manuscript
5. Results | Figure5
Data underlying Figure 5 in the Manuscript
6. Results | Figure6
Data underlying Figure 6 in the Manuscript
7. Results | Figure7
Data underlying Figure 7 in the Manuscript
8. Results | GCAM full data
Full set of results obtained from GCAM

## Sheet: 1. Concordance | Regions
Country	MARIO/Exiobase	GCAM 7.0
Burundi	Rest of Africa	Africa_Eastern
Comoros	Rest of Africa	Africa_Eastern
Djibouti	Rest of Africa	Africa_Eastern
Eritrea	Rest of Africa	Africa_Eastern
Ethiopia	Rest of Africa	Africa_Eastern
Kenya	Rest of Africa	Africa_Eastern
Madagascar	Rest of Africa	Africa_Eastern
Mauritius	Rest of Africa	Africa_Eastern
Reunion	Rest of Africa	Africa_Eastern
Rwanda	Rest of Africa	Africa_Eastern
Sudan	Rest of Africa	Africa_Eastern
Somalia	Rest of Africa	Africa_Eastern
Uganda	Rest of Africa	Africa_Eastern
Algeria	Rest of Africa	Africa_Northern
Egypt	Rest of Africa	Africa_Northern
Western Sahara	Rest of Africa	Africa_Northern
Libya	Rest of Africa	Africa_Northern
Morocco	Rest of Africa	Africa_Northern
Tunisia	Rest of Africa	Africa_Northern
Angola	Rest of Africa	Africa_Southern
Botswana	Rest of Africa	Africa_Southern
Lesotho	Rest of Africa	Africa_Southern
Mozambique	Rest of Africa	Africa_Southern
Malawi	Rest of Africa	Africa_Southern
Namibia	Rest of Africa	Africa_Southern
Swaziland	Rest of Africa	Africa_Southern
Tanzania	Rest of Africa	Africa_Southern
Zambia	Rest of Africa	Africa_Southern
Zimbabwe	Rest of Africa	Africa_Southern
Benin	Rest of Africa	Africa_Western
Burkina Faso	Rest of Africa	Africa_Western
Central African Republic	Rest of Africa	Africa_Western
Cote d'Ivoire	Rest of Africa	Africa_Western
Cameroon	Rest of Africa	Africa_Western
Democratic Republic of the Congo	Rest of Africa	Africa_Western
Congo	Rest of Africa	Africa_Western
Cape Verde	Rest of Africa	Africa_Western
Gabon	Rest of Africa	Africa_Western
Ghana	Rest of Africa	Africa_Western
Guinea	Rest of Africa	Africa_Western
Gambia	Rest of Africa	Africa_Western
Guinea-Bissau	Rest of Africa	Africa_Western
Equatorial Guinea	Rest of Africa	Africa_Western
Liberia	Rest of Africa	Africa_Western
Mali	Rest of Africa	Africa_Western
Mauritania	Rest of Africa	Africa_Western
Niger	Rest of Africa	Africa_Western
Nigeria	Rest of Africa	Africa_Western
Senegal	Rest of Africa	Africa_Western
Sierra Leone	Rest of Africa	Africa_Western
Sao Tome and Principe	Rest of Africa	Africa_Western
Chad	Rest of Africa	Africa_Western
Togo	Rest of Africa	Africa_Western
Argentina	Rest of Latin America	Argentina
Australia	Australia	Australia_NZ
New Zealand	Rest of Asia Pacific	Australia_NZ
Brazil	Brazil	Brazil
Canada	Canada	Canada
Aruba	Rest of Latin America	Central America and the Caribbean
Anguilla	Rest of Latin America	Central America and the Caribbean
Neterlands Antilles	Rest of Latin America	Central America and the Caribbean
Antigua & Barbuda	Rest of Latin America	Central America and the Caribbean
Bahamas	Rest of Latin America	Central America and the Caribbean
Belize	Rest of Latin America	Central America and the Caribbean
Bermuda	Rest of Latin America	Central America and the Caribbean
Barbados	Rest of Latin America	Central America and the Caribbean
Costa Rica	Rest of Latin America	Central America and the Caribbean
Cuba	Rest of Latin America	Central America and the Caribbean
Cayman Islands	Rest of Latin America	Central America and the Caribbean
Dominica	Rest of Latin America	Central America and the Caribbean
Domincan Republic	Rest of Latin America	Central America and the Caribbean
Guadeloupe	Rest of Latin America	Central America and the Caribbean
Grenada	Rest of Latin America	Central America and the Caribbean
Guatemala	Rest of Latin America	Central America and the Caribbean
Honduras	Rest of Latin America	Central America and the Caribbean
Haiti	Rest of Latin America	Central America and the Caribbean
Jamaica	Rest of Latin America	Central America and the Caribbean
Siaint Kitts and Nevis	Rest of Latin America	Central America and the Caribbean
Saint Lucia	Rest of Latin America	Central America and the Caribbean
Montserrat	Rest of Latin America	Central America and the Caribbean
Martinique	Rest of Latin America	Central America and the Caribbean
Nicaragua	Rest of Latin America	Central America and the Caribbean
Panama	Rest of Latin America	Central America and the Caribbean
El Salvador	Rest of Latin America	Central America and the Caribbean
Trinidad and Tobago	Rest of Latin America	Central America and the Caribbean
Saint Barthelemy	Rest of Latin America	Central America and the Caribbean
Sint Eustatius and Saba Bonaire	Rest of Latin America	Central America and the Caribbean
Saint Vincent and the Grenadines	Rest of Latin America	Central America and the Caribbean
Armenia	Rest of Asia Pacific	Central Asia
Azerbaijan	Rest of Asia Pacific	Central Asia
Georgia	Rest of Asia Pacific	Central Asia
Kazakhstan	Rest of Asia Pacific	Central Asia
Kyrgyzstan	Rest of Asia Pacific	Central Asia
Mongolia	Rest of Asia Pacific	Central Asia
Tajikistan	Rest of Asia Pacific	Central Asia
Turkmenistan	Rest of Asia Pacific	Central Asia
Uzbekistan	Rest of Asia Pacific	Central Asia
China	China	China
Colombia	Rest of Latin America	Colombia
Bulgaria	Bulgaria	EU-12
Cyprus	Cyprus	EU-12
Czech Republic	Czech Republic	EU-12
Estonia	Estonia	EU-12
Hungary	Hungary	EU-12
Lithuania	Lithuania	EU-12
Latvia	Latvia	EU-12
Malta	Malta	EU-12
Poland	Poland	EU-12
Romania	Romania	EU-12
Slovakia	Slovakia	EU-12
Slovenia	Slovenia	EU-12
Andorra	Rest of Europe	EU-15
Austria	Austria	EU-15
Belgium	Belgium	EU-15
Denmark	Denmark	EU-15
Finland	Finland	EU-15
France	France	EU-15
Germany	Germany	EU-15
Greece	Greece	EU-15
Greenland	Rest of Europe	EU-15
Ireland	Ireland	EU-15
Italy	Italy	EU-15
Luxembourg	Luxembourg	EU-15
Monaco	Monaco	EU-15
Netherlands	Netherlands	EU-15
Portugal	Portugal	EU-15
Sweden	Sweden	EU-15
Spain	Spain	EU-15
United Kingdom	United Kingdom	EU-15
Ukraine	Rest of Europe	Ukraine
Iceland	Rest of Europe	European Free Trade Association
Norway	Norway	European Free Trade Association
Switzerland	Switzerland	European Free Trade Association
Albania	Rest of Europe	Europe_Non_EU
Belarus	Rest of Europe	Europe_Non_EU
Bosnia and Herzegovina	Rest of Europe	Europe_Non_EU
Croatia	Croatia	Europe_Non_EU
Kosovo	Rest of Europe	Europe_Non_EU
Macedonia	Rest of Europe	Europe_Non_EU
Moldova	Rest of Europe	Europe_Non_EU
Montenegro	Rest of Europe	Europe_Non_EU
Serbia	Rest of Europe	Europe_Non_EU
Turkey	Turkey	Europe_Non_EU
India	India	India
Indonesia	Indonesia	Indonesia
Japan	Japan	Japan
Mexico	Mexico	Mexico
United Arab Emirates	Middle East	Middle East
Bahrain	Middle East	Middle East
Iran	Middle East	Middle East
Iraq	Middle East	Middle East
Israel	Middle East	Middle East
Jordan	Middle East	Middle East
Kuwait	Middle East	Middle East
Lebanon	Middle East	Middle East
Oman	Middle East	Middle East
Palestine	Middle East	Middle East
Qatar	Middle East	Middle East
Saudi Arabia	Middle East	Middle East
Syria	Middle East	Middle East
Yemen	Middle East	Middle East
Pakistan	Rest of Asia Pacific	Pakistan
Russia	Russia	Russia
South Africa	South Africa	South Africa
French Guiana	Rest of Latin America	South America_Northern
Guyana	Rest of Latin America	South America_Northern
Suriname	Rest of Latin America	South America_Northern
Venezuela	Rest of Latin America	South America_Northern
Bolivia	Rest of Latin America	South America_Southern
Chile	Rest of Latin America	South America_Southern
Ecuador	Rest of Latin America	South America_Southern
Peru	Rest of Latin America	South America_Southern
Paraguay	Rest of Latin America	South America_Southern
Uruguay	Rest of Latin America	South America_Southern
Afghanistan	Rest of Asia Pacific	South Asia
Bangladesh	Rest of Asia Pacific	South Asia
Bhutan	Rest of Asia Pacific	South Asia
Sri Lanka	Rest of Asia Pacific	South Asia
Maldives	Rest of Asia Pacific	South Asia
Nepal	Rest of Asia Pacific	South Asia
American Samoa	Rest of Asia Pacific	Southeast Asia
Brunei Darussalam	Rest of Asia Pacific	Southeast Asia
Cocos (Keeling) Islands	Rest of Asia Pacific	Southeast Asia
Cook Islands	Rest of Asia Pacific	Southeast Asia
Chrismas Island	Rest of Asia Pacific	Southeast Asia
Fiji	Rest of Asia Pacific	Southeast Asia
Federated States of Micronesia	Rest of Asia Pacific	Southeast Asia
Guam	Rest of Asia Pacific	Southeast Asia
Cambodia	Rest of Asia Pacific	Southeast Asia
Kiribati	Rest of Asia Pacific	Southeast Asia
Lao Peoples Democratic Republic	Rest of Asia Pacific	Southeast Asia
Marshall Islands	Rest of Asia Pacific	Southeast Asia
Myanmar	Rest of Asia Pacific	Southeast Asia
Northern Mariana Islands	Rest of Asia Pacific	Southeast Asia
Malaysia	Rest of Asia Pacific	Southeast Asia
Mayotte	Rest of Asia Pacific	Southeast Asia
New Caledonia	Rest of Asia Pacific	Southeast Asia
Norfolk Island	Rest of Asia Pacific	Southeast Asia
Niue	Rest of Asia Pacific	Southeast Asia
Nauru	Rest of Asia Pacific	Southeast Asia
Pacific Islands Trust Territory	Rest of Asia Pacific	Southeast Asia
Pitcairn Islands	Rest of Asia Pacific	Southeast Asia
Philippines	Rest of Asia Pacific	Southeast Asia
Palau	Rest of Asia Pacific	Southeast Asia
Papua New Guinea	Rest of Asia Pacific	Southeast Asia
Democratic Peoples Republic of Korea	Rest of Asia Pacific	Southeast Asia
French Polynesia	Rest of Asia Pacific	Southeast Asia
Singapore	Rest of Asia Pacific	Southeast Asia
Solomon Islands	Rest of Asia Pacific	Southeast Asia
Seychelles	Rest of Asia Pacific	Southeast Asia
Thailand	Rest of Asia Pacific	Southeast Asia
Tokelau	Rest of Asia Pacific	Southeast Asia
Timor Leste	Rest of Asia Pacific	Southeast Asia
Tonga	Rest of Asia Pacific	Southeast Asia
Tuvalu	Rest of Asia Pacific	Southeast Asia
Viet Nam	Rest of Asia Pacific	Southeast Asia
Vanuatu	Rest of Asia Pacific	Southeast Asia
Samoa	Rest of Asia Pacific	Southeast Asia
South Korea	South Korea	South Korea
Taiwan	Rest of Asia Pacific	Taiwan
USA	USA	USA

## Sheet: 2. Inputs | Steelmaking routes 
Technology	Acronym	Energy for steel production (per tonne of finished steel)							Energy for finishing (per tonne of finished steel)					Emissions
		Electricity	Natural gas	Coal	Hydrogen	Biomass	Biomethane	Charcoal	Electricity	Natural gas	Hydrogen	Biomass	Biomethane	Direct emissions	Emissions category
		[GJ/ton]	[GJ/ton]	[GJ/ton]	[GJ/ton]	[GJ/ton]	[GJ/ton]	[GJ/ton]	[GJ/ton]	[GJ/ton]	[GJ/ton]	[GJ/ton]	[GJ/ton]	[kgCO2/ton]
Blast Furnace-Basic Oxygen Furnace	BF-BOF	0	0	21.1454	0	0	0	0	0.472936	0				2183	High
Blast Furnace-Basic Oxygen Furnace + CCS 73%	BF-BOF-CCS-73%	3.00859	0	21.1454	0	0	0	0	0.472936	0				590	Medium
Blast Furnace-Basic Oxygen Furnace + CCS 86%	BF-BOF-CCS-86%	3.65772	0	21.1454	0	0	0	0	0.472936	0				306	Low
Blast Furnace-Basic Oxygen Furnace with bioenergy (min) + CCS	BF-BOF-BECCS min	3.01734	0	14.1099	0	0	0.583724	6.45798	0.472936				0	<0	Low
Blast Furnace-Basic Oxygen Furnace with bioenergy (max) + CCS	BF-BOF-BECCSmax	3.02515	0	12.9594	0	0	0.583724	7.61934	0.472936				0	<0	Low
Smelting Reduction-Basic Oxygen Furnace	SR-BOF	1.64746	0	13.7843	0	0	0	0	0.472936	1.14043				1’476	High
Smelting Reduction-Basic Oxygen Furnace + CCS	SR-BOF-CCS	2.52073	0	13.7843	0	0	0	0	0.472936	1.14043				207	Low
Direct Reduction of Iron with Natural Gas-Electric Arc Furnace	DRI-EAF-NG	1.57379	11.3645	0.0795607	0	0	0	0	0.472936	1.91105				736	Medium
Direct Reduction of Iron with Natural Gas-Electric Arc Furnace + CCS	DRI-EAF-NG-CCS	2.23587	11.3645	0.0795607	0	0	0	0	0.472936	1.91105				199	Low
Direct Reduction of Iron with Coal-Electric Arc Furnace	DRI-EAF-COAL	3.95085	0	21.4799	0	0	0	0	0.472936	1.91105				2286	High
Direct Reduction of Iron with Coal-Electric Arc Furnace + CCS	DRI-EAF-COAL-CCS	9.32321	0	21.4799	0	0	0	0	0.472936	1.91105				320	Low
Direct Reduction of Iron with Bioenergy-Electric Arc Furnace + CCS	DRI-EAF-BECCS	3.35637	0	0	0	13.9053	0	0.352123	0.515556			2.73007		<0	Low
Direct Reduction of Iron with (Green) Hydrogen-Electric Arc Furnace	DRI-EAF-H2	2.23051	0	0	8.95776	0	0	0.575128	0.472936		1.91105			0	Low
Direct Reduction of Iron with Natural Gas-Submerged Arc Furnace-Basic Oxygen Furnace	DRI-SAF-BOF-NG	2.13329	10.7045	0.110336	0	0	0	0	0.472936	1.91105				704	Medium
Direct Reduction of Iron with Hydrogen-Submerged Arc Furnace-Basic Oxygen Furnace	DRI-SAF-BOF-H2	2.13329	0	0	8.19715	0	0	1.54952	0.472936		1.91105			0	Low
Direct Reduction of Iron with Bioenergy-Submerged Arc Furnace-Basic Oxygen Furnace + CCS	DRI-SAF-BOF-BECCS	5.53867	0	0	0	13.9843	0	0.61186	0.515556			1.63437		<0	Low
Alkaline Electrolysis-Electric Arc Furnace	AEL-EAF	14.508	0	0	0	0	0	0.406538	2.25741					0	Low
Molten Oxide Electrolysis	MOE	16.0201	0	0	0	0	0	0	2.25741					0	Low
Electric Arc Furnace (fossil) and finishing with Natural Gas	EAF-fossil-NG	2.23277	0.441531	0.405062	0	0	0	0	0.472936	1.91105				199	Low
Electric Arc Furnace (bioenergy) and finishing with Natural Gas	EAF-bio-NG	2.6743	0	0	0	0	0	0.406538	0.472936	1.91105				136	Low
Electric Arc Furnace (fossil) and electrical finishing	EAF-fossil-EL	2.23277	0.441531	0.405062	0	0	0	0	2.25741					64	Low
Electric Arc Furnace (bioenergy) and electrical finishing	EAF-bio-EL	2.6743	0	0	0	0	0	0.406538	2.25741					0	Low
Source:
Zelt et al. (2025)	https://doi.org/10.5281/zenodo.15342220
Agora et al. (2024)	https://www.agora-industry.org/publications/low-carbon-technologies-for-the-global-steel-transformation
Bilici et al. (2024)	https://www.sciencedirect.com/science/article/pii/S2666278724000370
UBA (2023)	https://www.umweltbundesamt.de/publikationen/co2-neutrale-prozesswaermeerzeugung
CS to finished Steel factor [t CS/t of finished steel)]	1.08538
Notes:
The energy intensity values reported in this table refer to finished steel products. To align the original crude steel data from Zelt et al. (2025) with our system boundaries, we applied a weighted average conversion factor of 1.084 t crude steel per 1 t finished steel. This factor (derived from the ITOM-Model in https://github.com/wupperinst/itom) accounts for material losses during the shaping …
The reported values for hydrogen (H2-DRI) and natural gas (NG-DRI) represent the total fuel demand. This includes both the process gas required for reduction and the integrated auxiliary heat (thermal demand), as sourced from Zelt et al. (2025). This consolidation ensures a consistent total energy balance for the model.
Data deviations from Zelt et al. (2025) result from specific modeling choices: AEL-EAF excludes scrap share in EAF; MOE assumes high-case energy demand from Agora et al. (2024) instead of average; and all intensities are scaled by the ITOM-derived crude steel to finished steel conversion factor (1.084) and account for internal off-gas integration.
Finishing energy demands (e.g., hot rolling) vary across routes due to differences in energy carriers and the internal utilization of process off-gases (e.g., in BF-BOF routes) to meet thermal requirements. The underlying data are based on UBA (2023) and have been adapted to ensure a consistent integration of these thermal demands into the primary energy carriers used in the model

## Sheet: 3. Results | Figure2
Model	Year	Scenario	Region	Variable	Unit	Value
GCAM 7.0	2020	NDC_LTT	EU27	Steel consumption	Mton steel	151.6
GCAM 7.0	2020	NDC_LTT	EU27	Steel exports	Mton steel	32.1			Figure 2. Steel consumption, production and trade patterns in the EU in 2020-2050 by scenario
GCAM 7.0	2020	NDC_LTT	EU27	Steel imports	Mton steel	40
GCAM 7.0	2020	NDC_LTT	EU27	Steel production	Mton steel	143.7
GCAM 7.0	2020	CBAM	EU27	Steel consumption	Mton steel	151.6
GCAM 7.0	2020	CBAM	EU27	Steel exports	Mton steel	32.1
GCAM 7.0	2020	CBAM	EU27	Steel imports	Mton steel	40
GCAM 7.0	2020	CBAM	EU27	Steel production	Mton steel	143.7
GCAM 7.0	2020	CBAM-G_SUBS	EU27	Steel consumption	Mton steel	151.6
GCAM 7.0	2020	CBAM-G_SUBS	EU27	Steel exports	Mton steel	32.1
GCAM 7.0	2020	CBAM-G_SUBS	EU27	Steel imports	Mton steel	40
GCAM 7.0	2020	CBAM-G_SUBS	EU27	Steel production	Mton steel	143.7
GCAM 7.0	2020	CBAM-G_SUBS_HI	EU27	Steel consumption	Mton steel	151.6
GCAM 7.0	2020	CBAM-G_SUBS_HI	EU27	Steel exports	Mton steel	32.1
GCAM 7.0	2020	CBAM-G_SUBS_HI	EU27	Steel imports	Mton steel	40
GCAM 7.0	2020	CBAM-G_SUBS_HI	EU27	Steel production	Mton steel	143.7
GCAM 7.0	2025	NDC_LTT	EU27	Steel consumption	Mton steel	152.1
GCAM 7.0	2025	NDC_LTT	EU27	Steel exports	Mton steel	31
GCAM 7.0	2025	NDC_LTT	EU27	Steel imports	Mton steel	46.3
GCAM 7.0	2025	NDC_LTT	EU27	Steel production	Mton steel	136.8
GCAM 7.0	2025	CBAM	EU27	Steel consumption	Mton steel	152.1
GCAM 7.0	2025	CBAM	EU27	Steel exports	Mton steel	31
GCAM 7.0	2025	CBAM	EU27	Steel imports	Mton steel	46.3
GCAM 7.0	2025	CBAM	EU27	Steel production	Mton steel	136.8
GCAM 7.0	2025	CBAM-G_SUBS	EU27	Steel consumption	Mton steel	152.1
GCAM 7.0	2025	CBAM-G_SUBS	EU27	Steel exports	Mton steel	31
GCAM 7.0	2025	CBAM-G_SUBS	EU27	Steel imports	Mton steel	46.3
GCAM 7.0	2025	CBAM-G_SUBS	EU27	Steel production	Mton steel	136.8
GCAM 7.0	2025	CBAM-G_SUBS_HI	EU27	Steel consumption	Mton steel	152.1
GCAM 7.0	2025	CBAM-G_SUBS_HI	EU27	Steel exports	Mton steel	31
GCAM 7.0	2025	CBAM-G_SUBS_HI	EU27	Steel imports	Mton steel	46.3
GCAM 7.0	2025	CBAM-G_SUBS_HI	EU27	Steel production	Mton steel	136.8
GCAM 7.0	2030	NDC_LTT	EU27	Steel consumption	Mton steel	147.1
GCAM 7.0	2030	NDC_LTT	EU27	Steel exports	Mton steel	25.6
GCAM 7.0	2030	NDC_LTT	EU27	Steel imports	Mton steel	56.9
GCAM 7.0	2030	NDC_LTT	EU27	Steel production	Mton steel	115.7
GCAM 7.0	2030	CBAM	EU27	Steel consumption	Mton steel	145.4
GCAM 7.0	2030	CBAM	EU27	Steel exports	Mton steel	21.7
GCAM 7.0	2030	CBAM	EU27	Steel imports	Mton steel	35.1
GCAM 7.0	2030	CBAM	EU27	Steel production	Mton steel	132
GCAM 7.0	2030	CBAM-G_SUBS	EU27	Steel consumption	Mton steel	145.4
GCAM 7.0	2030	CBAM-G_SUBS	EU27	Steel exports	Mton steel	22.3
GCAM 7.0	2030	CBAM-G_SUBS	EU27	Steel imports	Mton steel	34.4
GCAM 7.0	2030	CBAM-G_SUBS	EU27	Steel production	Mton steel	133.3
GCAM 7.0	2030	CBAM-G_SUBS_HI	EU27	Steel consumption	Mton steel	145.5
GCAM 7.0	2030	CBAM-G_SUBS_HI	EU27	Steel exports	Mton steel	23
GCAM 7.0	2030	CBAM-G_SUBS_HI	EU27	Steel imports	Mton steel	33.1
GCAM 7.0	2030	CBAM-G_SUBS_HI	EU27	Steel production	Mton steel	135.4
GCAM 7.0	2035	NDC_LTT	EU27	Steel consumption	Mton steel	140.2
GCAM 7.0	2035	NDC_LTT	EU27	Steel exports	Mton steel	33.4
GCAM 7.0	2035	NDC_LTT	EU27	Steel imports	Mton steel	44
GCAM 7.0	2035	NDC_LTT	EU27	Steel production	Mton steel	129.6
GCAM 7.0	2035	CBAM	EU27	Steel consumption	Mton steel	139.6
GCAM 7.0	2035	CBAM	EU27	Steel exports	Mton steel	30.6
GCAM 7.0	2035	CBAM	EU27	Steel imports	Mton steel	36.8
GCAM 7.0	2035	CBAM	EU27	Steel production	Mton steel	133.5
GCAM 7.0	2035	CBAM-G_SUBS	EU27	Steel consumption	Mton steel	139.7
GCAM 7.0	2035	CBAM-G_SUBS	EU27	Steel exports	Mton steel	31.6
GCAM 7.0	2035	CBAM-G_SUBS	EU27	Steel imports	Mton steel	35.2
GCAM 7.0	2035	CBAM-G_SUBS	EU27	Steel production	Mton steel	136.1
GCAM 7.0	2035	CBAM-G_SUBS_HI	EU27	Steel consumption	Mton steel	139.8
GCAM 7.0	2035	CBAM-G_SUBS_HI	EU27	Steel exports	Mton steel	32.9
GCAM 7.0	2035	CBAM-G_SUBS_HI	EU27	Steel imports	Mton steel	34
GCAM 7.0	2035	CBAM-G_SUBS_HI	EU27	Steel production	Mton steel	138.7
GCAM 7.0	2040	NDC_LTT	EU27	Steel consumption	Mton steel	135.1
GCAM 7.0	2040	NDC_LTT	EU27	Steel exports	Mton steel	38
GCAM 7.0	2040	NDC_LTT	EU27	Steel imports	Mton steel	38.8
GCAM 7.0	2040	NDC_LTT	EU27	Steel production	Mton steel	134.2
GCAM 7.0	2040	CBAM	EU27	Steel consumption	Mton steel	134.5
GCAM 7.0	2040	CBAM	EU27	Steel exports	Mton steel	34.9
GCAM 7.0	2040	CBAM	EU27	Steel imports	Mton steel	30.9
GCAM 7.0	2040	CBAM	EU27	Steel production	Mton steel	138.5
GCAM 7.0	2040	CBAM-G_SUBS	EU27	Steel consumption	Mton steel	134.5
GCAM 7.0	2040	CBAM-G_SUBS	EU27	Steel exports	Mton steel	35.5
GCAM 7.0	2040	CBAM-G_SUBS	EU27	Steel imports	Mton steel	30.4
GCAM 7.0	2040	CBAM-G_SUBS	EU27	Steel production	Mton steel	139.7
GCAM 7.0	2040	CBAM-G_SUBS_HI	EU27	Steel consumption	Mton steel	135
GCAM 7.0	2040	CBAM-G_SUBS_HI	EU27	Steel exports	Mton steel	42.9
GCAM 7.0	2040	CBAM-G_SUBS_HI	EU27	Steel imports	Mton steel	26.2
GCAM 7.0	2040	CBAM-G_SUBS_HI	EU27	Steel production	Mton steel	151.7
GCAM 7.0	2045	NDC_LTT	EU27	Steel consumption	Mton steel	130.1
GCAM 7.0	2045	NDC_LTT	EU27	Steel exports	Mton steel	44.4
GCAM 7.0	2045	NDC_LTT	EU27	Steel imports	Mton steel	34.1
GCAM 7.0	2045	NDC_LTT	EU27	Steel production	Mton steel	140.4
GCAM 7.0	2045	CBAM	EU27	Steel consumption	Mton steel	129.8
GCAM 7.0	2045	CBAM	EU27	Steel exports	Mton steel	42.2
GCAM 7.0	2045	CBAM	EU27	Steel imports	Mton steel	28.8
GCAM 7.0	2045	CBAM	EU27	Steel production	Mton steel	143.2
GCAM 7.0	2045	CBAM-G_SUBS	EU27	Steel consumption	Mton steel	129.8
GCAM 7.0	2045	CBAM-G_SUBS	EU27	Steel exports	Mton steel	42.2
GCAM 7.0	2045	CBAM-G_SUBS	EU27	Steel imports	Mton steel	28.7
GCAM 7.0	2045	CBAM-G_SUBS	EU27	Steel production	Mton steel	143.3
GCAM 7.0	2045	CBAM-G_SUBS_HI	EU27	Steel consumption	Mton steel	130.4
GCAM 7.0	2045	CBAM-G_SUBS_HI	EU27	Steel exports	Mton steel	52.8
GCAM 7.0	2045	CBAM-G_SUBS_HI	EU27	Steel imports	Mton steel	24.1
GCAM 7.0	2045	CBAM-G_SUBS_HI	EU27	Steel production	Mton steel	159.1
GCAM 7.0	2050	NDC_LTT	EU27	Steel consumption	Mton steel	125.5
GCAM 7.0	2050	NDC_LTT	EU27	Steel exports	Mton steel	51.7
GCAM 7.0	2050	NDC_LTT	EU27	Steel imports	Mton steel	30.4
GCAM 7.0	2050	NDC_LTT	EU27	Steel production	Mton steel	146.8
GCAM 7.0	2050	CBAM	EU27	Steel consumption	Mton steel	125.3
GCAM 7.0	2050	CBAM	EU27	Steel exports	Mton steel	50.1
GCAM 7.0	2050	CBAM	EU27	Steel imports	Mton steel	26.7
GCAM 7.0	2050	CBAM	EU27	Steel production	Mton steel	148.7
GCAM 7.0	2050	CBAM-G_SUBS	EU27	Steel consumption	Mton steel	125.3
GCAM 7.0	2050	CBAM-G_SUBS	EU27	Steel exports	Mton steel	50.1
GCAM 7.0	2050	CBAM-G_SUBS	EU27	Steel imports	Mton steel	26.7
GCAM 7.0	2050	CBAM-G_SUBS	EU27	Steel production	Mton steel	148.7
GCAM 7.0	2050	CBAM-G_SUBS_HI	EU27	Steel consumption	Mton steel	125.9
GCAM 7.0	2050	CBAM-G_SUBS_HI	EU27	Steel exports	Mton steel	64.4
GCAM 7.0	2050	CBAM-G_SUBS_HI	EU27	Steel imports	Mton steel	22
GCAM 7.0	2050	CBAM-G_SUBS_HI	EU27	Steel production	Mton steel	168.3

## Sheet: 4. Results | Figure3&4
Model	Year	Scenario	Region	Steel technology	Technology emission cluster	Variable	Unit	Value
GCAM 7.0	2020	NDC_LTT	EU27	AEL-EAF	Low | Primary steel	Steel production	Mton steel	0
GCAM 7.0	2020	NDC_LTT_CBAM	EU27	AEL-EAF	Low | Primary steel	Steel production	Mton steel	0			Figure 3. Steel production from high-, medium- and low-emissions technologies in the EU by
GCAM 7.0	2020	NDC_LTT_CBAM-G_SUBS	EU27	AEL-EAF	Low | Primary steel	Steel production	Mton steel	0			scenario. Low emissions technologies are distinguished between primary and secondary steel
GCAM 7.0	2020	NDC_LTT_CBAM-G_SUBS_HI	EU27	AEL-EAF	Low | Primary steel	Steel production	Mton steel	0			production technologies.
GCAM 7.0	2020	NDC_LTT	EU27	BF-BOF	High	Steel production	Mton steel	81.0725
GCAM 7.0	2020	NDC_LTT_CBAM	EU27	BF-BOF	High	Steel production	Mton steel	81.0725
GCAM 7.0	2020	NDC_LTT_CBAM-G_SUBS	EU27	BF-BOF	High	Steel production	Mton steel	81.0725
GCAM 7.0	2020	NDC_LTT_CBAM-G_SUBS_HI	EU27	BF-BOF	High	Steel production	Mton steel	81.0725
GCAM 7.0	2020	NDC_LTT	EU27	BF-BOF-BECCSmax	Low | Primary steel	Steel production	Mton steel	0
GCAM 7.0	2020	NDC_LTT_CBAM	EU27	BF-BOF-BECCSmax	Low | Primary steel	Steel production	Mton steel	0
GCAM 7.0	2020	NDC_LTT_CBAM-G_SUBS	EU27	BF-BOF-BECCSmax	Low | Primary steel	Steel production	Mton steel	0
GCAM 7.0	2020	NDC_LTT_CBAM-G_SUBS_HI	EU27	BF-BOF-BECCSmax	Low | Primary steel	Steel production	Mton steel	0
GCAM 7.0	2020	NDC_LTT	EU27	BF-BOF-BECCSmin	Low | Primary steel	Steel production	Mton steel	0
GCAM 7.0	2020	NDC_LTT_CBAM	EU27	BF-BOF-BECCSmin	Low | Primary steel	Steel production	Mton steel	0
GCAM 7.0	2020	NDC_LTT_CBAM-G_SUBS	EU27	BF-BOF-BECCSmin	Low | Primary steel	Steel production	Mton steel	0
GCAM 7.0	2020	NDC_LTT_CBAM-G_SUBS_HI	EU27	BF-BOF-BECCSmin	Low | Primary steel	Steel production	Mton steel	0
GCAM 7.0	2020	NDC_LTT	EU27	BF-BOF-CCS-73%	Medium	Steel production	Mton steel	0
GCAM 7.0	2020	NDC_LTT_CBAM	EU27	BF-BOF-CCS-73%	Medium	Steel production	Mton steel	0
GCAM 7.0	2020	NDC_LTT_CBAM-G_SUBS	EU27	BF-BOF-CCS-73%	Medium	Steel production	Mton steel	0
GCAM 7.0	2020	NDC_LTT_CBAM-G_SUBS_HI	EU27	BF-BOF-CCS-73%	Medium	Steel production	Mton steel	0
GCAM 7.0	2020	NDC_LTT	EU27	BF-BOF-CCS-86%	Low | Primary steel	Steel production	Mton steel	0
GCAM 7.0	2020	NDC_LTT_CBAM	EU27	BF-BOF-CCS-86%	Low | Primary steel	Steel production	Mton steel	0
GCAM 7.0	2020	NDC_LTT_CBAM-G_SUBS	EU27	BF-BOF-CCS-86%	Low | Primary steel	Steel production	Mton steel	0
GCAM 7.0	2020	NDC_LTT_CBAM-G_SUBS_HI	EU27	BF-BOF-CCS-86%	Low | Primary steel	Steel production	Mton steel	0
GCAM 7.0	2020	NDC_LTT	EU27	DRI-EAF-BECCS	Low | Primary steel	Steel production	Mton steel	0
GCAM 7.0	2020	NDC_LTT_CBAM	EU27	DRI-EAF-BECCS	Low | Primary steel	Steel production	Mton steel	0
GCAM 7.0	2020	NDC_LTT_CBAM-G_SUBS	EU27	DRI-EAF-BECCS	Low | Primary steel	Steel production	Mton steel	0
GCAM 7.0	2020	NDC_LTT_CBAM-G_SUBS_HI	EU27	DRI-EAF-BECCS	Low | Primary steel	Steel production	Mton steel	0
GCAM 7.0	2020	NDC_LTT	EU27	DRI-EAF-COAL-CCS	Low | Primary steel	Steel production	Mton steel	0
GCAM 7.0	2020	NDC_LTT_CBAM	EU27	DRI-EAF-COAL-CCS	Low | Primary steel	Steel production	Mton steel	0			Figure 4. Steel production in the EU by technology, scenario and year
GCAM 7.0	2020	NDC_LTT_CBAM-G_SUBS	EU27	DRI-EAF-COAL-CCS	Low | Primary steel	Steel production	Mton steel	0
GCAM 7.0	2020	NDC_LTT_CBAM-G_SUBS_HI	EU27	DRI-EAF-COAL-CCS	Low | Primary steel	Steel production	Mton steel	0
GCAM 7.0	2020	NDC_LTT	EU27	DRI-EAF-H2	Low | Primary steel	Steel production	Mton steel	0
GCAM 7.0	2020	NDC_LTT_CBAM	EU27	DRI-EAF-H2	Low | Primary steel	Steel production	Mton steel	0
GCAM 7.0	2020	NDC_LTT_CBAM-G_SUBS	EU27	DRI-EAF-H2	Low | Primary steel	Steel production	Mton steel	0
GCAM 7.0	2020	NDC_LTT_CBAM-G_SUBS_HI	EU27	DRI-EAF-H2	Low | Primary steel	Steel production	Mton steel	0
GCAM 7.0	2020	NDC_LTT	EU27	DRI-EAF-NG	Medium	Steel production	Mton steel	1.30488
GCAM 7.0	2020	NDC_LTT_CBAM	EU27	DRI-EAF-NG	Medium	Steel production	Mton steel	1.30488
GCAM 7.0	2020	NDC_LTT_CBAM-G_SUBS	EU27	DRI-EAF-NG	Medium	Steel production	Mton steel	1.30488
GCAM 7.0	2020	NDC_LTT_CBAM-G_SUBS_HI	EU27	DRI-EAF-NG	Medium	Steel production	Mton steel	1.30488
GCAM 7.0	2020	NDC_LTT	EU27	DRI-EAF-NG-CCS	Low | Primary steel	Steel production	Mton steel	0
GCAM 7.0	2020	NDC_LTT_CBAM	EU27	DRI-EAF-NG-CCS	Low | Primary steel	Steel production	Mton steel	0
GCAM 7.0	2020	NDC_LTT_CBAM-G_SUBS	EU27	DRI-EAF-NG-CCS	Low | Primary steel	Steel production	Mton steel	0
GCAM 7.0	2020	NDC_LTT_CBAM-G_SUBS_HI	EU27	DRI-EAF-NG-CCS	Low | Primary steel	Steel production	Mton steel	0
GCAM 7.0	2020	NDC_LTT	EU27	DRI-SAF-BOF-BECCS	Low | Primary steel	Steel production	Mton steel	0
GCAM 7.0	2020	NDC_LTT_CBAM	EU27	DRI-SAF-BOF-BECCS	Low | Primary steel	Steel production	Mton steel	0
GCAM 7.0	2020	NDC_LTT_CBAM-G_SUBS	EU27	DRI-SAF-BOF-BECCS	Low | Primary steel	Steel production	Mton steel	0
GCAM 7.0	2020	NDC_LTT_CBAM-G_SUBS_HI	EU27	DRI-SAF-BOF-BECCS	Low | Primary steel	Steel production	Mton steel	0
GCAM 7.0	2020	NDC_LTT	EU27	DRI-SAF-BOF-H2	Low | Primary steel	Steel production	Mton steel	0
GCAM 7.0	2020	NDC_LTT_CBAM	EU27	DRI-SAF-BOF-H2	Low | Primary steel	Steel production	Mton steel	0
GCAM 7.0	2020	NDC_LTT_CBAM-G_SUBS	EU27	DRI-SAF-BOF-H2	Low | Primary steel	Steel production	Mton steel	0
GCAM 7.0	2020	NDC_LTT_CBAM-G_SUBS_HI	EU27	DRI-SAF-BOF-H2	Low | Primary steel	Steel production	Mton steel	0
GCAM 7.0	2020	NDC_LTT	EU27	DRI-SAF-BOF-NG	Medium	Steel production	Mton steel	0
GCAM 7.0	2020	NDC_LTT_CBAM	EU27	DRI-SAF-BOF-NG	Medium	Steel production	Mton steel	0
GCAM 7.0	2020	NDC_LTT_CBAM-G_SUBS	EU27	DRI-SAF-BOF-NG	Medium	Steel production	Mton steel	0
GCAM 7.0	2020	NDC_LTT_CBAM-G_SUBS_HI	EU27	DRI-SAF-BOF-NG	Medium	Steel production	Mton steel	0
GCAM 7.0	2020	NDC_LTT	EU27	EAF_scrap	Low | Primary steel	Steel production	Mton steel	0
GCAM 7.0	2020	NDC_LTT_CBAM	EU27	EAF_scrap	Low | Primary steel	Steel production	Mton steel	0
GCAM 7.0	2020	NDC_LTT_CBAM-G_SUBS	EU27	EAF_scrap	Low | Primary steel	Steel production	Mton steel	0
GCAM 7.0	2020	NDC_LTT_CBAM-G_SUBS_HI	EU27	EAF_scrap	Low | Primary steel	Steel production	Mton steel	0
GCAM 7.0	2020	NDC_LTT	EU27	EAF_scrap	Low | Primary steel	Steel production	Mton steel	0
GCAM 7.0	2020	NDC_LTT_CBAM	EU27	EAF_scrap	Low | Primary steel	Steel production	Mton steel	0
GCAM 7.0	2020	NDC_LTT_CBAM-G_SUBS	EU27	EAF_scrap	Low | Primary steel	Steel production	Mton steel	0
GCAM 7.0	2020	NDC_LTT_CBAM-G_SUBS_HI	EU27	EAF_scrap	Low | Primary steel	Steel production	Mton steel	0
GCAM 7.0	2020	NDC_LTT	EU27	EAF_scrap	Low | Primary steel	Steel production	Mton steel	0
GCAM 7.0	2020	NDC_LTT_CBAM	EU27	EAF_scrap	Low | Primary steel	Steel production	Mton steel	0
GCAM 7.0	2020	NDC_LTT_CBAM-G_SUBS	EU27	EAF_scrap	Low | Primary steel	Steel production	Mton steel	0
GCAM 7.0	2020	NDC_LTT_CBAM-G_SUBS_HI	EU27	EAF_scrap	Low | Primary steel	Steel production	Mton steel	0
GCAM 7.0	2020	NDC_LTT	EU27	EAF_scrap	Low | Primary steel	Steel production	Mton steel	61.2758
GCAM 7.0	2020	NDC_LTT_CBAM	EU27	EAF_scrap	Low | Primary steel	Steel production	Mton steel	61.2758
GCAM 7.0	2020	NDC_LTT_CBAM-G_SUBS	EU27	EAF_scrap	Low | Primary steel	Steel production	Mton steel	61.2758
GCAM 7.0	2020	NDC_LTT_CBAM-G_SUBS_HI	EU27	EAF_scrap	Low | Primary steel	Steel production	Mton steel	61.2758
GCAM 7.0	2020	NDC_LTT	EU27	MOE	Low | Secondary steel	Steel production	Mton steel	0
GCAM 7.0	2020	NDC_LTT_CBAM	EU27	MOE	Low | Secondary steel	Steel production	Mton steel	0
GCAM 7.0	2020	NDC_LTT_CBAM-G_SUBS	EU27	MOE	Low | Secondary steel	Steel production	Mton steel	0
GCAM 7.0	2020	NDC_LTT_CBAM-G_SUBS_HI	EU27	MOE	Low | Secondary steel	Steel production	Mton steel	0
GCAM 7.0	2020	NDC_LTT	EU27	SR-BOF	High	Steel production	Mton steel	0
GCAM 7.0	2020	NDC_LTT_CBAM	EU27	SR-BOF	High	Steel production	Mton steel	0
GCAM 7.0	2020	NDC_LTT_CBAM-G_SUBS	EU27	SR-BOF	High	Steel production	Mton steel	0
GCAM 7.0	2020	NDC_LTT_CBAM-G_SUBS_HI	EU27	SR-BOF	High	Steel production	Mton steel	0
GCAM 7.0	2020	NDC_LTT	EU27	SR-BOF-CCS	Low | Primary steel	Steel production	Mton steel	0
GCAM 7.0	2020	NDC_LTT_CBAM	EU27	SR-BOF-CCS	Low | Primary steel	Steel production	Mton steel	0
GCAM 7.0	2020	NDC_LTT_CBAM-G_SUBS	EU27	SR-BOF-CCS	Low | Primary steel	Steel production	Mton steel	0
GCAM 7.0	2020	NDC_LTT_CBAM-G_SUBS_HI	EU27	SR-BOF-CCS	Low | Primary steel	Steel production	Mton steel	0
GCAM 7.0	2025	NDC_LTT	EU27	AEL-EAF	Low | Primary steel	Steel production	Mton steel	0
GCAM 7.0	2025	NDC_LTT_CBAM	EU27	AEL-EAF	Low | Primary steel	Steel production	Mton steel	0
GCAM 7.0	2025	NDC_LTT_CBAM-G_SUBS	EU27	AEL-EAF	Low | Primary steel	Steel production	Mton steel	0
GCAM 7.0	2025	NDC_LTT_CBAM-G_SUBS_HI	EU27	AEL-EAF	Low | Primary steel	Steel production	Mton steel	0
GCAM 7.0	2025	NDC_LTT	EU27	BF-BOF	High	Steel production	Mton steel	52.9975
GCAM 7.0	2025	NDC_LTT_CBAM	EU27	BF-BOF	High	Steel production	Mton steel	52.9975
GCAM 7.0	2025	NDC_LTT_CBAM-G_SUBS	EU27	BF-BOF	High	Steel production	Mton steel	52.9975
GCAM 7.0	2025	NDC_LTT_CBAM-G_SUBS_HI	EU27	BF-BOF	High	Steel production	Mton steel	52.9975
GCAM 7.0	2025	NDC_LTT	EU27	BF-BOF-BECCSmax	Low | Primary steel	Steel production	Mton steel	0
GCAM 7.0	2025	NDC_LTT_CBAM	EU27	BF-BOF-BECCSmax	Low | Primary steel	Steel production	Mton steel	0
GCAM 7.0	2025	NDC_LTT_CBAM-G_SUBS	EU27	BF-BOF-BECCSmax	Low | Primary steel	Steel production	Mton steel	0
GCAM 7.0	2025	NDC_LTT_CBAM-G_SUBS_HI	EU27	BF-BOF-BECCSmax	Low | Primary steel	Steel production	Mton steel	0
GCAM 7.0	2025	NDC_LTT	EU27	BF-BOF-BECCSmin	Low | Primary steel	Steel production	Mton steel	0
GCAM 7.0	2025	NDC_LTT_CBAM	EU27	BF-BOF-BECCSmin	Low | Primary steel	Steel production	Mton steel	0
GCAM 7.0	2025	NDC_LTT_CBAM-G_SUBS	EU27	BF-BOF-BECCSmin	Low | Primary steel	Steel production	Mton steel	0
GCAM 7.0	2025	NDC_LTT_CBAM-G_SUBS_HI	EU27	BF-BOF-BECCSmin	Low | Primary steel	Steel production	Mton steel	0
GCAM 7.0	2025	NDC_LTT	EU27	BF-BOF-CCS-73%	Medium	Steel production	Mton steel	0
GCAM 7.0	2025	NDC_LTT_CBAM	EU27	BF-BOF-CCS-73%	Medium	Steel production	Mton steel	0
GCAM 7.0	2025	NDC_LTT_CBAM-G_SUBS	EU27	BF-BOF-CCS-73%	Medium	Steel production	Mton steel	0
GCAM 7.0	2025	NDC_LTT_CBAM-G_SUBS_HI	EU27	BF-BOF-CCS-73%	Medium	Steel production	Mton steel	0
GCAM 7.0	2025	NDC_LTT	EU27	BF-BOF-CCS-86%	Low | Primary steel	Steel production	Mton steel	0
GCAM 7.0	2025	NDC_LTT_CBAM	EU27	BF-BOF-CCS-86%	Low | Primary steel	Steel production	Mton steel	0
GCAM 7.0	2025	NDC_LTT_CBAM-G_SUBS	EU27	BF-BOF-CCS-86%	Low | Primary steel	Steel production	Mton steel	0
GCAM 7.0	2025	NDC_LTT_CBAM-G_SUBS_HI	EU27	BF-BOF-CCS-86%	Low | Primary steel	Steel production	Mton steel	0
GCAM 7.0	2025	NDC_LTT	EU27	DRI-EAF-BECCS	Low | Primary steel	Steel production	Mton steel	0
GCAM 7.0	2025	NDC_LTT_CBAM	EU27	DRI-EAF-BECCS	Low | Primary steel	Steel production	Mton steel	0
GCAM 7.0	2025	NDC_LTT_CBAM-G_SUBS	EU27	DRI-EAF-BECCS	Low | Primary steel	Steel production	Mton steel	0
GCAM 7.0	2025	NDC_LTT_CBAM-G_SUBS_HI	EU27	DRI-EAF-BECCS	Low | Primary steel	Steel production	Mton steel	0
GCAM 7.0	2025	NDC_LTT	EU27	DRI-EAF-COAL-CCS	Low | Primary steel	Steel production	Mton steel	0
GCAM 7.0	2025	NDC_LTT_CBAM	EU27	DRI-EAF-COAL-CCS	Low | Primary steel	Steel production	Mton steel	0
GCAM 7.0	2025	NDC_LTT_CBAM-G_SUBS	EU27	DRI-EAF-COAL-CCS	Low | Primary steel	Steel production	Mton steel	0
GCAM 7.0	2025	NDC_LTT_CBAM-G_SUBS_HI	EU27	DRI-EAF-COAL-CCS	Low | Primary steel	Steel production	Mton steel	0
GCAM 7.0	2025	NDC_LTT	EU27	DRI-EAF-H2	Low | Primary steel	Steel production	Mton steel	0
GCAM 7.0	2025	NDC_LTT_CBAM	EU27	DRI-EAF-H2	Low | Primary steel	Steel production	Mton steel	0
GCAM 7.0	2025	NDC_LTT_CBAM-G_SUBS	EU27	DRI-EAF-H2	Low | Primary steel	Steel production	Mton steel	0
GCAM 7.0	2025	NDC_LTT_CBAM-G_SUBS_HI	EU27	DRI-EAF-H2	Low | Primary steel	Steel production	Mton steel	0
GCAM 7.0	2025	NDC_LTT	EU27	DRI-EAF-NG	Medium	Steel production	Mton steel	1.44465
GCAM 7.0	2025	NDC_LTT_CBAM	EU27	DRI-EAF-NG	Medium	Steel production	Mton steel	1.44465
GCAM 7.0	2025	NDC_LTT_CBAM-G_SUBS	EU27	DRI-EAF-NG	Medium	Steel production	Mton steel	1.44465
GCAM 7.0	2025	NDC_LTT_CBAM-G_SUBS_HI	EU27	DRI-EAF-NG	Medium	Steel production	Mton steel	1.44465
GCAM 7.0	2025	NDC_LTT	EU27	DRI-EAF-NG-CCS	Low | Primary steel	Steel production	Mton steel	0
GCAM 7.0	2025	NDC_LTT_CBAM	EU27	DRI-EAF-NG-CCS	Low | Primary steel	Steel production	Mton steel	0
GCAM 7.0	2025	NDC_LTT_CBAM-G_SUBS	EU27	DRI-EAF-NG-CCS	Low | Primary steel	Steel production	Mton steel	0
GCAM 7.0	2025	NDC_LTT_CBAM-G_SUBS_HI	EU27	DRI-EAF-NG-CCS	Low | Primary steel	Steel production	Mton steel	0
GCAM 7.0	2025	NDC_LTT	EU27	DRI-SAF-BOF-BECCS	Low | Primary steel	Steel production	Mton steel	0
GCAM 7.0	2025	NDC_LTT_CBAM	EU27	DRI-SAF-BOF-BECCS	Low | Primary steel	Steel production	Mton steel	0
GCAM 7.0	2025	NDC_LTT_CBAM-G_SUBS	EU27	DRI-SAF-BOF-BECCS	Low | Primary steel	Steel production	Mton steel	0
GCAM 7.0	2025	NDC_LTT_CBAM-G_SUBS_HI	EU27	DRI-SAF-BOF-BECCS	Low | Primary steel	Steel production	Mton steel	0
GCAM 7.0	2025	NDC_LTT	EU27	DRI-SAF-BOF-H2	Low | Primary steel	Steel production	Mton steel	0
GCAM 7.0	2025	NDC_LTT_CBAM	EU27	DRI-SAF-BOF-H2	Low | Primary steel	Steel production	Mton steel	0
GCAM 7.0	2025	NDC_LTT_CBAM-G_SUBS	EU27	DRI-SAF-BOF-H2	Low | Primary steel	Steel production	Mton steel	0
GCAM 7.0	2025	NDC_LTT_CBAM-G_SUBS_HI	EU27	DRI-SAF-BOF-H2	Low | Primary steel	Steel production	Mton steel	0
GCAM 7.0	2025	NDC_LTT	EU27	DRI-SAF-BOF-NG	Medium	Steel production	Mton steel	0.785366
GCAM 7.0	2025	NDC_LTT_CBAM	EU27	DRI-SAF-BOF-NG	Medium	Steel production	Mton steel	0.785366
GCAM 7.0	2025	NDC_LTT_CBAM-G_SUBS	EU27	DRI-SAF-BOF-NG	Medium	Steel production	Mton steel	0.785366
GCAM 7.0	2025	NDC_LTT_CBAM-G_SUBS_HI	EU27	DRI-SAF-BOF-NG	Medium	Steel production	Mton steel	0.785366
GCAM 7.0	2025	NDC_LTT	EU27	EAF_scrap	Low | Primary steel	Steel production	Mton steel	0
GCAM 7.0	2025	NDC_LTT_CBAM	EU27	EAF_scrap	Low | Primary steel	Steel production	Mton steel	0
GCAM 7.0	2025	NDC_LTT_CBAM-G_SUBS	EU27	EAF_scrap	Low | Primary steel	Steel production	Mton steel	0
GCAM 7.0	2025	NDC_LTT_CBAM-G_SUBS_HI	EU27	EAF_scrap	Low | Primary steel	Steel production	Mton steel	0
GCAM 7.0	2025	NDC_LTT	EU27	EAF_scrap	Low | Primary steel	Steel production	Mton steel	0
GCAM 7.0	2025	NDC_LTT_CBAM	EU27	EAF_scrap	Low | Primary steel	Steel production	Mton steel	0
GCAM 7.0	2025	NDC_LTT_CBAM-G_SUBS	EU27	EAF_scrap	Low | Primary steel	Steel production	Mton steel	0
GCAM 7.0	2025	NDC_LTT_CBAM-G_SUBS_HI	EU27	EAF_scrap	Low | Primary steel	Steel production	Mton steel	0
GCAM 7.0	2025	NDC_LTT	EU27	EAF_scrap	Low | Primary steel	Steel production	Mton steel	0
GCAM 7.0	2025	NDC_LTT_CBAM	EU27	EAF_scrap	Low | Primary steel	Steel production	Mton steel	0
GCAM 7.0	2025	NDC_LTT_CBAM-G_SUBS	EU27	EAF_scrap	Low | Primary steel	Steel production	Mton steel	0
GCAM 7.0	2025	NDC_LTT_CBAM-G_SUBS_HI	EU27	EAF_scrap	Low | Primary steel	Steel production	Mton steel	0
GCAM 7.0	2025	NDC_LTT	EU27	EAF_scrap	Low | Primary steel	Steel production	Mton steel	81.5751
GCAM 7.0	2025	NDC_LTT_CBAM	EU27	EAF_scrap	Low | Primary steel	Steel production	Mton steel	81.5751
GCAM 7.0	2025	NDC_LTT_CBAM-G_SUBS	EU27	EAF_scrap	Low | Primary steel	Steel production	Mton steel	81.5751
GCAM 7.0	2025	NDC_LTT_CBAM-G_SUBS_HI	EU27	EAF_scrap	Low | Primary steel	Steel production	Mton steel	81.5751
GCAM 7.0	2025	NDC_LTT	EU27	MOE	Low | Secondary steel	Steel production	Mton steel	0
GCAM 7.0	2025	NDC_LTT_CBAM	EU27	MOE	Low | Secondary steel	Steel production	Mton steel	0
GCAM 7.0	2025	NDC_LTT_CBAM-G_SUBS	EU27	MOE	Low | Secondary steel	Steel production	Mton steel	0
GCAM 7.0	2025	NDC_LTT_CBAM-G_SUBS_HI	EU27	MOE	Low | Secondary steel	Steel production	Mton steel	0
GCAM 7.0	2025	NDC_LTT	EU27	SR-BOF	High	Steel production	Mton steel	0
GCAM 7.0	2025	NDC_LTT_CBAM	EU27	SR-BOF	High	Steel production	Mton steel	0
GCAM 7.0	2025	NDC_LTT_CBAM-G_SUBS	EU27	SR-BOF	High	Steel production	Mton steel	0
GCAM 7.0	2025	NDC_LTT_CBAM-G_SUBS_HI	EU27	SR-BOF	High	Steel production	Mton steel	0
GCAM 7.0	2025	NDC_LTT	EU27	SR-BOF-CCS	Low | Primary steel	Steel production	Mton steel	0
GCAM 7.0	2025	NDC_LTT_CBAM	EU27	SR-BOF-CCS	Low | Primary steel	Steel production	Mton steel	0
GCAM 7.0	2025	NDC_LTT_CBAM-G_SUBS	EU27	SR-BOF-CCS	Low | Primary steel	Steel production	Mton steel	0
GCAM 7.0	2025	NDC_LTT_CBAM-G_SUBS_HI	EU27	SR-BOF-CCS	Low | Primary steel	Steel production	Mton steel	0
GCAM 7.0	2030	NDC_LTT	EU27	AEL-EAF	Low | Primary steel	Steel production	Mton steel	0
GCAM 7.0	2030	NDC_LTT_CBAM	EU27	AEL-EAF	Low | Primary steel	Steel production	Mton steel	0
GCAM 7.0	2030	NDC_LTT_CBAM-G_SUBS	EU27	AEL-EAF	Low | Primary steel	Steel production	Mton steel	0
GCAM 7.0	2030	NDC_LTT_CBAM-G_SUBS_HI	EU27	AEL-EAF	Low | Primary steel	Steel production	Mton steel	0
GCAM 7.0	2030	NDC_LTT	EU27	BF-BOF	High	Steel production	Mton steel	11.0712
GCAM 7.0	2030	NDC_LTT_CBAM	EU27	BF-BOF	High	Steel production	Mton steel	12.5048
GCAM 7.0	2030	NDC_LTT_CBAM-G_SUBS	EU27	BF-BOF	High	Steel production	Mton steel	11.4437
GCAM 7.0	2030	NDC_LTT_CBAM-G_SUBS_HI	EU27	BF-BOF	High	Steel production	Mton steel	8.93252
GCAM 7.0	2030	NDC_LTT	EU27	BF-BOF-BECCSmax	Low | Primary steel	Steel production	Mton steel	1.35592
GCAM 7.0	2030	NDC_LTT_CBAM	EU27	BF-BOF-BECCSmax	Low | Primary steel	Steel production	Mton steel	1.60995
GCAM 7.0	2030	NDC_LTT_CBAM-G_SUBS	EU27	BF-BOF-BECCSmax	Low | Primary steel	Steel production	Mton steel	1.71283
GCAM 7.0	2030	NDC_LTT_CBAM-G_SUBS_HI	EU27	BF-BOF-BECCSmax	Low | Primary steel	Steel production	Mton steel	2.16198
GCAM 7.0	2030	NDC_LTT	EU27	BF-BOF-BECCSmin	Low | Primary steel	Steel production	Mton steel	1.5148
GCAM 7.0	2030	NDC_LTT_CBAM	EU27	BF-BOF-BECCSmin	Low | Primary steel	Steel production	Mton steel	1.79139
GCAM 7.0	2030	NDC_LTT_CBAM-G_SUBS	EU27	BF-BOF-BECCSmin	Low | Primary steel	Steel production	Mton steel	1.90984
GCAM 7.0	2030	NDC_LTT_CBAM-G_SUBS_HI	EU27	BF-BOF-BECCSmin	Low | Primary steel	Steel production	Mton steel	2.42219
GCAM 7.0	2030	NDC_LTT	EU27	BF-BOF-CCS-73%	Medium	Steel production	Mton steel	2.0275
GCAM 7.0	2030	NDC_LTT_CBAM	EU27	BF-BOF-CCS-73%	Medium	Steel production	Mton steel	2.45044
GCAM 7.0	2030	NDC_LTT_CBAM-G_SUBS	EU27	BF-BOF-CCS-73%	Medium	Steel production	Mton steel	2.64545
GCAM 7.0	2030	NDC_LTT_CBAM-G_SUBS_HI	EU27	BF-BOF-CCS-73%	Medium	Steel production	Mton steel	3.45486
GCAM 7.0	2030	NDC_LTT	EU27	BF-BOF-CCS-86%	Low | Primary steel	Steel production	Mton steel	1.86767
GCAM 7.0	2030	NDC_LTT_CBAM	EU27	BF-BOF-CCS-86%	Low | Primary steel	Steel production	Mton steel	2.17299
GCAM 7.0	2030	NDC_LTT_CBAM-G_SUBS	EU27	BF-BOF-CCS-86%	Low | Primary steel	Steel production	Mton steel	2.54909
GCAM 7.0	2030	NDC_LTT_CBAM-G_SUBS_HI	EU27	BF-BOF-CCS-86%	Low | Primary steel	Steel production	Mton steel	3.15115
GCAM 7.0	2030	NDC_LTT	EU27	DRI-EAF-BECCS	Low | Primary steel	Steel production	Mton steel	0.613835
GCAM 7.0	2030	NDC_LTT_CBAM	EU27	DRI-EAF-BECCS	Low | Primary steel	Steel production	Mton steel	0.764751
GCAM 7.0	2030	NDC_LTT_CBAM-G_SUBS	EU27	DRI-EAF-BECCS	Low | Primary steel	Steel production	Mton steel	0.896467
GCAM 7.0	2030	NDC_LTT_CBAM-G_SUBS_HI	EU27	DRI-EAF-BECCS	Low | Primary steel	Steel production	Mton steel	1.2346
GCAM 7.0	2030	NDC_LTT	EU27	DRI-EAF-COAL-CCS	Low | Primary steel	Steel production	Mton steel	0.237924
GCAM 7.0	2030	NDC_LTT_CBAM	EU27	DRI-EAF-COAL-CCS	Low | Primary steel	Steel production	Mton steel	0.284959
GCAM 7.0	2030	NDC_LTT_CBAM-G_SUBS	EU27	DRI-EAF-COAL-CCS	Low | Primary steel	Steel production	Mton steel	0.318416
GCAM 7.0	2030	NDC_LTT_CBAM-G_SUBS_HI	EU27	DRI-EAF-COAL-CCS	Low | Primary steel	Steel production	Mton steel	0.392219
GCAM 7.0	2030	NDC_LTT	EU27	DRI-EAF-H2	Low | Primary steel	Steel production	Mton steel	0.423691
GCAM 7.0	2030	NDC_LTT_CBAM	EU27	DRI-EAF-H2	Low | Primary steel	Steel production	Mton steel	0.578831
GCAM 7.0	2030	NDC_LTT_CBAM-G_SUBS	EU27	DRI-EAF-H2	Low | Primary steel	Steel production	Mton steel	0.658369
GCAM 7.0	2030	NDC_LTT_CBAM-G_SUBS_HI	EU27	DRI-EAF-H2	Low | Primary steel	Steel production	Mton steel	0.95687
GCAM 7.0	2030	NDC_LTT	EU27	DRI-EAF-NG	Medium	Steel production	Mton steel	1.2745
GCAM 7.0	2030	NDC_LTT_CBAM	EU27	DRI-EAF-NG	Medium	Steel production	Mton steel	1.74209
GCAM 7.0	2030	NDC_LTT_CBAM-G_SUBS	EU27	DRI-EAF-NG	Medium	Steel production	Mton steel	2.07228
GCAM 7.0	2030	NDC_LTT_CBAM-G_SUBS_HI	EU27	DRI-EAF-NG	Medium	Steel production	Mton steel	3.36732
GCAM 7.0	2030	NDC_LTT	EU27	DRI-EAF-NG-CCS	Low | Primary steel	Steel production	Mton steel	1.4505
GCAM 7.0	2030	NDC_LTT_CBAM	EU27	DRI-EAF-NG-CCS	Low | Primary steel	Steel production	Mton steel	1.88604
GCAM 7.0	2030	NDC_LTT_CBAM-G_SUBS	EU27	DRI-EAF-NG-CCS	Low | Primary steel	Steel production	Mton steel	2.24472
GCAM 7.0	2030	NDC_LTT_CBAM-G_SUBS_HI	EU27	DRI-EAF-NG-CCS	Low | Primary steel	Steel production	Mton steel	3.53933
GCAM 7.0	2030	NDC_LTT	EU27	DRI-SAF-BOF-BECCS	Low | Primary steel	Steel production	Mton steel	0.546083
GCAM 7.0	2030	NDC_LTT_CBAM	EU27	DRI-SAF-BOF-BECCS	Low | Primary steel	Steel production	Mton steel	0.682501
GCAM 7.0	2030	NDC_LTT_CBAM-G_SUBS	EU27	DRI-SAF-BOF-BECCS	Low | Primary steel	Steel production	Mton steel	0.831787
GCAM 7.0	2030	NDC_LTT_CBAM-G_SUBS_HI	EU27	DRI-SAF-BOF-BECCS	Low | Primary steel	Steel production	Mton steel	1.09369
GCAM 7.0	2030	NDC_LTT	EU27	DRI-SAF-BOF-H2	Low | Primary steel	Steel production	Mton steel	0.495129
GCAM 7.0	2030	NDC_LTT_CBAM	EU27	DRI-SAF-BOF-H2	Low | Primary steel	Steel production	Mton steel	0.672953
GCAM 7.0	2030	NDC_LTT_CBAM-G_SUBS	EU27	DRI-SAF-BOF-H2	Low | Primary steel	Steel production	Mton steel	0.813089
GCAM 7.0	2030	NDC_LTT_CBAM-G_SUBS_HI	EU27	DRI-SAF-BOF-H2	Low | Primary steel	Steel production	Mton steel	1.13676
GCAM 7.0	2030	NDC_LTT	EU27	DRI-SAF-BOF-NG	Medium	Steel production	Mton steel	1.45302
GCAM 7.0	2030	NDC_LTT_CBAM	EU27	DRI-SAF-BOF-NG	Medium	Steel production	Mton steel	1.98644
GCAM 7.0	2030	NDC_LTT_CBAM-G_SUBS	EU27	DRI-SAF-BOF-NG	Medium	Steel production	Mton steel	2.55295
GCAM 7.0	2030	NDC_LTT_CBAM-G_SUBS_HI	EU27	DRI-SAF-BOF-NG	Medium	Steel production	Mton steel	3.96118
GCAM 7.0	2030	NDC_LTT	EU27	EAF_scrap	Low | Primary steel	Steel production	Mton steel	0
GCAM 7.0	2030	NDC_LTT_CBAM	EU27	EAF_scrap	Low | Primary steel	Steel production	Mton steel	0
GCAM 7.0	2030	NDC_LTT_CBAM-G_SUBS	EU27	EAF_scrap	Low | Primary steel	Steel production	Mton steel	0
GCAM 7.0	2030	NDC_LTT_CBAM-G_SUBS_HI	EU27	EAF_scrap	Low | Primary steel	Steel production	Mton steel	0
GCAM 7.0	2030	NDC_LTT	EU27	EAF_scrap	Low | Primary steel	Steel production	Mton steel	12.4232
GCAM 7.0	2030	NDC_LTT_CBAM	EU27	EAF_scrap	Low | Primary steel	Steel production	Mton steel	13.9917
GCAM 7.0	2030	NDC_LTT_CBAM-G_SUBS	EU27	EAF_scrap	Low | Primary steel	Steel production	Mton steel	13.9479
GCAM 7.0	2030	NDC_LTT_CBAM-G_SUBS_HI	EU27	EAF_scrap	Low | Primary steel	Steel production	Mton steel	13.3954
GCAM 7.0	2030	NDC_LTT	EU27	EAF_scrap	Low | Primary steel	Steel production	Mton steel	0
GCAM 7.0	2030	NDC_LTT_CBAM	EU27	EAF_scrap	Low | Primary steel	Steel production	Mton steel	0
GCAM 7.0	2030	NDC_LTT_CBAM-G_SUBS	EU27	EAF_scrap	Low | Primary steel	Steel production	Mton steel	0
GCAM 7.0	2030	NDC_LTT_CBAM-G_SUBS_HI	EU27	EAF_scrap	Low | Primary steel	Steel production	Mton steel	0
GCAM 7.0	2030	NDC_LTT	EU27	EAF_scrap	Low | Primary steel	Steel production	Mton steel	73.9892
GCAM 7.0	2030	NDC_LTT_CBAM	EU27	EAF_scrap	Low | Primary steel	Steel production	Mton steel	82.8393
GCAM 7.0	2030	NDC_LTT_CBAM-G_SUBS	EU27	EAF_scrap	Low | Primary steel	Steel production	Mton steel	82.6413
GCAM 7.0	2030	NDC_LTT_CBAM-G_SUBS_HI	EU27	EAF_scrap	Low | Primary steel	Steel production	Mton steel	79.3741
GCAM 7.0	2030	NDC_LTT	EU27	MOE	Low | Secondary steel	Steel production	Mton steel	0
GCAM 7.0	2030	NDC_LTT_CBAM	EU27	MOE	Low | Secondary steel	Steel production	Mton steel	0
GCAM 7.0	2030	NDC_LTT_CBAM-G_SUBS	EU27	MOE	Low | Secondary steel	Steel production	Mton steel	0
GCAM 7.0	2030	NDC_LTT_CBAM-G_SUBS_HI	EU27	MOE	Low | Secondary steel	Steel production	Mton steel	0
GCAM 7.0	2030	NDC_LTT	EU27	SR-BOF	High	Steel production	Mton steel	2.96042
GCAM 7.0	2030	NDC_LTT_CBAM	EU27	SR-BOF	High	Steel production	Mton steel	3.62285
GCAM 7.0	2030	NDC_LTT_CBAM-G_SUBS	EU27	SR-BOF	High	Steel production	Mton steel	3.35534
GCAM 7.0	2030	NDC_LTT_CBAM-G_SUBS_HI	EU27	SR-BOF	High	Steel production	Mton steel	2.74978
GCAM 7.0	2030	NDC_LTT	EU27	SR-BOF-CCS	Low | Primary steel	Steel production	Mton steel	2.0094
GCAM 7.0	2030	NDC_LTT_CBAM	EU27	SR-BOF-CCS	Low | Primary steel	Steel production	Mton steel	2.42851
GCAM 7.0	2030	NDC_LTT_CBAM-G_SUBS	EU27	SR-BOF-CCS	Low | Primary steel	Steel production	Mton steel	2.75407
GCAM 7.0	2030	NDC_LTT_CBAM-G_SUBS_HI	EU27	SR-BOF-CCS	Low | Primary steel	Steel production	Mton steel	4.10644
GCAM 7.0	2035	NDC_LTT	EU27	AEL-EAF	Low | Primary steel	Steel production	Mton steel	0
GCAM 7.0	2035	NDC_LTT_CBAM	EU27	AEL-EAF	Low | Primary steel	Steel production	Mton steel	0
GCAM 7.0	2035	NDC_LTT_CBAM-G_SUBS	EU27	AEL-EAF	Low | Primary steel	Steel production	Mton steel	0
GCAM 7.0	2035	NDC_LTT_CBAM-G_SUBS_HI	EU27	AEL-EAF	Low | Primary steel	Steel production	Mton steel	0
GCAM 7.0	2035	NDC_LTT	EU27	BF-BOF	High	Steel production	Mton steel	1.56933
GCAM 7.0	2035	NDC_LTT_CBAM	EU27	BF-BOF	High	Steel production	Mton steel	1.77658
GCAM 7.0	2035	NDC_LTT_CBAM-G_SUBS	EU27	BF-BOF	High	Steel production	Mton steel	1.72041
GCAM 7.0	2035	NDC_LTT_CBAM-G_SUBS_HI	EU27	BF-BOF	High	Steel production	Mton steel	1.45022
GCAM 7.0	2035	NDC_LTT	EU27	BF-BOF-BECCSmax	Low | Primary steel	Steel production	Mton steel	2.04549
GCAM 7.0	2035	NDC_LTT_CBAM	EU27	BF-BOF-BECCSmax	Low | Primary steel	Steel production	Mton steel	2.27706
GCAM 7.0	2035	NDC_LTT_CBAM-G_SUBS	EU27	BF-BOF-BECCSmax	Low | Primary steel	Steel production	Mton steel	2.38901
GCAM 7.0	2035	NDC_LTT_CBAM-G_SUBS_HI	EU27	BF-BOF-BECCSmax	Low | Primary steel	Steel production	Mton steel	3.20183
GCAM 7.0	2035	NDC_LTT	EU27	BF-BOF-BECCSmin	Low | Primary steel	Steel production	Mton steel	2.11374
GCAM 7.0	2035	NDC_LTT_CBAM	EU27	BF-BOF-BECCSmin	Low | Primary steel	Steel production	Mton steel	2.35297
GCAM 7.0	2035	NDC_LTT_CBAM-G_SUBS	EU27	BF-BOF-BECCSmin	Low | Primary steel	Steel production	Mton steel	2.47023
GCAM 7.0	2035	NDC_LTT_CBAM-G_SUBS_HI	EU27	BF-BOF-BECCSmin	Low | Primary steel	Steel production	Mton steel	3.31573
GCAM 7.0	2035	NDC_LTT	EU27	BF-BOF-CCS-73%	Medium	Steel production	Mton steel	1.395
GCAM 7.0	2035	NDC_LTT_CBAM	EU27	BF-BOF-CCS-73%	Medium	Steel production	Mton steel	1.58277
GCAM 7.0	2035	NDC_LTT_CBAM-G_SUBS	EU27	BF-BOF-CCS-73%	Medium	Steel production	Mton steel	1.66216
GCAM 7.0	2035	NDC_LTT_CBAM-G_SUBS_HI	EU27	BF-BOF-CCS-73%	Medium	Steel production	Mton steel	2.23552
GCAM 7.0	2035	NDC_LTT	EU27	BF-BOF-CCS-86%	Low | Primary steel	Steel production	Mton steel	1.68729
GCAM 7.0	2035	NDC_LTT_CBAM	EU27	BF-BOF-CCS-86%	Low | Primary steel	Steel production	Mton steel	1.87807
GCAM 7.0	2035	NDC_LTT_CBAM-G_SUBS	EU27	BF-BOF-CCS-86%	Low | Primary steel	Steel production	Mton steel	2.07781
GCAM 7.0	2035	NDC_LTT_CBAM-G_SUBS_HI	EU27	BF-BOF-CCS-86%	Low | Primary steel	Steel production	Mton steel	2.74026
GCAM 7.0	2035	NDC_LTT	EU27	DRI-EAF-BECCS	Low | Primary steel	Steel production	Mton steel	1.87509
GCAM 7.0	2035	NDC_LTT_CBAM	EU27	DRI-EAF-BECCS	Low | Primary steel	Steel production	Mton steel	2.08843
GCAM 7.0	2035	NDC_LTT_CBAM-G_SUBS	EU27	DRI-EAF-BECCS	Low | Primary steel	Steel production	Mton steel	2.35386
GCAM 7.0	2035	NDC_LTT_CBAM-G_SUBS_HI	EU27	DRI-EAF-BECCS	Low | Primary steel	Steel production	Mton steel	3.62315
GCAM 7.0	2035	NDC_LTT	EU27	DRI-EAF-COAL-CCS	Low | Primary steel	Steel production	Mton steel	0.266183
GCAM 7.0	2035	NDC_LTT_CBAM	EU27	DRI-EAF-COAL-CCS	Low | Primary steel	Steel production	Mton steel	0.296434
GCAM 7.0	2035	NDC_LTT_CBAM-G_SUBS	EU27	DRI-EAF-COAL-CCS	Low | Primary steel	Steel production	Mton steel	0.317825
GCAM 7.0	2035	NDC_LTT_CBAM-G_SUBS_HI	EU27	DRI-EAF-COAL-CCS	Low | Primary steel	Steel production	Mton steel	0.404188
GCAM 7.0	2035	NDC_LTT	EU27	DRI-EAF-H2	Low | Primary steel	Steel production	Mton steel	1.84726
GCAM 7.0	2035	NDC_LTT_CBAM	EU27	DRI-EAF-H2	Low | Primary steel	Steel production	Mton steel	2.05513
GCAM 7.0	2035	NDC_LTT_CBAM-G_SUBS	EU27	DRI-EAF-H2	Low | Primary steel	Steel production	Mton steel	2.25029
GCAM 7.0	2035	NDC_LTT_CBAM-G_SUBS_HI	EU27	DRI-EAF-H2	Low | Primary steel	Steel production	Mton steel	3.40788
GCAM 7.0	2035	NDC_LTT	EU27	DRI-EAF-NG	Medium	Steel production	Mton steel	1.22359
GCAM 7.0	2035	NDC_LTT_CBAM	EU27	DRI-EAF-NG	Medium	Steel production	Mton steel	1.38945
GCAM 7.0	2035	NDC_LTT_CBAM-G_SUBS	EU27	DRI-EAF-NG	Medium	Steel production	Mton steel	1.52565
GCAM 7.0	2035	NDC_LTT_CBAM-G_SUBS_HI	EU27	DRI-EAF-NG	Medium	Steel production	Mton steel	2.37052
GCAM 7.0	2035	NDC_LTT	EU27	DRI-EAF-NG-CCS	Low | Primary steel	Steel production	Mton steel	2.14332
GCAM 7.0	2035	NDC_LTT_CBAM	EU27	DRI-EAF-NG-CCS	Low | Primary steel	Steel production	Mton steel	2.38742
GCAM 7.0	2035	NDC_LTT_CBAM-G_SUBS	EU27	DRI-EAF-NG-CCS	Low | Primary steel	Steel production	Mton steel	2.64625
GCAM 7.0	2035	NDC_LTT_CBAM-G_SUBS_HI	EU27	DRI-EAF-NG-CCS	Low | Primary steel	Steel production	Mton steel	4.16332
GCAM 7.0	2035	NDC_LTT	EU27	DRI-SAF-BOF-BECCS	Low | Primary steel	Steel production	Mton steel	1.56653
GCAM 7.0	2035	NDC_LTT_CBAM	EU27	DRI-SAF-BOF-BECCS	Low | Primary steel	Steel production	Mton steel	1.74514
GCAM 7.0	2035	NDC_LTT_CBAM-G_SUBS	EU27	DRI-SAF-BOF-BECCS	Low | Primary steel	Steel production	Mton steel	2.01652
GCAM 7.0	2035	NDC_LTT_CBAM-G_SUBS_HI	EU27	DRI-SAF-BOF-BECCS	Low | Primary steel	Steel production	Mton steel	2.9651
GCAM 7.0	2035	NDC_LTT	EU27	DRI-SAF-BOF-H2	Low | Primary steel	Steel production	Mton steel	2.03631
GCAM 7.0	2035	NDC_LTT_CBAM	EU27	DRI-SAF-BOF-H2	Low | Primary steel	Steel production	Mton steel	2.2656
GCAM 7.0	2035	NDC_LTT_CBAM-G_SUBS	EU27	DRI-SAF-BOF-H2	Low | Primary steel	Steel production	Mton steel	2.59218
GCAM 7.0	2035	NDC_LTT_CBAM-G_SUBS_HI	EU27	DRI-SAF-BOF-H2	Low | Primary steel	Steel production	Mton steel	3.84534
GCAM 7.0	2035	NDC_LTT	EU27	DRI-SAF-BOF-NG	Medium	Steel production	Mton steel	1.42671
GCAM 7.0	2035	NDC_LTT_CBAM	EU27	DRI-SAF-BOF-NG	Medium	Steel production	Mton steel	1.62015
GCAM 7.0	2035	NDC_LTT_CBAM-G_SUBS	EU27	DRI-SAF-BOF-NG	Medium	Steel production	Mton steel	1.86076
GCAM 7.0	2035	NDC_LTT_CBAM-G_SUBS_HI	EU27	DRI-SAF-BOF-NG	Medium	Steel production	Mton steel	2.83778
GCAM 7.0	2035	NDC_LTT	EU27	EAF_scrap	Low | Primary steel	Steel production	Mton steel	0
GCAM 7.0	2035	NDC_LTT_CBAM	EU27	EAF_scrap	Low | Primary steel	Steel production	Mton steel	0
GCAM 7.0	2035	NDC_LTT_CBAM-G_SUBS	EU27	EAF_scrap	Low | Primary steel	Steel production	Mton steel	0
GCAM 7.0	2035	NDC_LTT_CBAM-G_SUBS_HI	EU27	EAF_scrap	Low | Primary steel	Steel production	Mton steel	0
GCAM 7.0	2035	NDC_LTT	EU27	EAF_scrap	Low | Primary steel	Steel production	Mton steel	34.5535
GCAM 7.0	2035	NDC_LTT_CBAM	EU27	EAF_scrap	Low | Primary steel	Steel production	Mton steel	34.6786
GCAM 7.0	2035	NDC_LTT_CBAM-G_SUBS	EU27	EAF_scrap	Low | Primary steel	Steel production	Mton steel	34.6113
GCAM 7.0	2035	NDC_LTT_CBAM-G_SUBS_HI	EU27	EAF_scrap	Low | Primary steel	Steel production	Mton steel	30.6994
GCAM 7.0	2035	NDC_LTT	EU27	EAF_scrap	Low | Primary steel	Steel production	Mton steel	0
GCAM 7.0	2035	NDC_LTT_CBAM	EU27	EAF_scrap	Low | Primary steel	Steel production	Mton steel	0
GCAM 7.0	2035	NDC_LTT_CBAM-G_SUBS	EU27	EAF_scrap	Low | Primary steel	Steel production	Mton steel	0
GCAM 7.0	2035	NDC_LTT_CBAM-G_SUBS_HI	EU27	EAF_scrap	Low | Primary steel	Steel production	Mton steel	0
GCAM 7.0	2035	NDC_LTT	EU27	EAF_scrap	Low | Primary steel	Steel production	Mton steel	65.2337
GCAM 7.0	2035	NDC_LTT_CBAM	EU27	EAF_scrap	Low | Primary steel	Steel production	Mton steel	65.4318
GCAM 7.0	2035	NDC_LTT_CBAM-G_SUBS	EU27	EAF_scrap	Low | Primary steel	Steel production	Mton steel	65.3309
GCAM 7.0	2035	NDC_LTT_CBAM-G_SUBS_HI	EU27	EAF_scrap	Low | Primary steel	Steel production	Mton steel	57.9865
GCAM 7.0	2035	NDC_LTT	EU27	MOE	Low | Secondary steel	Steel production	Mton steel	1.9448
GCAM 7.0	2035	NDC_LTT_CBAM	EU27	MOE	Low | Secondary steel	Steel production	Mton steel	2.16959
GCAM 7.0	2035	NDC_LTT_CBAM-G_SUBS	EU27	MOE	Low | Secondary steel	Steel production	Mton steel	2.42404
GCAM 7.0	2035	NDC_LTT_CBAM-G_SUBS_HI	EU27	MOE	Low | Secondary steel	Steel production	Mton steel	3.07596
GCAM 7.0	2035	NDC_LTT	EU27	SR-BOF	High	Steel production	Mton steel	2.07617
GCAM 7.0	2035	NDC_LTT_CBAM	EU27	SR-BOF	High	Steel production	Mton steel	2.35091
GCAM 7.0	2035	NDC_LTT_CBAM-G_SUBS	EU27	SR-BOF	High	Steel production	Mton steel	2.26901
GCAM 7.0	2035	NDC_LTT_CBAM-G_SUBS_HI	EU27	SR-BOF	High	Steel production	Mton steel	1.90959
GCAM 7.0	2035	NDC_LTT	EU27	SR-BOF-CCS	Low | Primary steel	Steel production	Mton steel	4.6235
GCAM 7.0	2035	NDC_LTT_CBAM	EU27	SR-BOF-CCS	Low | Primary steel	Steel production	Mton steel	5.14704
GCAM 7.0	2035	NDC_LTT_CBAM-G_SUBS	EU27	SR-BOF-CCS	Low | Primary steel	Steel production	Mton steel	5.54106
GCAM 7.0	2035	NDC_LTT_CBAM-G_SUBS_HI	EU27	SR-BOF-CCS	Low | Primary steel	Steel production	Mton steel	8.43471
GCAM 7.0	2040	NDC_LTT	EU27	AEL-EAF	Low | Primary steel	Steel production	Mton steel	1.59473
GCAM 7.0	2040	NDC_LTT_CBAM	EU27	AEL-EAF	Low | Primary steel	Steel production	Mton steel	1.78248
GCAM 7.0	2040	NDC_LTT_CBAM-G_SUBS	EU27	AEL-EAF	Low | Primary steel	Steel production	Mton steel	1.90247
GCAM 7.0	2040	NDC_LTT_CBAM-G_SUBS_HI	EU27	AEL-EAF	Low | Primary steel	Steel production	Mton steel	2.63024
GCAM 7.0	2040	NDC_LTT	EU27	BF-BOF	High	Steel production	Mton steel	1.45129
GCAM 7.0	2040	NDC_LTT_CBAM	EU27	BF-BOF	High	Steel production	Mton steel	1.6461
GCAM 7.0	2040	NDC_LTT_CBAM-G_SUBS	EU27	BF-BOF	High	Steel production	Mton steel	1.61185
GCAM 7.0	2040	NDC_LTT_CBAM-G_SUBS_HI	EU27	BF-BOF	High	Steel production	Mton steel	1.23257
GCAM 7.0	2040	NDC_LTT	EU27	BF-BOF-BECCSmax	Low | Primary steel	Steel production	Mton steel	1.85938
GCAM 7.0	2040	NDC_LTT_CBAM	EU27	BF-BOF-BECCSmax	Low | Primary steel	Steel production	Mton steel	2.07564
GCAM 7.0	2040	NDC_LTT_CBAM-G_SUBS	EU27	BF-BOF-BECCSmax	Low | Primary steel	Steel production	Mton steel	2.11191
GCAM 7.0	2040	NDC_LTT_CBAM-G_SUBS_HI	EU27	BF-BOF-BECCSmax	Low | Primary steel	Steel production	Mton steel	2.72871
GCAM 7.0	2040	NDC_LTT	EU27	BF-BOF-BECCSmin	Low | Primary steel	Steel production	Mton steel	1.92227
GCAM 7.0	2040	NDC_LTT_CBAM	EU27	BF-BOF-BECCSmin	Low | Primary steel	Steel production	Mton steel	2.14575
GCAM 7.0	2040	NDC_LTT_CBAM-G_SUBS	EU27	BF-BOF-BECCSmin	Low | Primary steel	Steel production	Mton steel	2.18383
GCAM 7.0	2040	NDC_LTT_CBAM-G_SUBS_HI	EU27	BF-BOF-BECCSmin	Low | Primary steel	Steel production	Mton steel	2.82543
GCAM 7.0	2040	NDC_LTT	EU27	BF-BOF-CCS-73%	Medium	Steel production	Mton steel	1.25857
GCAM 7.0	2040	NDC_LTT_CBAM	EU27	BF-BOF-CCS-73%	Medium	Steel production	Mton steel	1.43693
GCAM 7.0	2040	NDC_LTT_CBAM-G_SUBS	EU27	BF-BOF-CCS-73%	Medium	Steel production	Mton steel	1.46152
GCAM 7.0	2040	NDC_LTT_CBAM-G_SUBS_HI	EU27	BF-BOF-CCS-73%	Medium	Steel production	Mton steel	1.83703
GCAM 7.0	2040	NDC_LTT	EU27	BF-BOF-CCS-86%	Low | Primary steel	Steel production	Mton steel	1.52682
GCAM 7.0	2040	NDC_LTT_CBAM	EU27	BF-BOF-CCS-86%	Low | Primary steel	Steel production	Mton steel	1.70396
GCAM 7.0	2040	NDC_LTT_CBAM-G_SUBS	EU27	BF-BOF-CCS-86%	Low | Primary steel	Steel production	Mton steel	1.77922
GCAM 7.0	2040	NDC_LTT_CBAM-G_SUBS_HI	EU27	BF-BOF-CCS-86%	Low | Primary steel	Steel production	Mton steel	2.31957
GCAM 7.0	2040	NDC_LTT	EU27	DRI-EAF-BECCS	Low | Primary steel	Steel production	Mton steel	1.9997
GCAM 7.0	2040	NDC_LTT_CBAM	EU27	DRI-EAF-BECCS	Low | Primary steel	Steel production	Mton steel	2.23371
GCAM 7.0	2040	NDC_LTT_CBAM-G_SUBS	EU27	DRI-EAF-BECCS	Low | Primary steel	Steel production	Mton steel	2.35707
GCAM 7.0	2040	NDC_LTT_CBAM-G_SUBS_HI	EU27	DRI-EAF-BECCS	Low | Primary steel	Steel production	Mton steel	3.63996
GCAM 7.0	2040	NDC_LTT	EU27	DRI-EAF-COAL-CCS	Low | Primary steel	Steel production	Mton steel	0.288831
GCAM 7.0	2040	NDC_LTT_CBAM	EU27	DRI-EAF-COAL-CCS	Low | Primary steel	Steel production	Mton steel	0.322454
GCAM 7.0	2040	NDC_LTT_CBAM-G_SUBS	EU27	DRI-EAF-COAL-CCS	Low | Primary steel	Steel production	Mton steel	0.331661
GCAM 7.0	2040	NDC_LTT_CBAM-G_SUBS_HI	EU27	DRI-EAF-COAL-CCS	Low | Primary steel	Steel production	Mton steel	0.412532
GCAM 7.0	2040	NDC_LTT	EU27	DRI-EAF-H2	Low | Primary steel	Steel production	Mton steel	2.05318
GCAM 7.0	2040	NDC_LTT_CBAM	EU27	DRI-EAF-H2	Low | Primary steel	Steel production	Mton steel	2.29202
GCAM 7.0	2040	NDC_LTT_CBAM-G_SUBS	EU27	DRI-EAF-H2	Low | Primary steel	Steel production	Mton steel	2.38923
GCAM 7.0	2040	NDC_LTT_CBAM-G_SUBS_HI	EU27	DRI-EAF-H2	Low | Primary steel	Steel production	Mton steel	3.62013
GCAM 7.0	2040	NDC_LTT	EU27	DRI-EAF-NG	Medium	Steel production	Mton steel	1.28255
GCAM 7.0	2040	NDC_LTT_CBAM	EU27	DRI-EAF-NG	Medium	Steel production	Mton steel	1.46545
GCAM 7.0	2040	NDC_LTT_CBAM-G_SUBS	EU27	DRI-EAF-NG	Medium	Steel production	Mton steel	1.52394
GCAM 7.0	2040	NDC_LTT_CBAM-G_SUBS_HI	EU27	DRI-EAF-NG	Medium	Steel production	Mton steel	2.27226
GCAM 7.0	2040	NDC_LTT	EU27	DRI-EAF-NG-CCS	Low | Primary steel	Steel production	Mton steel	2.26388
GCAM 7.0	2040	NDC_LTT_CBAM	EU27	DRI-EAF-NG-CCS	Low | Primary steel	Steel production	Mton steel	2.52818
GCAM 7.0	2040	NDC_LTT_CBAM-G_SUBS	EU27	DRI-EAF-NG-CCS	Low | Primary steel	Steel production	Mton steel	2.64248
GCAM 7.0	2040	NDC_LTT_CBAM-G_SUBS_HI	EU27	DRI-EAF-NG-CCS	Low | Primary steel	Steel production	Mton steel	4.13804
GCAM 7.0	2040	NDC_LTT	EU27	DRI-SAF-BOF-BECCS	Low | Primary steel	Steel production	Mton steel	1.71854
GCAM 7.0	2040	NDC_LTT_CBAM	EU27	DRI-SAF-BOF-BECCS	Low | Primary steel	Steel production	Mton steel	1.91983
GCAM 7.0	2040	NDC_LTT_CBAM-G_SUBS	EU27	DRI-SAF-BOF-BECCS	Low | Primary steel	Steel production	Mton steel	2.05177
GCAM 7.0	2040	NDC_LTT_CBAM-G_SUBS_HI	EU27	DRI-SAF-BOF-BECCS	Low | Primary steel	Steel production	Mton steel	3.07543
GCAM 7.0	2040	NDC_LTT	EU27	DRI-SAF-BOF-H2	Low | Primary steel	Steel production	Mton steel	2.25222
GCAM 7.0	2040	NDC_LTT_CBAM	EU27	DRI-SAF-BOF-H2	Low | Primary steel	Steel production	Mton steel	2.51433
GCAM 7.0	2040	NDC_LTT_CBAM-G_SUBS	EU27	DRI-SAF-BOF-H2	Low | Primary steel	Steel production	Mton steel	2.67881
GCAM 7.0	2040	NDC_LTT_CBAM-G_SUBS_HI	EU27	DRI-SAF-BOF-H2	Low | Primary steel	Steel production	Mton steel	4.06069
GCAM 7.0	2040	NDC_LTT	EU27	DRI-SAF-BOF-NG	Medium	Steel production	Mton steel	1.52972
GCAM 7.0	2040	NDC_LTT_CBAM	EU27	DRI-SAF-BOF-NG	Medium	Steel production	Mton steel	1.74787
GCAM 7.0	2040	NDC_LTT_CBAM-G_SUBS	EU27	DRI-SAF-BOF-NG	Medium	Steel production	Mton steel	1.8591
GCAM 7.0	2040	NDC_LTT_CBAM-G_SUBS_HI	EU27	DRI-SAF-BOF-NG	Medium	Steel production	Mton steel	2.78216
GCAM 7.0	2040	NDC_LTT	EU27	EAF_scrap	Low | Primary steel	Steel production	Mton steel	25.1644
GCAM 7.0	2040	NDC_LTT_CBAM	EU27	EAF_scrap	Low | Primary steel	Steel production	Mton steel	25.2576
GCAM 7.0	2040	NDC_LTT_CBAM-G_SUBS	EU27	EAF_scrap	Low | Primary steel	Steel production	Mton steel	25.2203
GCAM 7.0	2040	NDC_LTT_CBAM-G_SUBS_HI	EU27	EAF_scrap	Low | Primary steel	Steel production	Mton steel	24.8611
GCAM 7.0	2040	NDC_LTT	EU27	EAF_scrap	Low | Primary steel	Steel production	Mton steel	25.5246
GCAM 7.0	2040	NDC_LTT_CBAM	EU27	EAF_scrap	Low | Primary steel	Steel production	Mton steel	25.6098
GCAM 7.0	2040	NDC_LTT_CBAM-G_SUBS	EU27	EAF_scrap	Low | Primary steel	Steel production	Mton steel	25.5814
GCAM 7.0	2040	NDC_LTT_CBAM-G_SUBS_HI	EU27	EAF_scrap	Low | Primary steel	Steel production	Mton steel	25.2437
GCAM 7.0	2040	NDC_LTT	EU27	EAF_scrap	Low | Primary steel	Steel production	Mton steel	25.5615
GCAM 7.0	2040	NDC_LTT_CBAM	EU27	EAF_scrap	Low | Primary steel	Steel production	Mton steel	25.6479
GCAM 7.0	2040	NDC_LTT_CBAM-G_SUBS	EU27	EAF_scrap	Low | Primary steel	Steel production	Mton steel	25.6144
GCAM 7.0	2040	NDC_LTT_CBAM-G_SUBS_HI	EU27	EAF_scrap	Low | Primary steel	Steel production	Mton steel	25.2736
GCAM 7.0	2040	NDC_LTT	EU27	EAF_scrap	Low | Primary steel	Steel production	Mton steel	25.9501
GCAM 7.0	2040	NDC_LTT_CBAM	EU27	EAF_scrap	Low | Primary steel	Steel production	Mton steel	26.0277
GCAM 7.0	2040	NDC_LTT_CBAM-G_SUBS	EU27	EAF_scrap	Low | Primary steel	Steel production	Mton steel	26.0035
GCAM 7.0	2040	NDC_LTT_CBAM-G_SUBS_HI	EU27	EAF_scrap	Low | Primary steel	Steel production	Mton steel	25.6865
GCAM 7.0	2040	NDC_LTT	EU27	MOE	Low | Secondary steel	Steel production	Mton steel	2.2944
GCAM 7.0	2040	NDC_LTT_CBAM	EU27	MOE	Low | Secondary steel	Steel production	Mton steel	2.56474
GCAM 7.0	2040	NDC_LTT_CBAM-G_SUBS	EU27	MOE	Low | Secondary steel	Steel production	Mton steel	2.70027
GCAM 7.0	2040	NDC_LTT_CBAM-G_SUBS_HI	EU27	MOE	Low | Secondary steel	Steel production	Mton steel	3.48028
GCAM 7.0	2040	NDC_LTT	EU27	SR-BOF	High	Steel production	Mton steel	2.17106
GCAM 7.0	2040	NDC_LTT_CBAM	EU27	SR-BOF	High	Steel production	Mton steel	2.463
GCAM 7.0	2040	NDC_LTT_CBAM-G_SUBS	EU27	SR-BOF	High	Steel production	Mton steel	2.40732
GCAM 7.0	2040	NDC_LTT_CBAM-G_SUBS_HI	EU27	SR-BOF	High	Steel production	Mton steel	1.83874
GCAM 7.0	2040	NDC_LTT	EU27	SR-BOF-CCS	Low | Primary steel	Steel production	Mton steel	4.58008
GCAM 7.0	2040	NDC_LTT_CBAM	EU27	SR-BOF-CCS	Low | Primary steel	Steel production	Mton steel	5.11232
GCAM 7.0	2040	NDC_LTT_CBAM-G_SUBS	EU27	SR-BOF-CCS	Low | Primary steel	Steel production	Mton steel	5.2521
GCAM 7.0	2040	NDC_LTT_CBAM-G_SUBS_HI	EU27	SR-BOF-CCS	Low | Primary steel	Steel production	Mton steel	7.75128
GCAM 7.0	2045	NDC_LTT	EU27	AEL-EAF	Low | Primary steel	Steel production	Mton steel	2.49288
GCAM 7.0	2045	NDC_LTT_CBAM	EU27	AEL-EAF	Low | Primary steel	Steel production	Mton steel	2.66481
GCAM 7.0	2045	NDC_LTT_CBAM-G_SUBS	EU27	AEL-EAF	Low | Primary steel	Steel production	Mton steel	2.67835
GCAM 7.0	2045	NDC_LTT_CBAM-G_SUBS_HI	EU27	AEL-EAF	Low | Primary steel	Steel production	Mton steel	4.13676
GCAM 7.0	2045	NDC_LTT	EU27	BF-BOF	High	Steel production	Mton steel	1.03197
GCAM 7.0	2045	NDC_LTT_CBAM	EU27	BF-BOF	High	Steel production	Mton steel	1.11277
GCAM 7.0	2045	NDC_LTT_CBAM-G_SUBS	EU27	BF-BOF	High	Steel production	Mton steel	1.10193
GCAM 7.0	2045	NDC_LTT_CBAM-G_SUBS_HI	EU27	BF-BOF	High	Steel production	Mton steel	0.821934
GCAM 7.0	2045	NDC_LTT	EU27	BF-BOF-BECCSmax	Low | Primary steel	Steel production	Mton steel	1.93117
GCAM 7.0	2045	NDC_LTT_CBAM	EU27	BF-BOF-BECCSmax	Low | Primary steel	Steel production	Mton steel	2.06118
GCAM 7.0	2045	NDC_LTT_CBAM-G_SUBS	EU27	BF-BOF-BECCSmax	Low | Primary steel	Steel production	Mton steel	2.06705
GCAM 7.0	2045	NDC_LTT_CBAM-G_SUBS_HI	EU27	BF-BOF-BECCSmax	Low | Primary steel	Steel production	Mton steel	2.68846
GCAM 7.0	2045	NDC_LTT	EU27	BF-BOF-BECCSmin	Low | Primary steel	Steel production	Mton steel	1.98161
GCAM 7.0	2045	NDC_LTT_CBAM	EU27	BF-BOF-BECCSmin	Low | Primary steel	Steel production	Mton steel	2.11484
GCAM 7.0	2045	NDC_LTT_CBAM-G_SUBS	EU27	BF-BOF-BECCSmin	Low | Primary steel	Steel production	Mton steel	2.12068
GCAM 7.0	2045	NDC_LTT_CBAM-G_SUBS_HI	EU27	BF-BOF-BECCSmin	Low | Primary steel	Steel production	Mton steel	2.75885
GCAM 7.0	2045	NDC_LTT	EU27	BF-BOF-CCS-73%	Medium	Steel production	Mton steel	1.14697
GCAM 7.0	2045	NDC_LTT_CBAM	EU27	BF-BOF-CCS-73%	Medium	Steel production	Mton steel	1.23902
GCAM 7.0	2045	NDC_LTT_CBAM-G_SUBS	EU27	BF-BOF-CCS-73%	Medium	Steel production	Mton steel	1.23916
GCAM 7.0	2045	NDC_LTT_CBAM-G_SUBS_HI	EU27	BF-BOF-CCS-73%	Medium	Steel production	Mton steel	1.54329
GCAM 7.0	2045	NDC_LTT	EU27	BF-BOF-CCS-86%	Low | Primary steel	Steel production	Mton steel	1.50948
GCAM 7.0	2045	NDC_LTT_CBAM	EU27	BF-BOF-CCS-86%	Low | Primary steel	Steel production	Mton steel	1.61034
GCAM 7.0	2045	NDC_LTT_CBAM-G_SUBS	EU27	BF-BOF-CCS-86%	Low | Primary steel	Steel production	Mton steel	1.61421
GCAM 7.0	2045	NDC_LTT_CBAM-G_SUBS_HI	EU27	BF-BOF-CCS-86%	Low | Primary steel	Steel production	Mton steel	2.15869
GCAM 7.0	2045	NDC_LTT	EU27	DRI-EAF-BECCS	Low | Primary steel	Steel production	Mton steel	2.27129
GCAM 7.0	2045	NDC_LTT_CBAM	EU27	DRI-EAF-BECCS	Low | Primary steel	Steel production	Mton steel	2.42692
GCAM 7.0	2045	NDC_LTT_CBAM-G_SUBS	EU27	DRI-EAF-BECCS	Low | Primary steel	Steel production	Mton steel	2.43279
GCAM 7.0	2045	NDC_LTT_CBAM-G_SUBS_HI	EU27	DRI-EAF-BECCS	Low | Primary steel	Steel production	Mton steel	3.97102
GCAM 7.0	2045	NDC_LTT	EU27	DRI-EAF-COAL-CCS	Low | Primary steel	Steel production	Mton steel	0.317002
GCAM 7.0	2045	NDC_LTT_CBAM	EU27	DRI-EAF-COAL-CCS	Low | Primary steel	Steel production	Mton steel	0.338309
GCAM 7.0	2045	NDC_LTT_CBAM-G_SUBS	EU27	DRI-EAF-COAL-CCS	Low | Primary steel	Steel production	Mton steel	0.339339
GCAM 7.0	2045	NDC_LTT_CBAM-G_SUBS_HI	EU27	DRI-EAF-COAL-CCS	Low | Primary steel	Steel production	Mton steel	0.432234
GCAM 7.0	2045	NDC_LTT	EU27	DRI-EAF-H2	Low | Primary steel	Steel production	Mton steel	2.8466
GCAM 7.0	2045	NDC_LTT_CBAM	EU27	DRI-EAF-H2	Low | Primary steel	Steel production	Mton steel	3.0382
GCAM 7.0	2045	NDC_LTT_CBAM-G_SUBS	EU27	DRI-EAF-H2	Low | Primary steel	Steel production	Mton steel	3.04594
GCAM 7.0	2045	NDC_LTT_CBAM-G_SUBS_HI	EU27	DRI-EAF-H2	Low | Primary steel	Steel production	Mton steel	4.94915
GCAM 7.0	2045	NDC_LTT	EU27	DRI-EAF-NG	Medium	Steel production	Mton steel	1.23073
GCAM 7.0	2045	NDC_LTT_CBAM	EU27	DRI-EAF-NG	Medium	Steel production	Mton steel	1.33127
GCAM 7.0	2045	NDC_LTT_CBAM-G_SUBS	EU27	DRI-EAF-NG	Medium	Steel production	Mton steel	1.33237
GCAM 7.0	2045	NDC_LTT_CBAM-G_SUBS_HI	EU27	DRI-EAF-NG	Medium	Steel production	Mton steel	2.02782
GCAM 7.0	2045	NDC_LTT	EU27	DRI-EAF-NG-CCS	Low | Primary steel	Steel production	Mton steel	2.46075
GCAM 7.0	2045	NDC_LTT_CBAM	EU27	DRI-EAF-NG-CCS	Low | Primary steel	Steel production	Mton steel	2.62818
GCAM 7.0	2045	NDC_LTT_CBAM-G_SUBS	EU27	DRI-EAF-NG-CCS	Low | Primary steel	Steel production	Mton steel	2.64104
GCAM 7.0	2045	NDC_LTT_CBAM-G_SUBS_HI	EU27	DRI-EAF-NG-CCS	Low | Primary steel	Steel production	Mton steel	4.32189
GCAM 7.0	2045	NDC_LTT	EU27	DRI-SAF-BOF-BECCS	Low | Primary steel	Steel production	Mton steel	2.04586
GCAM 7.0	2045	NDC_LTT_CBAM	EU27	DRI-SAF-BOF-BECCS	Low | Primary steel	Steel production	Mton steel	2.18613
GCAM 7.0	2045	NDC_LTT_CBAM-G_SUBS	EU27	DRI-SAF-BOF-BECCS	Low | Primary steel	Steel production	Mton steel	2.19176
GCAM 7.0	2045	NDC_LTT_CBAM-G_SUBS_HI	EU27	DRI-SAF-BOF-BECCS	Low | Primary steel	Steel production	Mton steel	3.54252
GCAM 7.0	2045	NDC_LTT	EU27	DRI-SAF-BOF-H2	Low | Primary steel	Steel production	Mton steel	3.04475
GCAM 7.0	2045	NDC_LTT_CBAM	EU27	DRI-SAF-BOF-H2	Low | Primary steel	Steel production	Mton steel	3.25002
GCAM 7.0	2045	NDC_LTT_CBAM-G_SUBS	EU27	DRI-SAF-BOF-H2	Low | Primary steel	Steel production	Mton steel	3.25651
GCAM 7.0	2045	NDC_LTT_CBAM-G_SUBS_HI	EU27	DRI-SAF-BOF-H2	Low | Primary steel	Steel production	Mton steel	5.39469
GCAM 7.0	2045	NDC_LTT	EU27	DRI-SAF-BOF-NG	Medium	Steel production	Mton steel	1.51167
GCAM 7.0	2045	NDC_LTT_CBAM	EU27	DRI-SAF-BOF-NG	Medium	Steel production	Mton steel	1.63517
GCAM 7.0	2045	NDC_LTT_CBAM-G_SUBS	EU27	DRI-SAF-BOF-NG	Medium	Steel production	Mton steel	1.63658
GCAM 7.0	2045	NDC_LTT_CBAM-G_SUBS_HI	EU27	DRI-SAF-BOF-NG	Medium	Steel production	Mton steel	2.55814
GCAM 7.0	2045	NDC_LTT	EU27	EAF_scrap	Low | Primary steel	Steel production	Mton steel	27.0449
GCAM 7.0	2045	NDC_LTT_CBAM	EU27	EAF_scrap	Low | Primary steel	Steel production	Mton steel	27.0902
GCAM 7.0	2045	NDC_LTT_CBAM-G_SUBS	EU27	EAF_scrap	Low | Primary steel	Steel production	Mton steel	27.105
GCAM 7.0	2045	NDC_LTT_CBAM-G_SUBS_HI	EU27	EAF_scrap	Low | Primary steel	Steel production	Mton steel	26.7364
GCAM 7.0	2045	NDC_LTT	EU27	EAF_scrap	Low | Primary steel	Steel production	Mton steel	25.1576
GCAM 7.0	2045	NDC_LTT_CBAM	EU27	EAF_scrap	Low | Primary steel	Steel production	Mton steel	25.2171
GCAM 7.0	2045	NDC_LTT_CBAM-G_SUBS	EU27	EAF_scrap	Low | Primary steel	Steel production	Mton steel	25.2079
GCAM 7.0	2045	NDC_LTT_CBAM-G_SUBS_HI	EU27	EAF_scrap	Low | Primary steel	Steel production	Mton steel	24.7631
GCAM 7.0	2045	NDC_LTT	EU27	EAF_scrap	Low | Primary steel	Steel production	Mton steel	26.7204
GCAM 7.0	2045	NDC_LTT_CBAM	EU27	EAF_scrap	Low | Primary steel	Steel production	Mton steel	26.7673
GCAM 7.0	2045	NDC_LTT_CBAM-G_SUBS	EU27	EAF_scrap	Low | Primary steel	Steel production	Mton steel	26.7732
GCAM 7.0	2045	NDC_LTT_CBAM-G_SUBS_HI	EU27	EAF_scrap	Low | Primary steel	Steel production	Mton steel	26.3903
GCAM 7.0	2045	NDC_LTT	EU27	EAF_scrap	Low | Primary steel	Steel production	Mton steel	24.8792
GCAM 7.0	2045	NDC_LTT_CBAM	EU27	EAF_scrap	Low | Primary steel	Steel production	Mton steel	24.9394
GCAM 7.0	2045	NDC_LTT_CBAM-G_SUBS	EU27	EAF_scrap	Low | Primary steel	Steel production	Mton steel	24.9225
GCAM 7.0	2045	NDC_LTT_CBAM-G_SUBS_HI	EU27	EAF_scrap	Low | Primary steel	Steel production	Mton steel	24.4677
GCAM 7.0	2045	NDC_LTT	EU27	MOE	Low | Secondary steel	Steel production	Mton steel	3.84469
GCAM 7.0	2045	NDC_LTT_CBAM	EU27	MOE	Low | Secondary steel	Steel production	Mton steel	4.10992
GCAM 7.0	2045	NDC_LTT_CBAM-G_SUBS	EU27	MOE	Low | Secondary steel	Steel production	Mton steel	4.13177
GCAM 7.0	2045	NDC_LTT_CBAM-G_SUBS_HI	EU27	MOE	Low | Secondary steel	Steel production	Mton steel	5.8837
GCAM 7.0	2045	NDC_LTT	EU27	SR-BOF	High	Steel production	Mton steel	1.94132
GCAM 7.0	2045	NDC_LTT_CBAM	EU27	SR-BOF	High	Steel production	Mton steel	2.09379
GCAM 7.0	2045	NDC_LTT_CBAM-G_SUBS	EU27	SR-BOF	High	Steel production	Mton steel	2.08169
GCAM 7.0	2045	NDC_LTT_CBAM-G_SUBS_HI	EU27	SR-BOF	High	Steel production	Mton steel	1.55174
GCAM 7.0	2045	NDC_LTT	EU27	SR-BOF-CCS	Low | Primary steel	Steel production	Mton steel	5.03279
GCAM 7.0	2045	NDC_LTT_CBAM	EU27	SR-BOF-CCS	Low | Primary steel	Steel production	Mton steel	5.3707
GCAM 7.0	2045	NDC_LTT_CBAM-G_SUBS	EU27	SR-BOF-CCS	Low | Primary steel	Steel production	Mton steel	5.38717
GCAM 7.0	2045	NDC_LTT_CBAM-G_SUBS_HI	EU27	SR-BOF-CCS	Low | Primary steel	Steel production	Mton steel	7.96453
GCAM 7.0	2050	NDC_LTT	EU27	AEL-EAF	Low | Primary steel	Steel production	Mton steel	3.8952
GCAM 7.0	2050	NDC_LTT_CBAM	EU27	AEL-EAF	Low | Primary steel	Steel production	Mton steel	4.06358
GCAM 7.0	2050	NDC_LTT_CBAM-G_SUBS	EU27	AEL-EAF	Low | Primary steel	Steel production	Mton steel	4.06961
GCAM 7.0	2050	NDC_LTT_CBAM-G_SUBS_HI	EU27	AEL-EAF	Low | Primary steel	Steel production	Mton steel	6.66654
GCAM 7.0	2050	NDC_LTT	EU27	BF-BOF	High	Steel production	Mton steel	0.656923
GCAM 7.0	2050	NDC_LTT_CBAM	EU27	BF-BOF	High	Steel production	Mton steel	0.688933
GCAM 7.0	2050	NDC_LTT_CBAM-G_SUBS	EU27	BF-BOF	High	Steel production	Mton steel	0.683568
GCAM 7.0	2050	NDC_LTT_CBAM-G_SUBS_HI	EU27	BF-BOF	High	Steel production	Mton steel	0.509226
GCAM 7.0	2050	NDC_LTT	EU27	BF-BOF-BECCSmax	Low | Primary steel	Steel production	Mton steel	1.81505
GCAM 7.0	2050	NDC_LTT_CBAM	EU27	BF-BOF-BECCSmax	Low | Primary steel	Steel production	Mton steel	1.89089
GCAM 7.0	2050	NDC_LTT_CBAM-G_SUBS	EU27	BF-BOF-BECCSmax	Low | Primary steel	Steel production	Mton steel	1.88996
GCAM 7.0	2050	NDC_LTT_CBAM-G_SUBS_HI	EU27	BF-BOF-BECCSmax	Low | Primary steel	Steel production	Mton steel	2.42635
GCAM 7.0	2050	NDC_LTT	EU27	BF-BOF-BECCSmin	Low | Primary steel	Steel production	Mton steel	1.83461
GCAM 7.0	2050	NDC_LTT_CBAM	EU27	BF-BOF-BECCSmin	Low | Primary steel	Steel production	Mton steel	1.91105
GCAM 7.0	2050	NDC_LTT_CBAM-G_SUBS	EU27	BF-BOF-BECCSmin	Low | Primary steel	Steel production	Mton steel	1.91011
GCAM 7.0	2050	NDC_LTT_CBAM-G_SUBS_HI	EU27	BF-BOF-BECCSmin	Low | Primary steel	Steel production	Mton steel	2.44773
GCAM 7.0	2050	NDC_LTT	EU27	BF-BOF-CCS-73%	Medium	Steel production	Mton steel	0.911647
GCAM 7.0	2050	NDC_LTT_CBAM	EU27	BF-BOF-CCS-73%	Medium	Steel production	Mton steel	0.955436
GCAM 7.0	2050	NDC_LTT_CBAM-G_SUBS	EU27	BF-BOF-CCS-73%	Medium	Steel production	Mton steel	0.953845
GCAM 7.0	2050	NDC_LTT_CBAM-G_SUBS_HI	EU27	BF-BOF-CCS-73%	Medium	Steel production	Mton steel	1.15024
GCAM 7.0	2050	NDC_LTT	EU27	BF-BOF-CCS-86%	Low | Primary steel	Steel production	Mton steel	1.31379
GCAM 7.0	2050	NDC_LTT_CBAM	EU27	BF-BOF-CCS-86%	Low | Primary steel	Steel production	Mton steel	1.36782
GCAM 7.0	2050	NDC_LTT_CBAM-G_SUBS	EU27	BF-BOF-CCS-86%	Low | Primary steel	Steel production	Mton steel	1.36728
GCAM 7.0	2050	NDC_LTT_CBAM-G_SUBS_HI	EU27	BF-BOF-CCS-86%	Low | Primary steel	Steel production	Mton steel	1.78794
GCAM 7.0	2050	NDC_LTT	EU27	DRI-EAF-BECCS	Low | Primary steel	Steel production	Mton steel	2.46735
GCAM 7.0	2050	NDC_LTT_CBAM	EU27	DRI-EAF-BECCS	Low | Primary steel	Steel production	Mton steel	2.57392
GCAM 7.0	2050	NDC_LTT_CBAM-G_SUBS	EU27	DRI-EAF-BECCS	Low | Primary steel	Steel production	Mton steel	2.57072
GCAM 7.0	2050	NDC_LTT_CBAM-G_SUBS_HI	EU27	DRI-EAF-BECCS	Low | Primary steel	Steel production	Mton steel	4.22258
GCAM 7.0	2050	NDC_LTT	EU27	DRI-EAF-COAL-CCS	Low | Primary steel	Steel production	Mton steel	0.310634
GCAM 7.0	2050	NDC_LTT_CBAM	EU27	DRI-EAF-COAL-CCS	Low | Primary steel	Steel production	Mton steel	0.323513
GCAM 7.0	2050	NDC_LTT_CBAM-G_SUBS	EU27	DRI-EAF-COAL-CCS	Low | Primary steel	Steel production	Mton steel	0.32352
GCAM 7.0	2050	NDC_LTT_CBAM-G_SUBS_HI	EU27	DRI-EAF-COAL-CCS	Low | Primary steel	Steel production	Mton steel	0.408791
GCAM 7.0	2050	NDC_LTT	EU27	DRI-EAF-H2	Low | Primary steel	Steel production	Mton steel	3.79746
GCAM 7.0	2050	NDC_LTT_CBAM	EU27	DRI-EAF-H2	Low | Primary steel	Steel production	Mton steel	3.9602
GCAM 7.0	2050	NDC_LTT_CBAM-G_SUBS	EU27	DRI-EAF-H2	Low | Primary steel	Steel production	Mton steel	3.94845
GCAM 7.0	2050	NDC_LTT_CBAM-G_SUBS_HI	EU27	DRI-EAF-H2	Low | Primary steel	Steel production	Mton steel	6.67222
GCAM 7.0	2050	NDC_LTT	EU27	DRI-EAF-NG	Medium	Steel production	Mton steel	1.05291
GCAM 7.0	2050	NDC_LTT_CBAM	EU27	DRI-EAF-NG	Medium	Steel production	Mton steel	1.10491
GCAM 7.0	2050	NDC_LTT_CBAM-G_SUBS	EU27	DRI-EAF-NG	Medium	Steel production	Mton steel	1.10353
GCAM 7.0	2050	NDC_LTT_CBAM-G_SUBS_HI	EU27	DRI-EAF-NG	Medium	Steel production	Mton steel	1.63648
GCAM 7.0	2050	NDC_LTT	EU27	DRI-EAF-NG-CCS	Low | Primary steel	Steel production	Mton steel	2.38586
GCAM 7.0	2050	NDC_LTT_CBAM	EU27	DRI-EAF-NG-CCS	Low | Primary steel	Steel production	Mton steel	2.48684
GCAM 7.0	2050	NDC_LTT_CBAM-G_SUBS	EU27	DRI-EAF-NG-CCS	Low | Primary steel	Steel production	Mton steel	2.48968
GCAM 7.0	2050	NDC_LTT_CBAM-G_SUBS_HI	EU27	DRI-EAF-NG-CCS	Low | Primary steel	Steel production	Mton steel	4.04185
GCAM 7.0	2050	NDC_LTT	EU27	DRI-SAF-BOF-BECCS	Low | Primary steel	Steel production	Mton steel	2.3504
GCAM 7.0	2050	NDC_LTT_CBAM	EU27	DRI-SAF-BOF-BECCS	Low | Primary steel	Steel production	Mton steel	2.45194
GCAM 7.0	2050	NDC_LTT_CBAM-G_SUBS	EU27	DRI-SAF-BOF-BECCS	Low | Primary steel	Steel production	Mton steel	2.44927
GCAM 7.0	2050	NDC_LTT_CBAM-G_SUBS_HI	EU27	DRI-SAF-BOF-BECCS	Low | Primary steel	Steel production	Mton steel	4.01876
GCAM 7.0	2050	NDC_LTT	EU27	DRI-SAF-BOF-H2	Low | Primary steel	Steel production	Mton steel	3.94972
GCAM 7.0	2050	NDC_LTT_CBAM	EU27	DRI-SAF-BOF-H2	Low | Primary steel	Steel production	Mton steel	4.11919
GCAM 7.0	2050	NDC_LTT_CBAM-G_SUBS	EU27	DRI-SAF-BOF-H2	Low | Primary steel	Steel production	Mton steel	4.10596
GCAM 7.0	2050	NDC_LTT_CBAM-G_SUBS_HI	EU27	DRI-SAF-BOF-H2	Low | Primary steel	Steel production	Mton steel	7.04983
GCAM 7.0	2050	NDC_LTT	EU27	DRI-SAF-BOF-NG	Medium	Steel production	Mton steel	1.33388
GCAM 7.0	2050	NDC_LTT_CBAM	EU27	DRI-SAF-BOF-NG	Medium	Steel production	Mton steel	1.39976
GCAM 7.0	2050	NDC_LTT_CBAM-G_SUBS	EU27	DRI-SAF-BOF-NG	Medium	Steel production	Mton steel	1.39804
GCAM 7.0	2050	NDC_LTT_CBAM-G_SUBS_HI	EU27	DRI-SAF-BOF-NG	Medium	Steel production	Mton steel	2.13037
GCAM 7.0	2050	NDC_LTT	EU27	EAF_scrap	Low | Primary steel	Steel production	Mton steel	29.4316
GCAM 7.0	2050	NDC_LTT_CBAM	EU27	EAF_scrap	Low | Primary steel	Steel production	Mton steel	29.4484
GCAM 7.0	2050	NDC_LTT_CBAM-G_SUBS	EU27	EAF_scrap	Low | Primary steel	Steel production	Mton steel	29.459
GCAM 7.0	2050	NDC_LTT_CBAM-G_SUBS_HI	EU27	EAF_scrap	Low | Primary steel	Steel production	Mton steel	29.1784
GCAM 7.0	2050	NDC_LTT	EU27	EAF_scrap	Low | Primary steel	Steel production	Mton steel	24.6561
GCAM 7.0	2050	NDC_LTT_CBAM	EU27	EAF_scrap	Low | Primary steel	Steel production	Mton steel	24.6973
GCAM 7.0	2050	NDC_LTT_CBAM-G_SUBS	EU27	EAF_scrap	Low | Primary steel	Steel production	Mton steel	24.6906
GCAM 7.0	2050	NDC_LTT_CBAM-G_SUBS_HI	EU27	EAF_scrap	Low | Primary steel	Steel production	Mton steel	24.1979
GCAM 7.0	2050	NDC_LTT	EU27	EAF_scrap	Low | Primary steel	Steel production	Mton steel	28.0737
GCAM 7.0	2050	NDC_LTT_CBAM	EU27	EAF_scrap	Low | Primary steel	Steel production	Mton steel	28.0966
GCAM 7.0	2050	NDC_LTT_CBAM-G_SUBS	EU27	EAF_scrap	Low | Primary steel	Steel production	Mton steel	28.1014
GCAM 7.0	2050	NDC_LTT_CBAM-G_SUBS_HI	EU27	EAF_scrap	Low | Primary steel	Steel production	Mton steel	27.7526
GCAM 7.0	2050	NDC_LTT	EU27	EAF_scrap	Low | Primary steel	Steel production	Mton steel	23.5681
GCAM 7.0	2050	NDC_LTT_CBAM	EU27	EAF_scrap	Low | Primary steel	Steel production	Mton steel	23.6128
GCAM 7.0	2050	NDC_LTT_CBAM-G_SUBS	EU27	EAF_scrap	Low | Primary steel	Steel production	Mton steel	23.6023
GCAM 7.0	2050	NDC_LTT_CBAM-G_SUBS_HI	EU27	EAF_scrap	Low | Primary steel	Steel production	Mton steel	23.0696
GCAM 7.0	2050	NDC_LTT	EU27	MOE	Low | Secondary steel	Steel production	Mton steel	6.56613
GCAM 7.0	2050	NDC_LTT_CBAM	EU27	MOE	Low | Secondary steel	Steel production	Mton steel	6.84993
GCAM 7.0	2050	NDC_LTT_CBAM-G_SUBS	EU27	MOE	Low | Secondary steel	Steel production	Mton steel	6.86162
GCAM 7.0	2050	NDC_LTT_CBAM-G_SUBS_HI	EU27	MOE	Low | Secondary steel	Steel production	Mton steel	10.4162
GCAM 7.0	2050	NDC_LTT	EU27	SR-BOF	High	Steel production	Mton steel	1.54526
GCAM 7.0	2050	NDC_LTT_CBAM	EU27	SR-BOF	High	Steel production	Mton steel	1.62091
GCAM 7.0	2050	NDC_LTT_CBAM-G_SUBS	EU27	SR-BOF	High	Steel production	Mton steel	1.6117
GCAM 7.0	2050	NDC_LTT_CBAM-G_SUBS_HI	EU27	SR-BOF	High	Steel production	Mton steel	1.2
GCAM 7.0	2050	NDC_LTT	EU27	SR-BOF-CCS	Low | Primary steel	Steel production	Mton steel	4.91332
GCAM 7.0	2050	NDC_LTT_CBAM	EU27	SR-BOF-CCS	Low | Primary steel	Steel production	Mton steel	5.11686
GCAM 7.0	2050	NDC_LTT_CBAM-G_SUBS	EU27	SR-BOF-CCS	Low | Primary steel	Steel production	Mton steel	5.1168
GCAM 7.0	2050	NDC_LTT_CBAM-G_SUBS_HI	EU27	SR-BOF-CCS	Low | Primary steel	Steel production	Mton steel	7.33719

## Sheet: 5. Results | Figure5
Model	Year	Scenario	Region	Variable	Steel technology	Technology emission cluster	Origin activity	Unit	Value
MARIO	2020	NDC_LTT	EU27	GHG footprint	AEL-EAF	Low	Agriculture	tonCO2eq/ton steel	0.00748928
MARIO	2020	CBAM	EU27	GHG footprint	AEL-EAF	Low	Agriculture	tonCO2eq/ton steel	0.00748928			Figure 5. GHG footprint of steel production technologies in the EU for the year 2020 with
MARIO	2020	CBAM-G_SUBS	EU27	GHG footprint	AEL-EAF	Low	Agriculture	tonCO2eq/ton steel	0.00748928			contributions by technology and scope
MARIO	2020	CBAM-G_SUBS_HI	EU27	GHG footprint	AEL-EAF	Low	Agriculture	tonCO2eq/ton steel	0.00748928
MARIO	2025	NDC_LTT	EU27	GHG footprint	AEL-EAF	Low	Agriculture	tonCO2eq/ton steel	0.00766295
MARIO	2025	CBAM	EU27	GHG footprint	AEL-EAF	Low	Agriculture	tonCO2eq/ton steel	0.00766295
MARIO	2025	CBAM-G_SUBS	EU27	GHG footprint	AEL-EAF	Low	Agriculture	tonCO2eq/ton steel	0.00766295
MARIO	2025	CBAM-G_SUBS_HI	EU27	GHG footprint	AEL-EAF	Low	Agriculture	tonCO2eq/ton steel	0.00766295
MARIO	2030	NDC_LTT	EU27	GHG footprint	AEL-EAF	Low	Agriculture	tonCO2eq/ton steel	0.00788698
MARIO	2030	CBAM	EU27	GHG footprint	AEL-EAF	Low	Agriculture	tonCO2eq/ton steel	0.00789107
MARIO	2030	CBAM-G_SUBS	EU27	GHG footprint	AEL-EAF	Low	Agriculture	tonCO2eq/ton steel	0.00789144
MARIO	2030	CBAM-G_SUBS_HI	EU27	GHG footprint	AEL-EAF	Low	Agriculture	tonCO2eq/ton steel	0.00789344
MARIO	2035	NDC_LTT	EU27	GHG footprint	AEL-EAF	Low	Agriculture	tonCO2eq/ton steel	0.00800169
MARIO	2035	CBAM	EU27	GHG footprint	AEL-EAF	Low	Agriculture	tonCO2eq/ton steel	0.00800377
MARIO	2035	CBAM-G_SUBS	EU27	GHG footprint	AEL-EAF	Low	Agriculture	tonCO2eq/ton steel	0.00800314
MARIO	2035	CBAM-G_SUBS_HI	EU27	GHG footprint	AEL-EAF	Low	Agriculture	tonCO2eq/ton steel	0.00801222
MARIO	2040	NDC_LTT	EU27	GHG footprint	AEL-EAF	Low	Agriculture	tonCO2eq/ton steel	0.00808017
MARIO	2040	CBAM	EU27	GHG footprint	AEL-EAF	Low	Agriculture	tonCO2eq/ton steel	0.00808205
MARIO	2040	CBAM-G_SUBS	EU27	GHG footprint	AEL-EAF	Low	Agriculture	tonCO2eq/ton steel	0.00807977
MARIO	2040	CBAM-G_SUBS_HI	EU27	GHG footprint	AEL-EAF	Low	Agriculture	tonCO2eq/ton steel	0.00808471
MARIO	2045	NDC_LTT	EU27	GHG footprint	AEL-EAF	Low	Agriculture	tonCO2eq/ton steel	0.00818231
MARIO	2045	CBAM	EU27	GHG footprint	AEL-EAF	Low	Agriculture	tonCO2eq/ton steel	0.00818282
MARIO	2045	CBAM-G_SUBS	EU27	GHG footprint	AEL-EAF	Low	Agriculture	tonCO2eq/ton steel	0.00818125
MARIO	2045	CBAM-G_SUBS_HI	EU27	GHG footprint	AEL-EAF	Low	Agriculture	tonCO2eq/ton steel	0.00818658
MARIO	2050	NDC_LTT	EU27	GHG footprint	AEL-EAF	Low	Agriculture	tonCO2eq/ton steel	0.00831532
MARIO	2050	CBAM	EU27	GHG footprint	AEL-EAF	Low	Agriculture	tonCO2eq/ton steel	0.00831494
MARIO	2050	CBAM-G_SUBS	EU27	GHG footprint	AEL-EAF	Low	Agriculture	tonCO2eq/ton steel	0.00831355
MARIO	2050	CBAM-G_SUBS_HI	EU27	GHG footprint	AEL-EAF	Low	Agriculture	tonCO2eq/ton steel	0.00831975
MARIO	2020	NDC_LTT	EU27	GHG footprint	AEL-EAF	Low	Direct emissions	tonCO2eq/ton steel	0.0111127
MARIO	2020	CBAM	EU27	GHG footprint	AEL-EAF	Low	Direct emissions	tonCO2eq/ton steel	0.0111127
MARIO	2020	CBAM-G_SUBS	EU27	GHG footprint	AEL-EAF	Low	Direct emissions	tonCO2eq/ton steel	0.0111127
MARIO	2020	CBAM-G_SUBS_HI	EU27	GHG footprint	AEL-EAF	Low	Direct emissions	tonCO2eq/ton steel	0.0111127
MARIO	2025	NDC_LTT	EU27	GHG footprint	AEL-EAF	Low	Direct emissions	tonCO2eq/ton steel	0.0110363
MARIO	2025	CBAM	EU27	GHG footprint	AEL-EAF	Low	Direct emissions	tonCO2eq/ton steel	0.0110363
MARIO	2025	CBAM-G_SUBS	EU27	GHG footprint	AEL-EAF	Low	Direct emissions	tonCO2eq/ton steel	0.0110363
MARIO	2025	CBAM-G_SUBS_HI	EU27	GHG footprint	AEL-EAF	Low	Direct emissions	tonCO2eq/ton steel	0.0110363
MARIO	2030	NDC_LTT	EU27	GHG footprint	AEL-EAF	Low	Direct emissions	tonCO2eq/ton steel	0.0110051
MARIO	2030	CBAM	EU27	GHG footprint	AEL-EAF	Low	Direct emissions	tonCO2eq/ton steel	0.0110137
MARIO	2030	CBAM-G_SUBS	EU27	GHG footprint	AEL-EAF	Low	Direct emissions	tonCO2eq/ton steel	0.0110232
MARIO	2030	CBAM-G_SUBS_HI	EU27	GHG footprint	AEL-EAF	Low	Direct emissions	tonCO2eq/ton steel	0.0110588
MARIO	2035	NDC_LTT	EU27	GHG footprint	AEL-EAF	Low	Direct emissions	tonCO2eq/ton steel	0.0110299
MARIO	2035	CBAM	EU27	GHG footprint	AEL-EAF	Low	Direct emissions	tonCO2eq/ton steel	0.011034
MARIO	2035	CBAM-G_SUBS	EU27	GHG footprint	AEL-EAF	Low	Direct emissions	tonCO2eq/ton steel	0.0110397
MARIO	2035	CBAM-G_SUBS_HI	EU27	GHG footprint	AEL-EAF	Low	Direct emissions	tonCO2eq/ton steel	0.0110688
MARIO	2040	NDC_LTT	EU27	GHG footprint	AEL-EAF	Low	Direct emissions	tonCO2eq/ton steel	0.0110006
MARIO	2040	CBAM	EU27	GHG footprint	AEL-EAF	Low	Direct emissions	tonCO2eq/ton steel	0.0110056
MARIO	2040	CBAM-G_SUBS	EU27	GHG footprint	AEL-EAF	Low	Direct emissions	tonCO2eq/ton steel	0.0110079
MARIO	2040	CBAM-G_SUBS_HI	EU27	GHG footprint	AEL-EAF	Low	Direct emissions	tonCO2eq/ton steel	0.0110282
MARIO	2045	NDC_LTT	EU27	GHG footprint	AEL-EAF	Low	Direct emissions	tonCO2eq/ton steel	0.0109933
MARIO	2045	CBAM	EU27	GHG footprint	AEL-EAF	Low	Direct emissions	tonCO2eq/ton steel	0.0109958
MARIO	2045	CBAM-G_SUBS	EU27	GHG footprint	AEL-EAF	Low	Direct emissions	tonCO2eq/ton steel	0.0109961
MARIO	2045	CBAM-G_SUBS_HI	EU27	GHG footprint	AEL-EAF	Low	Direct emissions	tonCO2eq/ton steel	0.0110158
MARIO	2050	NDC_LTT	EU27	GHG footprint	AEL-EAF	Low	Direct emissions	tonCO2eq/ton steel	0.0109817
MARIO	2050	CBAM	EU27	GHG footprint	AEL-EAF	Low	Direct emissions	tonCO2eq/ton steel	0.0109827
MARIO	2050	CBAM-G_SUBS	EU27	GHG footprint	AEL-EAF	Low	Direct emissions	tonCO2eq/ton steel	0.0109827
MARIO	2050	CBAM-G_SUBS_HI	EU27	GHG footprint	AEL-EAF	Low	Direct emissions	tonCO2eq/ton steel	0.0109968
MARIO	2020	NDC_LTT	EU27	GHG footprint	AEL-EAF	Low	Electricity production	tonCO2eq/ton steel	0.995383
MARIO	2020	CBAM	EU27	GHG footprint	AEL-EAF	Low	Electricity production	tonCO2eq/ton steel	0.995383
MARIO	2020	CBAM-G_SUBS	EU27	GHG footprint	AEL-EAF	Low	Electricity production	tonCO2eq/ton steel	0.995383
MARIO	2020	CBAM-G_SUBS_HI	EU27	GHG footprint	AEL-EAF	Low	Electricity production	tonCO2eq/ton steel	0.995383
MARIO	2025	NDC_LTT	EU27	GHG footprint	AEL-EAF	Low	Electricity production	tonCO2eq/ton steel	0.547912
MARIO	2025	CBAM	EU27	GHG footprint	AEL-EAF	Low	Electricity production	tonCO2eq/ton steel	0.547912
MARIO	2025	CBAM-G_SUBS	EU27	GHG footprint	AEL-EAF	Low	Electricity production	tonCO2eq/ton steel	0.547913
MARIO	2025	CBAM-G_SUBS_HI	EU27	GHG footprint	AEL-EAF	Low	Electricity production	tonCO2eq/ton steel	0.547912
MARIO	2030	NDC_LTT	EU27	GHG footprint	AEL-EAF	Low	Electricity production	tonCO2eq/ton steel	0.0531534
MARIO	2030	CBAM	EU27	GHG footprint	AEL-EAF	Low	Electricity production	tonCO2eq/ton steel	0.0512847
MARIO	2030	CBAM-G_SUBS	EU27	GHG footprint	AEL-EAF	Low	Electricity production	tonCO2eq/ton steel	0.0510825
MARIO	2030	CBAM-G_SUBS_HI	EU27	GHG footprint	AEL-EAF	Low	Electricity production	tonCO2eq/ton steel	0.0502566
MARIO	2035	NDC_LTT	EU27	GHG footprint	AEL-EAF	Low	Electricity production	tonCO2eq/ton steel	0.0521928
MARIO	2035	CBAM	EU27	GHG footprint	AEL-EAF	Low	Electricity production	tonCO2eq/ton steel	0.0527821
MARIO	2035	CBAM-G_SUBS	EU27	GHG footprint	AEL-EAF	Low	Electricity production	tonCO2eq/ton steel	0.0528953
MARIO	2035	CBAM-G_SUBS_HI	EU27	GHG footprint	AEL-EAF	Low	Electricity production	tonCO2eq/ton steel	0.0532922
MARIO	2040	NDC_LTT	EU27	GHG footprint	AEL-EAF	Low	Electricity production	tonCO2eq/ton steel	0.044297
MARIO	2040	CBAM	EU27	GHG footprint	AEL-EAF	Low	Electricity production	tonCO2eq/ton steel	0.0446064
MARIO	2040	CBAM-G_SUBS	EU27	GHG footprint	AEL-EAF	Low	Electricity production	tonCO2eq/ton steel	0.0445775
MARIO	2040	CBAM-G_SUBS_HI	EU27	GHG footprint	AEL-EAF	Low	Electricity production	tonCO2eq/ton steel	0.0442645
MARIO	2045	NDC_LTT	EU27	GHG footprint	AEL-EAF	Low	Electricity production	tonCO2eq/ton steel	0.0339746
MARIO	2045	CBAM	EU27	GHG footprint	AEL-EAF	Low	Electricity production	tonCO2eq/ton steel	0.0340964
MARIO	2045	CBAM-G_SUBS	EU27	GHG footprint	AEL-EAF	Low	Electricity production	tonCO2eq/ton steel	0.0340501
MARIO	2045	CBAM-G_SUBS_HI	EU27	GHG footprint	AEL-EAF	Low	Electricity production	tonCO2eq/ton steel	0.0333376
MARIO	2050	NDC_LTT	EU27	GHG footprint	AEL-EAF	Low	Electricity production	tonCO2eq/ton steel	0.0193045
MARIO	2050	CBAM	EU27	GHG footprint	AEL-EAF	Low	Electricity production	tonCO2eq/ton steel	0.0193149
MARIO	2050	CBAM-G_SUBS	EU27	GHG footprint	AEL-EAF	Low	Electricity production	tonCO2eq/ton steel	0.0192594
MARIO	2050	CBAM-G_SUBS_HI	EU27	GHG footprint	AEL-EAF	Low	Electricity production	tonCO2eq/ton steel	0.018758
MARIO	2020	NDC_LTT	EU27	GHG footprint	AEL-EAF	Low	Manufacturing	tonCO2eq/ton steel	0.101017
MARIO	2020	CBAM	EU27	GHG footprint	AEL-EAF	Low	Manufacturing	tonCO2eq/ton steel	0.101017
MARIO	2020	CBAM-G_SUBS	EU27	GHG footprint	AEL-EAF	Low	Manufacturing	tonCO2eq/ton steel	0.101017
MARIO	2020	CBAM-G_SUBS_HI	EU27	GHG footprint	AEL-EAF	Low	Manufacturing	tonCO2eq/ton steel	0.101018
MARIO	2025	NDC_LTT	EU27	GHG footprint	AEL-EAF	Low	Manufacturing	tonCO2eq/ton steel	0.0986527
MARIO	2025	CBAM	EU27	GHG footprint	AEL-EAF	Low	Manufacturing	tonCO2eq/ton steel	0.0986527
MARIO	2025	CBAM-G_SUBS	EU27	GHG footprint	AEL-EAF	Low	Manufacturing	tonCO2eq/ton steel	0.0986527
MARIO	2025	CBAM-G_SUBS_HI	EU27	GHG footprint	AEL-EAF	Low	Manufacturing	tonCO2eq/ton steel	0.0986527
MARIO	2030	NDC_LTT	EU27	GHG footprint	AEL-EAF	Low	Manufacturing	tonCO2eq/ton steel	0.0966095
MARIO	2030	CBAM	EU27	GHG footprint	AEL-EAF	Low	Manufacturing	tonCO2eq/ton steel	0.0965398
MARIO	2030	CBAM-G_SUBS	EU27	GHG footprint	AEL-EAF	Low	Manufacturing	tonCO2eq/ton steel	0.0964952
MARIO	2030	CBAM-G_SUBS_HI	EU27	GHG footprint	AEL-EAF	Low	Manufacturing	tonCO2eq/ton steel	0.0964256
MARIO	2035	NDC_LTT	EU27	GHG footprint	AEL-EAF	Low	Manufacturing	tonCO2eq/ton steel	0.0937747
MARIO	2035	CBAM	EU27	GHG footprint	AEL-EAF	Low	Manufacturing	tonCO2eq/ton steel	0.093776
MARIO	2035	CBAM-G_SUBS	EU27	GHG footprint	AEL-EAF	Low	Manufacturing	tonCO2eq/ton steel	0.0937944
MARIO	2035	CBAM-G_SUBS_HI	EU27	GHG footprint	AEL-EAF	Low	Manufacturing	tonCO2eq/ton steel	0.0938578
MARIO	2040	NDC_LTT	EU27	GHG footprint	AEL-EAF	Low	Manufacturing	tonCO2eq/ton steel	0.0932965
MARIO	2040	CBAM	EU27	GHG footprint	AEL-EAF	Low	Manufacturing	tonCO2eq/ton steel	0.0933048
MARIO	2040	CBAM-G_SUBS	EU27	GHG footprint	AEL-EAF	Low	Manufacturing	tonCO2eq/ton steel	0.0932939
MARIO	2040	CBAM-G_SUBS_HI	EU27	GHG footprint	AEL-EAF	Low	Manufacturing	tonCO2eq/ton steel	0.0932462
MARIO	2045	NDC_LTT	EU27	GHG footprint	AEL-EAF	Low	Manufacturing	tonCO2eq/ton steel	0.0927975
MARIO	2045	CBAM	EU27	GHG footprint	AEL-EAF	Low	Manufacturing	tonCO2eq/ton steel	0.0928008
MARIO	2045	CBAM-G_SUBS	EU27	GHG footprint	AEL-EAF	Low	Manufacturing	tonCO2eq/ton steel	0.0927937
MARIO	2045	CBAM-G_SUBS_HI	EU27	GHG footprint	AEL-EAF	Low	Manufacturing	tonCO2eq/ton steel	0.092723
MARIO	2050	NDC_LTT	EU27	GHG footprint	AEL-EAF	Low	Manufacturing	tonCO2eq/ton steel	0.0923646
MARIO	2050	CBAM	EU27	GHG footprint	AEL-EAF	Low	Manufacturing	tonCO2eq/ton steel	0.0923583
MARIO	2050	CBAM-G_SUBS	EU27	GHG footprint	AEL-EAF	Low	Manufacturing	tonCO2eq/ton steel	0.0923587
MARIO	2050	CBAM-G_SUBS_HI	EU27	GHG footprint	AEL-EAF	Low	Manufacturing	tonCO2eq/ton steel	0.092276
MARIO	2020	NDC_LTT	EU27	GHG footprint	AEL-EAF	Low	Mining	tonCO2eq/ton steel	0.0701317
MARIO	2020	CBAM	EU27	GHG footprint	AEL-EAF	Low	Mining	tonCO2eq/ton steel	0.0701317
MARIO	2020	CBAM-G_SUBS	EU27	GHG footprint	AEL-EAF	Low	Mining	tonCO2eq/ton steel	0.0701317
MARIO	2020	CBAM-G_SUBS_HI	EU27	GHG footprint	AEL-EAF	Low	Mining	tonCO2eq/ton steel	0.0701317
MARIO	2025	NDC_LTT	EU27	GHG footprint	AEL-EAF	Low	Mining	tonCO2eq/ton steel	0.0450312
MARIO	2025	CBAM	EU27	GHG footprint	AEL-EAF	Low	Mining	tonCO2eq/ton steel	0.0450312
MARIO	2025	CBAM-G_SUBS	EU27	GHG footprint	AEL-EAF	Low	Mining	tonCO2eq/ton steel	0.0450313
MARIO	2025	CBAM-G_SUBS_HI	EU27	GHG footprint	AEL-EAF	Low	Mining	tonCO2eq/ton steel	0.0450313
MARIO	2030	NDC_LTT	EU27	GHG footprint	AEL-EAF	Low	Mining	tonCO2eq/ton steel	0.0127275
MARIO	2030	CBAM	EU27	GHG footprint	AEL-EAF	Low	Mining	tonCO2eq/ton steel	0.0126407
MARIO	2030	CBAM-G_SUBS	EU27	GHG footprint	AEL-EAF	Low	Mining	tonCO2eq/ton steel	0.0126313
MARIO	2030	CBAM-G_SUBS_HI	EU27	GHG footprint	AEL-EAF	Low	Mining	tonCO2eq/ton steel	0.0126011
MARIO	2035	NDC_LTT	EU27	GHG footprint	AEL-EAF	Low	Mining	tonCO2eq/ton steel	0.0125288
MARIO	2035	CBAM	EU27	GHG footprint	AEL-EAF	Low	Mining	tonCO2eq/ton steel	0.0125628
MARIO	2035	CBAM-G_SUBS	EU27	GHG footprint	AEL-EAF	Low	Mining	tonCO2eq/ton steel	0.0125748
MARIO	2035	CBAM-G_SUBS_HI	EU27	GHG footprint	AEL-EAF	Low	Mining	tonCO2eq/ton steel	0.012614
MARIO	2040	NDC_LTT	EU27	GHG footprint	AEL-EAF	Low	Mining	tonCO2eq/ton steel	0.0120725
MARIO	2040	CBAM	EU27	GHG footprint	AEL-EAF	Low	Mining	tonCO2eq/ton steel	0.0120927
MARIO	2040	CBAM-G_SUBS	EU27	GHG footprint	AEL-EAF	Low	Mining	tonCO2eq/ton steel	0.0120903
MARIO	2040	CBAM-G_SUBS_HI	EU27	GHG footprint	AEL-EAF	Low	Mining	tonCO2eq/ton steel	0.0120627
MARIO	2045	NDC_LTT	EU27	GHG footprint	AEL-EAF	Low	Mining	tonCO2eq/ton steel	0.0114702
MARIO	2045	CBAM	EU27	GHG footprint	AEL-EAF	Low	Mining	tonCO2eq/ton steel	0.0114788
MARIO	2045	CBAM-G_SUBS	EU27	GHG footprint	AEL-EAF	Low	Mining	tonCO2eq/ton steel	0.0114732
MARIO	2045	CBAM-G_SUBS_HI	EU27	GHG footprint	AEL-EAF	Low	Mining	tonCO2eq/ton steel	0.011418
MARIO	2050	NDC_LTT	EU27	GHG footprint	AEL-EAF	Low	Mining	tonCO2eq/ton steel	0.0106329
MARIO	2050	CBAM	EU27	GHG footprint	AEL-EAF	Low	Mining	tonCO2eq/ton steel	0.0106334
MARIO	2050	CBAM-G_SUBS	EU27	GHG footprint	AEL-EAF	Low	Mining	tonCO2eq/ton steel	0.0106298
MARIO	2050	CBAM-G_SUBS_HI	EU27	GHG footprint	AEL-EAF	Low	Mining	tonCO2eq/ton steel	0.0105835
MARIO	2020	NDC_LTT	EU27	GHG footprint	AEL-EAF	Low	Other energy	tonCO2eq/ton steel	0.115012
MARIO	2020	CBAM	EU27	GHG footprint	AEL-EAF	Low	Other energy	tonCO2eq/ton steel	0.115012
MARIO	2020	CBAM-G_SUBS	EU27	GHG footprint	AEL-EAF	Low	Other energy	tonCO2eq/ton steel	0.115012
MARIO	2020	CBAM-G_SUBS_HI	EU27	GHG footprint	AEL-EAF	Low	Other energy	tonCO2eq/ton steel	0.115012
MARIO	2025	NDC_LTT	EU27	GHG footprint	AEL-EAF	Low	Other energy	tonCO2eq/ton steel	0.0783066
MARIO	2025	CBAM	EU27	GHG footprint	AEL-EAF	Low	Other energy	tonCO2eq/ton steel	0.0783066
MARIO	2025	CBAM-G_SUBS	EU27	GHG footprint	AEL-EAF	Low	Other energy	tonCO2eq/ton steel	0.0783068
MARIO	2025	CBAM-G_SUBS_HI	EU27	GHG footprint	AEL-EAF	Low	Other energy	tonCO2eq/ton steel	0.0783067
MARIO	2030	NDC_LTT	EU27	GHG footprint	AEL-EAF	Low	Other energy	tonCO2eq/ton steel	0.045586
MARIO	2030	CBAM	EU27	GHG footprint	AEL-EAF	Low	Other energy	tonCO2eq/ton steel	0.0455574
MARIO	2030	CBAM-G_SUBS	EU27	GHG footprint	AEL-EAF	Low	Other energy	tonCO2eq/ton steel	0.0455687
MARIO	2030	CBAM-G_SUBS_HI	EU27	GHG footprint	AEL-EAF	Low	Other energy	tonCO2eq/ton steel	0.0455574
MARIO	2035	NDC_LTT	EU27	GHG footprint	AEL-EAF	Low	Other energy	tonCO2eq/ton steel	0.0462613
MARIO	2035	CBAM	EU27	GHG footprint	AEL-EAF	Low	Other energy	tonCO2eq/ton steel	0.0464377
MARIO	2035	CBAM-G_SUBS	EU27	GHG footprint	AEL-EAF	Low	Other energy	tonCO2eq/ton steel	0.0464615
MARIO	2035	CBAM-G_SUBS_HI	EU27	GHG footprint	AEL-EAF	Low	Other energy	tonCO2eq/ton steel	0.0465926
MARIO	2040	NDC_LTT	EU27	GHG footprint	AEL-EAF	Low	Other energy	tonCO2eq/ton steel	0.0435527
MARIO	2040	CBAM	EU27	GHG footprint	AEL-EAF	Low	Other energy	tonCO2eq/ton steel	0.0436299
MARIO	2040	CBAM-G_SUBS	EU27	GHG footprint	AEL-EAF	Low	Other energy	tonCO2eq/ton steel	0.0435655
MARIO	2040	CBAM-G_SUBS_HI	EU27	GHG footprint	AEL-EAF	Low	Other energy	tonCO2eq/ton steel	0.0432988
MARIO	2045	NDC_LTT	EU27	GHG footprint	AEL-EAF	Low	Other energy	tonCO2eq/ton steel	0.0425779
MARIO	2045	CBAM	EU27	GHG footprint	AEL-EAF	Low	Other energy	tonCO2eq/ton steel	0.0426096
MARIO	2045	CBAM-G_SUBS	EU27	GHG footprint	AEL-EAF	Low	Other energy	tonCO2eq/ton steel	0.0425745
MARIO	2045	CBAM-G_SUBS_HI	EU27	GHG footprint	AEL-EAF	Low	Other energy	tonCO2eq/ton steel	0.0421472
MARIO	2050	NDC_LTT	EU27	GHG footprint	AEL-EAF	Low	Other energy	tonCO2eq/ton steel	0.0406841
MARIO	2050	CBAM	EU27	GHG footprint	AEL-EAF	Low	Other energy	tonCO2eq/ton steel	0.0406857
MARIO	2050	CBAM-G_SUBS	EU27	GHG footprint	AEL-EAF	Low	Other energy	tonCO2eq/ton steel	0.0406426
MARIO	2050	CBAM-G_SUBS_HI	EU27	GHG footprint	AEL-EAF	Low	Other energy	tonCO2eq/ton steel	0.0402019
MARIO	2020	NDC_LTT	EU27	GHG footprint	AEL-EAF	Low	Services	tonCO2eq/ton steel	0.0479701
MARIO	2020	CBAM	EU27	GHG footprint	AEL-EAF	Low	Services	tonCO2eq/ton steel	0.0479701
MARIO	2020	CBAM-G_SUBS	EU27	GHG footprint	AEL-EAF	Low	Services	tonCO2eq/ton steel	0.0479701
MARIO	2020	CBAM-G_SUBS_HI	EU27	GHG footprint	AEL-EAF	Low	Services	tonCO2eq/ton steel	0.0479701
MARIO	2025	NDC_LTT	EU27	GHG footprint	AEL-EAF	Low	Services	tonCO2eq/ton steel	0.0482602
MARIO	2025	CBAM	EU27	GHG footprint	AEL-EAF	Low	Services	tonCO2eq/ton steel	0.0482602
MARIO	2025	CBAM-G_SUBS	EU27	GHG footprint	AEL-EAF	Low	Services	tonCO2eq/ton steel	0.0482602
MARIO	2025	CBAM-G_SUBS_HI	EU27	GHG footprint	AEL-EAF	Low	Services	tonCO2eq/ton steel	0.0482602
MARIO	2030	NDC_LTT	EU27	GHG footprint	AEL-EAF	Low	Services	tonCO2eq/ton steel	0.048924
MARIO	2030	CBAM	EU27	GHG footprint	AEL-EAF	Low	Services	tonCO2eq/ton steel	0.0489337
MARIO	2030	CBAM-G_SUBS	EU27	GHG footprint	AEL-EAF	Low	Services	tonCO2eq/ton steel	0.0489336
MARIO	2030	CBAM-G_SUBS_HI	EU27	GHG footprint	AEL-EAF	Low	Services	tonCO2eq/ton steel	0.048947
MARIO	2035	NDC_LTT	EU27	GHG footprint	AEL-EAF	Low	Services	tonCO2eq/ton steel	0.0490489
MARIO	2035	CBAM	EU27	GHG footprint	AEL-EAF	Low	Services	tonCO2eq/ton steel	0.0490648
MARIO	2035	CBAM-G_SUBS	EU27	GHG footprint	AEL-EAF	Low	Services	tonCO2eq/ton steel	0.0490732
MARIO	2035	CBAM-G_SUBS_HI	EU27	GHG footprint	AEL-EAF	Low	Services	tonCO2eq/ton steel	0.0491319
MARIO	2040	NDC_LTT	EU27	GHG footprint	AEL-EAF	Low	Services	tonCO2eq/ton steel	0.0489828
MARIO	2040	CBAM	EU27	GHG footprint	AEL-EAF	Low	Services	tonCO2eq/ton steel	0.0489985
MARIO	2040	CBAM-G_SUBS	EU27	GHG footprint	AEL-EAF	Low	Services	tonCO2eq/ton steel	0.0489996
MARIO	2040	CBAM-G_SUBS_HI	EU27	GHG footprint	AEL-EAF	Low	Services	tonCO2eq/ton steel	0.0490312
MARIO	2045	NDC_LTT	EU27	GHG footprint	AEL-EAF	Low	Services	tonCO2eq/ton steel	0.0494172
MARIO	2045	CBAM	EU27	GHG footprint	AEL-EAF	Low	Services	tonCO2eq/ton steel	0.0494246
MARIO	2045	CBAM-G_SUBS	EU27	GHG footprint	AEL-EAF	Low	Services	tonCO2eq/ton steel	0.0494282
MARIO	2045	CBAM-G_SUBS_HI	EU27	GHG footprint	AEL-EAF	Low	Services	tonCO2eq/ton steel	0.0494644
MARIO	2050	NDC_LTT	EU27	GHG footprint	AEL-EAF	Low	Services	tonCO2eq/ton steel	0.0505087
MARIO	2050	CBAM	EU27	GHG footprint	AEL-EAF	Low	Services	tonCO2eq/ton steel	0.0505124
MARIO	2050	CBAM-G_SUBS	EU27	GHG footprint	AEL-EAF	Low	Services	tonCO2eq/ton steel	0.0505134
MARIO	2050	CBAM-G_SUBS_HI	EU27	GHG footprint	AEL-EAF	Low	Services	tonCO2eq/ton steel	0.0505581
MARIO	2020	NDC_LTT	EU27	GHG footprint	BF-BOF	High	Agriculture	tonCO2eq/ton steel	0.0074496
MARIO	2020	CBAM	EU27	GHG footprint	BF-BOF	High	Agriculture	tonCO2eq/ton steel	0.0074496
MARIO	2020	CBAM-G_SUBS	EU27	GHG footprint	BF-BOF	High	Agriculture	tonCO2eq/ton steel	0.0074496
MARIO	2020	CBAM-G_SUBS_HI	EU27	GHG footprint	BF-BOF	High	Agriculture	tonCO2eq/ton steel	0.0074496
MARIO	2025	NDC_LTT	EU27	GHG footprint	BF-BOF	High	Agriculture	tonCO2eq/ton steel	0.00721895
MARIO	2025	CBAM	EU27	GHG footprint	BF-BOF	High	Agriculture	tonCO2eq/ton steel	0.00721895
MARIO	2025	CBAM-G_SUBS	EU27	GHG footprint	BF-BOF	High	Agriculture	tonCO2eq/ton steel	0.00721895
MARIO	2025	CBAM-G_SUBS_HI	EU27	GHG footprint	BF-BOF	High	Agriculture	tonCO2eq/ton steel	0.00721895
MARIO	2030	NDC_LTT	EU27	GHG footprint	BF-BOF	High	Agriculture	tonCO2eq/ton steel	0.00787859
MARIO	2030	CBAM	EU27	GHG footprint	BF-BOF	High	Agriculture	tonCO2eq/ton steel	0.00792601
MARIO	2030	CBAM-G_SUBS	EU27	GHG footprint	BF-BOF	High	Agriculture	tonCO2eq/ton steel	0.00794684
MARIO	2030	CBAM-G_SUBS_HI	EU27	GHG footprint	BF-BOF	High	Agriculture	tonCO2eq/ton steel	0.00807474
MARIO	2035	NDC_LTT	EU27	GHG footprint	BF-BOF	High	Agriculture	tonCO2eq/ton steel	0.00823808
MARIO	2035	CBAM	EU27	GHG footprint	BF-BOF	High	Agriculture	tonCO2eq/ton steel	0.00832297
MARIO	2035	CBAM-G_SUBS	EU27	GHG footprint	BF-BOF	High	Agriculture	tonCO2eq/ton steel	0.00836796
MARIO	2035	CBAM-G_SUBS_HI	EU27	GHG footprint	BF-BOF	High	Agriculture	tonCO2eq/ton steel	0.00878262
MARIO	2040	NDC_LTT	EU27	GHG footprint	BF-BOF	High	Agriculture	tonCO2eq/ton steel	0.00817657
MARIO	2040	CBAM	EU27	GHG footprint	BF-BOF	High	Agriculture	tonCO2eq/ton steel	0.00826388
MARIO	2040	CBAM-G_SUBS	EU27	GHG footprint	BF-BOF	High	Agriculture	tonCO2eq/ton steel	0.00827703
MARIO	2040	CBAM-G_SUBS_HI	EU27	GHG footprint	BF-BOF	High	Agriculture	tonCO2eq/ton steel	0.00852528
MARIO	2045	NDC_LTT	EU27	GHG footprint	BF-BOF	High	Agriculture	tonCO2eq/ton steel	0.00821469
MARIO	2045	CBAM	EU27	GHG footprint	BF-BOF	High	Agriculture	tonCO2eq/ton steel	0.00826373
MARIO	2045	CBAM-G_SUBS	EU27	GHG footprint	BF-BOF	High	Agriculture	tonCO2eq/ton steel	0.0082627
MARIO	2045	CBAM-G_SUBS_HI	EU27	GHG footprint	BF-BOF	High	Agriculture	tonCO2eq/ton steel	0.00853254
MARIO	2050	NDC_LTT	EU27	GHG footprint	BF-BOF	High	Agriculture	tonCO2eq/ton steel	0.00814979
MARIO	2050	CBAM	EU27	GHG footprint	BF-BOF	High	Agriculture	tonCO2eq/ton steel	0.00818159
MARIO	2050	CBAM-G_SUBS	EU27	GHG footprint	BF-BOF	High	Agriculture	tonCO2eq/ton steel	0.00817957
MARIO	2050	CBAM-G_SUBS_HI	EU27	GHG footprint	BF-BOF	High	Agriculture	tonCO2eq/ton steel	0.00842962
MARIO	2020	NDC_LTT	EU27	GHG footprint	BF-BOF	High	Direct emissions	tonCO2eq/ton steel	1.88917
MARIO	2020	CBAM	EU27	GHG footprint	BF-BOF	High	Direct emissions	tonCO2eq/ton steel	1.88917
MARIO	2020	CBAM-G_SUBS	EU27	GHG footprint	BF-BOF	High	Direct emissions	tonCO2eq/ton steel	1.88917
MARIO	2020	CBAM-G_SUBS_HI	EU27	GHG footprint	BF-BOF	High	Direct emissions	tonCO2eq/ton steel	1.88917
MARIO	2025	NDC_LTT	EU27	GHG footprint	BF-BOF	High	Direct emissions	tonCO2eq/ton steel	1.77737
MARIO	2025	CBAM	EU27	GHG footprint	BF-BOF	High	Direct emissions	tonCO2eq/ton steel	1.77737
MARIO	2025	CBAM-G_SUBS	EU27	GHG footprint	BF-BOF	High	Direct emissions	tonCO2eq/ton steel	1.77737
MARIO	2025	CBAM-G_SUBS_HI	EU27	GHG footprint	BF-BOF	High	Direct emissions	tonCO2eq/ton steel	1.77737
MARIO	2030	NDC_LTT	EU27	GHG footprint	BF-BOF	High	Direct emissions	tonCO2eq/ton steel	1.62222
MARIO	2030	CBAM	EU27	GHG footprint	BF-BOF	High	Direct emissions	tonCO2eq/ton steel	1.62177
MARIO	2030	CBAM-G_SUBS	EU27	GHG footprint	BF-BOF	High	Direct emissions	tonCO2eq/ton steel	1.6181
MARIO	2030	CBAM-G_SUBS_HI	EU27	GHG footprint	BF-BOF	High	Direct emissions	tonCO2eq/ton steel	1.61168
MARIO	2035	NDC_LTT	EU27	GHG footprint	BF-BOF	High	Direct emissions	tonCO2eq/ton steel	1.54912
MARIO	2035	CBAM	EU27	GHG footprint	BF-BOF	High	Direct emissions	tonCO2eq/ton steel	1.54998
MARIO	2035	CBAM-G_SUBS	EU27	GHG footprint	BF-BOF	High	Direct emissions	tonCO2eq/ton steel	1.54981
MARIO	2035	CBAM-G_SUBS_HI	EU27	GHG footprint	BF-BOF	High	Direct emissions	tonCO2eq/ton steel	1.55058
MARIO	2040	NDC_LTT	EU27	GHG footprint	BF-BOF	High	Direct emissions	tonCO2eq/ton steel	1.54382
MARIO	2040	CBAM	EU27	GHG footprint	BF-BOF	High	Direct emissions	tonCO2eq/ton steel	1.54491
MARIO	2040	CBAM-G_SUBS	EU27	GHG footprint	BF-BOF	High	Direct emissions	tonCO2eq/ton steel	1.54463
MARIO	2040	CBAM-G_SUBS_HI	EU27	GHG footprint	BF-BOF	High	Direct emissions	tonCO2eq/ton steel	1.5428
MARIO	2045	NDC_LTT	EU27	GHG footprint	BF-BOF	High	Direct emissions	tonCO2eq/ton steel	1.53657
MARIO	2045	CBAM	EU27	GHG footprint	BF-BOF	High	Direct emissions	tonCO2eq/ton steel	1.53707
MARIO	2045	CBAM-G_SUBS	EU27	GHG footprint	BF-BOF	High	Direct emissions	tonCO2eq/ton steel	1.53697
MARIO	2045	CBAM-G_SUBS_HI	EU27	GHG footprint	BF-BOF	High	Direct emissions	tonCO2eq/ton steel	1.53448
MARIO	2050	NDC_LTT	EU27	GHG footprint	BF-BOF	High	Direct emissions	tonCO2eq/ton steel	1.53014
MARIO	2050	CBAM	EU27	GHG footprint	BF-BOF	High	Direct emissions	tonCO2eq/ton steel	1.53031
MARIO	2050	CBAM-G_SUBS	EU27	GHG footprint	BF-BOF	High	Direct emissions	tonCO2eq/ton steel	1.53029
MARIO	2050	CBAM-G_SUBS_HI	EU27	GHG footprint	BF-BOF	High	Direct emissions	tonCO2eq/ton steel	1.5268
MARIO	2020	NDC_LTT	EU27	GHG footprint	BF-BOF	High	Electricity production	tonCO2eq/ton steel	0.0966363
MARIO	2020	CBAM	EU27	GHG footprint	BF-BOF	High	Electricity production	tonCO2eq/ton steel	0.0966363
MARIO	2020	CBAM-G_SUBS	EU27	GHG footprint	BF-BOF	High	Electricity production	tonCO2eq/ton steel	0.0966363
MARIO	2020	CBAM-G_SUBS_HI	EU27	GHG footprint	BF-BOF	High	Electricity production	tonCO2eq/ton steel	0.0966363
MARIO	2025	NDC_LTT	EU27	GHG footprint	BF-BOF	High	Electricity production	tonCO2eq/ton steel	0.0608558
MARIO	2025	CBAM	EU27	GHG footprint	BF-BOF	High	Electricity production	tonCO2eq/ton steel	0.0608559
MARIO	2025	CBAM-G_SUBS	EU27	GHG footprint	BF-BOF	High	Electricity production	tonCO2eq/ton steel	0.0608559
MARIO	2025	CBAM-G_SUBS_HI	EU27	GHG footprint	BF-BOF	High	Electricity production	tonCO2eq/ton steel	0.0608559
MARIO	2030	NDC_LTT	EU27	GHG footprint	BF-BOF	High	Electricity production	tonCO2eq/ton steel	0.0271178
MARIO	2030	CBAM	EU27	GHG footprint	BF-BOF	High	Electricity production	tonCO2eq/ton steel	0.0270917
MARIO	2030	CBAM-G_SUBS	EU27	GHG footprint	BF-BOF	High	Electricity production	tonCO2eq/ton steel	0.027117
MARIO	2030	CBAM-G_SUBS_HI	EU27	GHG footprint	BF-BOF	High	Electricity production	tonCO2eq/ton steel	0.0273601
MARIO	2035	NDC_LTT	EU27	GHG footprint	BF-BOF	High	Electricity production	tonCO2eq/ton steel	0.023495
MARIO	2035	CBAM	EU27	GHG footprint	BF-BOF	High	Electricity production	tonCO2eq/ton steel	0.0237838
MARIO	2035	CBAM-G_SUBS	EU27	GHG footprint	BF-BOF	High	Electricity production	tonCO2eq/ton steel	0.0239528
MARIO	2035	CBAM-G_SUBS_HI	EU27	GHG footprint	BF-BOF	High	Electricity production	tonCO2eq/ton steel	0.0248712
MARIO	2040	NDC_LTT	EU27	GHG footprint	BF-BOF	High	Electricity production	tonCO2eq/ton steel	0.0198189
MARIO	2040	CBAM	EU27	GHG footprint	BF-BOF	High	Electricity production	tonCO2eq/ton steel	0.0200701
MARIO	2040	CBAM-G_SUBS	EU27	GHG footprint	BF-BOF	High	Electricity production	tonCO2eq/ton steel	0.0201388
MARIO	2040	CBAM-G_SUBS_HI	EU27	GHG footprint	BF-BOF	High	Electricity production	tonCO2eq/ton steel	0.0206682
MARIO	2045	NDC_LTT	EU27	GHG footprint	BF-BOF	High	Electricity production	tonCO2eq/ton steel	0.015382
MARIO	2045	CBAM	EU27	GHG footprint	BF-BOF	High	Electricity production	tonCO2eq/ton steel	0.0155173
MARIO	2045	CBAM-G_SUBS	EU27	GHG footprint	BF-BOF	High	Electricity production	tonCO2eq/ton steel	0.0154861
MARIO	2045	CBAM-G_SUBS_HI	EU27	GHG footprint	BF-BOF	High	Electricity production	tonCO2eq/ton steel	0.0159822
MARIO	2050	NDC_LTT	EU27	GHG footprint	BF-BOF	High	Electricity production	tonCO2eq/ton steel	0.0113587
MARIO	2050	CBAM	EU27	GHG footprint	BF-BOF	High	Electricity production	tonCO2eq/ton steel	0.0114194
MARIO	2050	CBAM-G_SUBS	EU27	GHG footprint	BF-BOF	High	Electricity production	tonCO2eq/ton steel	0.0114006
MARIO	2050	CBAM-G_SUBS_HI	EU27	GHG footprint	BF-BOF	High	Electricity production	tonCO2eq/ton steel	0.0117331
MARIO	2020	NDC_LTT	EU27	GHG footprint	BF-BOF	High	Manufacturing	tonCO2eq/ton steel	0.16894
MARIO	2020	CBAM	EU27	GHG footprint	BF-BOF	High	Manufacturing	tonCO2eq/ton steel	0.16894
MARIO	2020	CBAM-G_SUBS	EU27	GHG footprint	BF-BOF	High	Manufacturing	tonCO2eq/ton steel	0.16894
MARIO	2020	CBAM-G_SUBS_HI	EU27	GHG footprint	BF-BOF	High	Manufacturing	tonCO2eq/ton steel	0.16894
MARIO	2025	NDC_LTT	EU27	GHG footprint	BF-BOF	High	Manufacturing	tonCO2eq/ton steel	0.166086
MARIO	2025	CBAM	EU27	GHG footprint	BF-BOF	High	Manufacturing	tonCO2eq/ton steel	0.166086
MARIO	2025	CBAM-G_SUBS	EU27	GHG footprint	BF-BOF	High	Manufacturing	tonCO2eq/ton steel	0.166086
MARIO	2025	CBAM-G_SUBS_HI	EU27	GHG footprint	BF-BOF	High	Manufacturing	tonCO2eq/ton steel	0.166086
MARIO	2030	NDC_LTT	EU27	GHG footprint	BF-BOF	High	Manufacturing	tonCO2eq/ton steel	0.186238
MARIO	2030	CBAM	EU27	GHG footprint	BF-BOF	High	Manufacturing	tonCO2eq/ton steel	0.187829
MARIO	2030	CBAM-G_SUBS	EU27	GHG footprint	BF-BOF	High	Manufacturing	tonCO2eq/ton steel	0.187882
MARIO	2030	CBAM-G_SUBS_HI	EU27	GHG footprint	BF-BOF	High	Manufacturing	tonCO2eq/ton steel	0.189908
MARIO	2035	NDC_LTT	EU27	GHG footprint	BF-BOF	High	Manufacturing	tonCO2eq/ton steel	0.185275
MARIO	2035	CBAM	EU27	GHG footprint	BF-BOF	High	Manufacturing	tonCO2eq/ton steel	0.18676
MARIO	2035	CBAM-G_SUBS	EU27	GHG footprint	BF-BOF	High	Manufacturing	tonCO2eq/ton steel	0.1869
MARIO	2035	CBAM-G_SUBS_HI	EU27	GHG footprint	BF-BOF	High	Manufacturing	tonCO2eq/ton steel	0.190688
MARIO	2040	NDC_LTT	EU27	GHG footprint	BF-BOF	High	Manufacturing	tonCO2eq/ton steel	0.185904
MARIO	2040	CBAM	EU27	GHG footprint	BF-BOF	High	Manufacturing	tonCO2eq/ton steel	0.187441
MARIO	2040	CBAM-G_SUBS	EU27	GHG footprint	BF-BOF	High	Manufacturing	tonCO2eq/ton steel	0.187267
MARIO	2040	CBAM-G_SUBS_HI	EU27	GHG footprint	BF-BOF	High	Manufacturing	tonCO2eq/ton steel	0.187527
MARIO	2045	NDC_LTT	EU27	GHG footprint	BF-BOF	High	Manufacturing	tonCO2eq/ton steel	0.183532
MARIO	2045	CBAM	EU27	GHG footprint	BF-BOF	High	Manufacturing	tonCO2eq/ton steel	0.184249
MARIO	2045	CBAM-G_SUBS	EU27	GHG footprint	BF-BOF	High	Manufacturing	tonCO2eq/ton steel	0.184196
MARIO	2045	CBAM-G_SUBS_HI	EU27	GHG footprint	BF-BOF	High	Manufacturing	tonCO2eq/ton steel	0.183874
MARIO	2050	NDC_LTT	EU27	GHG footprint	BF-BOF	High	Manufacturing	tonCO2eq/ton steel	0.17909
MARIO	2050	CBAM	EU27	GHG footprint	BF-BOF	High	Manufacturing	tonCO2eq/ton steel	0.179365
MARIO	2050	CBAM-G_SUBS	EU27	GHG footprint	BF-BOF	High	Manufacturing	tonCO2eq/ton steel	0.179346
MARIO	2050	CBAM-G_SUBS_HI	EU27	GHG footprint	BF-BOF	High	Manufacturing	tonCO2eq/ton steel	0.178218
MARIO	2020	NDC_LTT	EU27	GHG footprint	BF-BOF	High	Mining	tonCO2eq/ton steel	0.154849
MARIO	2020	CBAM	EU27	GHG footprint	BF-BOF	High	Mining	tonCO2eq/ton steel	0.154849
MARIO	2020	CBAM-G_SUBS	EU27	GHG footprint	BF-BOF	High	Mining	tonCO2eq/ton steel	0.154849
MARIO	2020	CBAM-G_SUBS_HI	EU27	GHG footprint	BF-BOF	High	Mining	tonCO2eq/ton steel	0.154849
MARIO	2025	NDC_LTT	EU27	GHG footprint	BF-BOF	High	Mining	tonCO2eq/ton steel	0.143596
MARIO	2025	CBAM	EU27	GHG footprint	BF-BOF	High	Mining	tonCO2eq/ton steel	0.143596
MARIO	2025	CBAM-G_SUBS	EU27	GHG footprint	BF-BOF	High	Mining	tonCO2eq/ton steel	0.143596
MARIO	2025	CBAM-G_SUBS_HI	EU27	GHG footprint	BF-BOF	High	Mining	tonCO2eq/ton steel	0.143596
MARIO	2030	NDC_LTT	EU27	GHG footprint	BF-BOF	High	Mining	tonCO2eq/ton steel	0.133516
MARIO	2030	CBAM	EU27	GHG footprint	BF-BOF	High	Mining	tonCO2eq/ton steel	0.133663
MARIO	2030	CBAM-G_SUBS	EU27	GHG footprint	BF-BOF	High	Mining	tonCO2eq/ton steel	0.133493
MARIO	2030	CBAM-G_SUBS_HI	EU27	GHG footprint	BF-BOF	High	Mining	tonCO2eq/ton steel	0.133595
MARIO	2035	NDC_LTT	EU27	GHG footprint	BF-BOF	High	Mining	tonCO2eq/ton steel	0.12976
MARIO	2035	CBAM	EU27	GHG footprint	BF-BOF	High	Mining	tonCO2eq/ton steel	0.130219
MARIO	2035	CBAM-G_SUBS	EU27	GHG footprint	BF-BOF	High	Mining	tonCO2eq/ton steel	0.130359
MARIO	2035	CBAM-G_SUBS_HI	EU27	GHG footprint	BF-BOF	High	Mining	tonCO2eq/ton steel	0.131973
MARIO	2040	NDC_LTT	EU27	GHG footprint	BF-BOF	High	Mining	tonCO2eq/ton steel	0.128838
MARIO	2040	CBAM	EU27	GHG footprint	BF-BOF	High	Mining	tonCO2eq/ton steel	0.129302
MARIO	2040	CBAM-G_SUBS	EU27	GHG footprint	BF-BOF	High	Mining	tonCO2eq/ton steel	0.129314
MARIO	2040	CBAM-G_SUBS_HI	EU27	GHG footprint	BF-BOF	High	Mining	tonCO2eq/ton steel	0.129893
MARIO	2045	NDC_LTT	EU27	GHG footprint	BF-BOF	High	Mining	tonCO2eq/ton steel	0.127829
MARIO	2045	CBAM	EU27	GHG footprint	BF-BOF	High	Mining	tonCO2eq/ton steel	0.128073
MARIO	2045	CBAM-G_SUBS	EU27	GHG footprint	BF-BOF	High	Mining	tonCO2eq/ton steel	0.128069
MARIO	2045	CBAM-G_SUBS_HI	EU27	GHG footprint	BF-BOF	High	Mining	tonCO2eq/ton steel	0.128537
MARIO	2050	NDC_LTT	EU27	GHG footprint	BF-BOF	High	Mining	tonCO2eq/ton steel	0.126426
MARIO	2050	CBAM	EU27	GHG footprint	BF-BOF	High	Mining	tonCO2eq/ton steel	0.126546
MARIO	2050	CBAM-G_SUBS	EU27	GHG footprint	BF-BOF	High	Mining	tonCO2eq/ton steel	0.126543
MARIO	2050	CBAM-G_SUBS_HI	EU27	GHG footprint	BF-BOF	High	Mining	tonCO2eq/ton steel	0.126746
MARIO	2020	NDC_LTT	EU27	GHG footprint	BF-BOF	High	Other energy	tonCO2eq/ton steel	0.0654485
MARIO	2020	CBAM	EU27	GHG footprint	BF-BOF	High	Other energy	tonCO2eq/ton steel	0.0654485
MARIO	2020	CBAM-G_SUBS	EU27	GHG footprint	BF-BOF	High	Other energy	tonCO2eq/ton steel	0.0654485
MARIO	2020	CBAM-G_SUBS_HI	EU27	GHG footprint	BF-BOF	High	Other energy	tonCO2eq/ton steel	0.0654485
MARIO	2025	NDC_LTT	EU27	GHG footprint	BF-BOF	High	Other energy	tonCO2eq/ton steel	0.060575
MARIO	2025	CBAM	EU27	GHG footprint	BF-BOF	High	Other energy	tonCO2eq/ton steel	0.060575
MARIO	2025	CBAM-G_SUBS	EU27	GHG footprint	BF-BOF	High	Other energy	tonCO2eq/ton steel	0.060575
MARIO	2025	CBAM-G_SUBS_HI	EU27	GHG footprint	BF-BOF	High	Other energy	tonCO2eq/ton steel	0.060575
MARIO	2030	NDC_LTT	EU27	GHG footprint	BF-BOF	High	Other energy	tonCO2eq/ton steel	0.0609887
MARIO	2030	CBAM	EU27	GHG footprint	BF-BOF	High	Other energy	tonCO2eq/ton steel	0.0612846
MARIO	2030	CBAM-G_SUBS	EU27	GHG footprint	BF-BOF	High	Other energy	tonCO2eq/ton steel	0.0614361
MARIO	2030	CBAM-G_SUBS_HI	EU27	GHG footprint	BF-BOF	High	Other energy	tonCO2eq/ton steel	0.0623539
MARIO	2035	NDC_LTT	EU27	GHG footprint	BF-BOF	High	Other energy	tonCO2eq/ton steel	0.0616813
MARIO	2035	CBAM	EU27	GHG footprint	BF-BOF	High	Other energy	tonCO2eq/ton steel	0.0621789
MARIO	2035	CBAM-G_SUBS	EU27	GHG footprint	BF-BOF	High	Other energy	tonCO2eq/ton steel	0.0623982
MARIO	2035	CBAM-G_SUBS_HI	EU27	GHG footprint	BF-BOF	High	Other energy	tonCO2eq/ton steel	0.0646945
MARIO	2040	NDC_LTT	EU27	GHG footprint	BF-BOF	High	Other energy	tonCO2eq/ton steel	0.0615709
MARIO	2040	CBAM	EU27	GHG footprint	BF-BOF	High	Other energy	tonCO2eq/ton steel	0.0620693
MARIO	2040	CBAM-G_SUBS	EU27	GHG footprint	BF-BOF	High	Other energy	tonCO2eq/ton steel	0.0621216
MARIO	2040	CBAM-G_SUBS_HI	EU27	GHG footprint	BF-BOF	High	Other energy	tonCO2eq/ton steel	0.0634643
MARIO	2045	NDC_LTT	EU27	GHG footprint	BF-BOF	High	Other energy	tonCO2eq/ton steel	0.0615031
MARIO	2045	CBAM	EU27	GHG footprint	BF-BOF	High	Other energy	tonCO2eq/ton steel	0.0617847
MARIO	2045	CBAM-G_SUBS	EU27	GHG footprint	BF-BOF	High	Other energy	tonCO2eq/ton steel	0.0617538
MARIO	2045	CBAM-G_SUBS_HI	EU27	GHG footprint	BF-BOF	High	Other energy	tonCO2eq/ton steel	0.0631762
MARIO	2050	NDC_LTT	EU27	GHG footprint	BF-BOF	High	Other energy	tonCO2eq/ton steel	0.0609172
MARIO	2050	CBAM	EU27	GHG footprint	BF-BOF	High	Other energy	tonCO2eq/ton steel	0.0610735
MARIO	2050	CBAM-G_SUBS	EU27	GHG footprint	BF-BOF	High	Other energy	tonCO2eq/ton steel	0.0610436
MARIO	2050	CBAM-G_SUBS_HI	EU27	GHG footprint	BF-BOF	High	Other energy	tonCO2eq/ton steel	0.0623362
MARIO	2020	NDC_LTT	EU27	GHG footprint	BF-BOF	High	Services	tonCO2eq/ton steel	0.13586
MARIO	2020	CBAM	EU27	GHG footprint	BF-BOF	High	Services	tonCO2eq/ton steel	0.13586
MARIO	2020	CBAM-G_SUBS	EU27	GHG footprint	BF-BOF	High	Services	tonCO2eq/ton steel	0.13586
MARIO	2020	CBAM-G_SUBS_HI	EU27	GHG footprint	BF-BOF	High	Services	tonCO2eq/ton steel	0.13586
MARIO	2025	NDC_LTT	EU27	GHG footprint	BF-BOF	High	Services	tonCO2eq/ton steel	0.132418
MARIO	2025	CBAM	EU27	GHG footprint	BF-BOF	High	Services	tonCO2eq/ton steel	0.132418
MARIO	2025	CBAM-G_SUBS	EU27	GHG footprint	BF-BOF	High	Services	tonCO2eq/ton steel	0.132418
MARIO	2025	CBAM-G_SUBS_HI	EU27	GHG footprint	BF-BOF	High	Services	tonCO2eq/ton steel	0.132418
MARIO	2030	NDC_LTT	EU27	GHG footprint	BF-BOF	High	Services	tonCO2eq/ton steel	0.128422
MARIO	2030	CBAM	EU27	GHG footprint	BF-BOF	High	Services	tonCO2eq/ton steel	0.128643
MARIO	2030	CBAM-G_SUBS	EU27	GHG footprint	BF-BOF	High	Services	tonCO2eq/ton steel	0.128544
MARIO	2030	CBAM-G_SUBS_HI	EU27	GHG footprint	BF-BOF	High	Services	tonCO2eq/ton steel	0.128715
MARIO	2035	NDC_LTT	EU27	GHG footprint	BF-BOF	High	Services	tonCO2eq/ton steel	0.127426
MARIO	2035	CBAM	EU27	GHG footprint	BF-BOF	High	Services	tonCO2eq/ton steel	0.127764
MARIO	2035	CBAM-G_SUBS	EU27	GHG footprint	BF-BOF	High	Services	tonCO2eq/ton steel	0.127842
MARIO	2035	CBAM-G_SUBS_HI	EU27	GHG footprint	BF-BOF	High	Services	tonCO2eq/ton steel	0.129029
MARIO	2040	NDC_LTT	EU27	GHG footprint	BF-BOF	High	Services	tonCO2eq/ton steel	0.126865
MARIO	2040	CBAM	EU27	GHG footprint	BF-BOF	High	Services	tonCO2eq/ton steel	0.127241
MARIO	2040	CBAM-G_SUBS	EU27	GHG footprint	BF-BOF	High	Services	tonCO2eq/ton steel	0.127234
MARIO	2040	CBAM-G_SUBS_HI	EU27	GHG footprint	BF-BOF	High	Services	tonCO2eq/ton steel	0.127598
MARIO	2045	NDC_LTT	EU27	GHG footprint	BF-BOF	High	Services	tonCO2eq/ton steel	0.126639
MARIO	2045	CBAM	EU27	GHG footprint	BF-BOF	High	Services	tonCO2eq/ton steel	0.12685
MARIO	2045	CBAM-G_SUBS	EU27	GHG footprint	BF-BOF	High	Services	tonCO2eq/ton steel	0.126852
MARIO	2045	CBAM-G_SUBS_HI	EU27	GHG footprint	BF-BOF	High	Services	tonCO2eq/ton steel	0.127122
MARIO	2050	NDC_LTT	EU27	GHG footprint	BF-BOF	High	Services	tonCO2eq/ton steel	0.125985
MARIO	2050	CBAM	EU27	GHG footprint	BF-BOF	High	Services	tonCO2eq/ton steel	0.126091
MARIO	2050	CBAM-G_SUBS	EU27	GHG footprint	BF-BOF	High	Services	tonCO2eq/ton steel	0.126088
MARIO	2050	CBAM-G_SUBS_HI	EU27	GHG footprint	BF-BOF	High	Services	tonCO2eq/ton steel	0.126129
MARIO	2020	NDC_LTT	EU27	GHG footprint	BF-BOF-BECCSmax	Low	Agriculture	tonCO2eq/ton steel	0.00717522
MARIO	2020	CBAM	EU27	GHG footprint	BF-BOF-BECCSmax	Low	Agriculture	tonCO2eq/ton steel	0.00717522
MARIO	2020	CBAM-G_SUBS	EU27	GHG footprint	BF-BOF-BECCSmax	Low	Agriculture	tonCO2eq/ton steel	0.00717523
MARIO	2020	CBAM-G_SUBS_HI	EU27	GHG footprint	BF-BOF-BECCSmax	Low	Agriculture	tonCO2eq/ton steel	0.00717523
MARIO	2025	NDC_LTT	EU27	GHG footprint	BF-BOF-BECCSmax	Low	Agriculture	tonCO2eq/ton steel	0.00695615
MARIO	2025	CBAM	EU27	GHG footprint	BF-BOF-BECCSmax	Low	Agriculture	tonCO2eq/ton steel	0.00695615
MARIO	2025	CBAM-G_SUBS	EU27	GHG footprint	BF-BOF-BECCSmax	Low	Agriculture	tonCO2eq/ton steel	0.00695615
MARIO	2025	CBAM-G_SUBS_HI	EU27	GHG footprint	BF-BOF-BECCSmax	Low	Agriculture	tonCO2eq/ton steel	0.00695615
MARIO	2030	NDC_LTT	EU27	GHG footprint	BF-BOF-BECCSmax	Low	Agriculture	tonCO2eq/ton steel	0.00762888
MARIO	2030	CBAM	EU27	GHG footprint	BF-BOF-BECCSmax	Low	Agriculture	tonCO2eq/ton steel	0.00767895
MARIO	2030	CBAM-G_SUBS	EU27	GHG footprint	BF-BOF-BECCSmax	Low	Agriculture	tonCO2eq/ton steel	0.00769917
MARIO	2030	CBAM-G_SUBS_HI	EU27	GHG footprint	BF-BOF-BECCSmax	Low	Agriculture	tonCO2eq/ton steel	0.00782573
MARIO	2035	NDC_LTT	EU27	GHG footprint	BF-BOF-BECCSmax	Low	Agriculture	tonCO2eq/ton steel	0.00798749
MARIO	2035	CBAM	EU27	GHG footprint	BF-BOF-BECCSmax	Low	Agriculture	tonCO2eq/ton steel	0.00807326
MARIO	2035	CBAM-G_SUBS	EU27	GHG footprint	BF-BOF-BECCSmax	Low	Agriculture	tonCO2eq/ton steel	0.00811899
MARIO	2035	CBAM-G_SUBS_HI	EU27	GHG footprint	BF-BOF-BECCSmax	Low	Agriculture	tonCO2eq/ton steel	0.00852997
MARIO	2040	NDC_LTT	EU27	GHG footprint	BF-BOF-BECCSmax	Low	Agriculture	tonCO2eq/ton steel	0.00793419
MARIO	2040	CBAM	EU27	GHG footprint	BF-BOF-BECCSmax	Low	Agriculture	tonCO2eq/ton steel	0.00802121
MARIO	2040	CBAM-G_SUBS	EU27	GHG footprint	BF-BOF-BECCSmax	Low	Agriculture	tonCO2eq/ton steel	0.00803528
MARIO	2040	CBAM-G_SUBS_HI	EU27	GHG footprint	BF-BOF-BECCSmax	Low	Agriculture	tonCO2eq/ton steel	0.00828138
MARIO	2045	NDC_LTT	EU27	GHG footprint	BF-BOF-BECCSmax	Low	Agriculture	tonCO2eq/ton steel	0.00797305
MARIO	2045	CBAM	EU27	GHG footprint	BF-BOF-BECCSmax	Low	Agriculture	tonCO2eq/ton steel	0.00802434
MARIO	2045	CBAM-G_SUBS	EU27	GHG footprint	BF-BOF-BECCSmax	Low	Agriculture	tonCO2eq/ton steel	0.00802337
MARIO	2045	CBAM-G_SUBS_HI	EU27	GHG footprint	BF-BOF-BECCSmax	Low	Agriculture	tonCO2eq/ton steel	0.00829193
MARIO	2050	NDC_LTT	EU27	GHG footprint	BF-BOF-BECCSmax	Low	Agriculture	tonCO2eq/ton steel	0.00791584
MARIO	2050	CBAM	EU27	GHG footprint	BF-BOF-BECCSmax	Low	Agriculture	tonCO2eq/ton steel	0.00794712
MARIO	2050	CBAM-G_SUBS	EU27	GHG footprint	BF-BOF-BECCSmax	Low	Agriculture	tonCO2eq/ton steel	0.00794376
MARIO	2050	CBAM-G_SUBS_HI	EU27	GHG footprint	BF-BOF-BECCSmax	Low	Agriculture	tonCO2eq/ton steel	0.00819558
MARIO	2020	NDC_LTT	EU27	GHG footprint	BF-BOF-BECCSmax	Low	Direct emissions	tonCO2eq/ton steel	-0.164212
MARIO	2020	CBAM	EU27	GHG footprint	BF-BOF-BECCSmax	Low	Direct emissions	tonCO2eq/ton steel	-0.164212
MARIO	2020	CBAM-G_SUBS	EU27	GHG footprint	BF-BOF-BECCSmax	Low	Direct emissions	tonCO2eq/ton steel	-0.164212
MARIO	2020	CBAM-G_SUBS_HI	EU27	GHG footprint	BF-BOF-BECCSmax	Low	Direct emissions	tonCO2eq/ton steel	-0.164212
MARIO	2025	NDC_LTT	EU27	GHG footprint	BF-BOF-BECCSmax	Low	Direct emissions	tonCO2eq/ton steel	-0.164718
MARIO	2025	CBAM	EU27	GHG footprint	BF-BOF-BECCSmax	Low	Direct emissions	tonCO2eq/ton steel	-0.164718
MARIO	2025	CBAM-G_SUBS	EU27	GHG footprint	BF-BOF-BECCSmax	Low	Direct emissions	tonCO2eq/ton steel	-0.164718
MARIO	2025	CBAM-G_SUBS_HI	EU27	GHG footprint	BF-BOF-BECCSmax	Low	Direct emissions	tonCO2eq/ton steel	-0.164718
MARIO	2030	NDC_LTT	EU27	GHG footprint	BF-BOF-BECCSmax	Low	Direct emissions	tonCO2eq/ton steel	-0.163405
MARIO	2030	CBAM	EU27	GHG footprint	BF-BOF-BECCSmax	Low	Direct emissions	tonCO2eq/ton steel	-0.162905
MARIO	2030	CBAM-G_SUBS	EU27	GHG footprint	BF-BOF-BECCSmax	Low	Direct emissions	tonCO2eq/ton steel	-0.16232
MARIO	2030	CBAM-G_SUBS_HI	EU27	GHG footprint	BF-BOF-BECCSmax	Low	Direct emissions	tonCO2eq/ton steel	-0.160157
MARIO	2035	NDC_LTT	EU27	GHG footprint	BF-BOF-BECCSmax	Low	Direct emissions	tonCO2eq/ton steel	-0.16302
MARIO	2035	CBAM	EU27	GHG footprint	BF-BOF-BECCSmax	Low	Direct emissions	tonCO2eq/ton steel	-0.162861
MARIO	2035	CBAM-G_SUBS	EU27	GHG footprint	BF-BOF-BECCSmax	Low	Direct emissions	tonCO2eq/ton steel	-0.162617
MARIO	2035	CBAM-G_SUBS_HI	EU27	GHG footprint	BF-BOF-BECCSmax	Low	Direct emissions	tonCO2eq/ton steel	-0.161128
MARIO	2040	NDC_LTT	EU27	GHG footprint	BF-BOF-BECCSmax	Low	Direct emissions	tonCO2eq/ton steel	-0.163357
MARIO	2040	CBAM	EU27	GHG footprint	BF-BOF-BECCSmax	Low	Direct emissions	tonCO2eq/ton steel	-0.163176
MARIO	2040	CBAM-G_SUBS	EU27	GHG footprint	BF-BOF-BECCSmax	Low	Direct emissions	tonCO2eq/ton steel	-0.163068
MARIO	2040	CBAM-G_SUBS_HI	EU27	GHG footprint	BF-BOF-BECCSmax	Low	Direct emissions	tonCO2eq/ton steel	-0.161864
MARIO	2045	NDC_LTT	EU27	GHG footprint	BF-BOF-BECCSmax	Low	Direct emissions	tonCO2eq/ton steel	-0.163249
MARIO	2045	CBAM	EU27	GHG footprint	BF-BOF-BECCSmax	Low	Direct emissions	tonCO2eq/ton steel	-0.163155
MARIO	2045	CBAM-G_SUBS	EU27	GHG footprint	BF-BOF-BECCSmax	Low	Direct emissions	tonCO2eq/ton steel	-0.163152
MARIO	2045	CBAM-G_SUBS_HI	EU27	GHG footprint	BF-BOF-BECCSmax	Low	Direct emissions	tonCO2eq/ton steel	-0.161959
MARIO	2050	NDC_LTT	EU27	GHG footprint	BF-BOF-BECCSmax	Low	Direct emissions	tonCO2eq/ton steel	-0.163292
MARIO	2050	CBAM	EU27	GHG footprint	BF-BOF-BECCSmax	Low	Direct emissions	tonCO2eq/ton steel	-0.163246
MARIO	2050	CBAM-G_SUBS	EU27	GHG footprint	BF-BOF-BECCSmax	Low	Direct emissions	tonCO2eq/ton steel	-0.163245
MARIO	2050	CBAM-G_SUBS_HI	EU27	GHG footprint	BF-BOF-BECCSmax	Low	Direct emissions	tonCO2eq/ton steel	-0.162257
MARIO	2020	NDC_LTT	EU27	GHG footprint	BF-BOF-BECCSmax	Low	Electricity production	tonCO2eq/ton steel	0.12776
MARIO	2020	CBAM	EU27	GHG footprint	BF-BOF-BECCSmax	Low	Electricity production	tonCO2eq/ton steel	0.12776
MARIO	2020	CBAM-G_SUBS	EU27	GHG footprint	BF-BOF-BECCSmax	Low	Electricity production	tonCO2eq/ton steel	0.12776
MARIO	2020	CBAM-G_SUBS_HI	EU27	GHG footprint	BF-BOF-BECCSmax	Low	Electricity production	tonCO2eq/ton steel	0.12776
MARIO	2025	NDC_LTT	EU27	GHG footprint	BF-BOF-BECCSmax	Low	Electricity production	tonCO2eq/ton steel	0.0769159
MARIO	2025	CBAM	EU27	GHG footprint	BF-BOF-BECCSmax	Low	Electricity production	tonCO2eq/ton steel	0.0769159
MARIO	2025	CBAM-G_SUBS	EU27	GHG footprint	BF-BOF-BECCSmax	Low	Electricity production	tonCO2eq/ton steel	0.0769159
MARIO	2025	CBAM-G_SUBS_HI	EU27	GHG footprint	BF-BOF-BECCSmax	Low	Electricity production	tonCO2eq/ton steel	0.0769159
MARIO	2030	NDC_LTT	EU27	GHG footprint	BF-BOF-BECCSmax	Low	Electricity production	tonCO2eq/ton steel	0.0264148
MARIO	2030	CBAM	EU27	GHG footprint	BF-BOF-BECCSmax	Low	Electricity production	tonCO2eq/ton steel	0.0263267
MARIO	2030	CBAM-G_SUBS	EU27	GHG footprint	BF-BOF-BECCSmax	Low	Electricity production	tonCO2eq/ton steel	0.0263424
MARIO	2030	CBAM-G_SUBS_HI	EU27	GHG footprint	BF-BOF-BECCSmax	Low	Electricity production	tonCO2eq/ton steel	0.0265472
MARIO	2035	NDC_LTT	EU27	GHG footprint	BF-BOF-BECCSmax	Low	Electricity production	tonCO2eq/ton steel	0.0232682
MARIO	2035	CBAM	EU27	GHG footprint	BF-BOF-BECCSmax	Low	Electricity production	tonCO2eq/ton steel	0.0235611
MARIO	2035	CBAM-G_SUBS	EU27	GHG footprint	BF-BOF-BECCSmax	Low	Electricity production	tonCO2eq/ton steel	0.0237211
MARIO	2035	CBAM-G_SUBS_HI	EU27	GHG footprint	BF-BOF-BECCSmax	Low	Electricity production	tonCO2eq/ton steel	0.024611
MARIO	2040	NDC_LTT	EU27	GHG footprint	BF-BOF-BECCSmax	Low	Electricity production	tonCO2eq/ton steel	0.0198184
MARIO	2040	CBAM	EU27	GHG footprint	BF-BOF-BECCSmax	Low	Electricity production	tonCO2eq/ton steel	0.0200689
MARIO	2040	CBAM-G_SUBS	EU27	GHG footprint	BF-BOF-BECCSmax	Low	Electricity production	tonCO2eq/ton steel	0.0201351
MARIO	2040	CBAM-G_SUBS_HI	EU27	GHG footprint	BF-BOF-BECCSmax	Low	Electricity production	tonCO2eq/ton steel	0.0206367
MARIO	2045	NDC_LTT	EU27	GHG footprint	BF-BOF-BECCSmax	Low	Electricity production	tonCO2eq/ton steel	0.015505
MARIO	2045	CBAM	EU27	GHG footprint	BF-BOF-BECCSmax	Low	Electricity production	tonCO2eq/ton steel	0.0156382
MARIO	2045	CBAM-G_SUBS	EU27	GHG footprint	BF-BOF-BECCSmax	Low	Electricity production	tonCO2eq/ton steel	0.0156047
MARIO	2045	CBAM-G_SUBS_HI	EU27	GHG footprint	BF-BOF-BECCSmax	Low	Electricity production	tonCO2eq/ton steel	0.0160583
MARIO	2050	NDC_LTT	EU27	GHG footprint	BF-BOF-BECCSmax	Low	Electricity production	tonCO2eq/ton steel	0.0113002
MARIO	2050	CBAM	EU27	GHG footprint	BF-BOF-BECCSmax	Low	Electricity production	tonCO2eq/ton steel	0.011358
MARIO	2050	CBAM-G_SUBS	EU27	GHG footprint	BF-BOF-BECCSmax	Low	Electricity production	tonCO2eq/ton steel	0.011336
MARIO	2050	CBAM-G_SUBS_HI	EU27	GHG footprint	BF-BOF-BECCSmax	Low	Electricity production	tonCO2eq/ton steel	0.0116407
MARIO	2020	NDC_LTT	EU27	GHG footprint	BF-BOF-BECCSmax	Low	Manufacturing	tonCO2eq/ton steel	0.454142
MARIO	2020	CBAM	EU27	GHG footprint	BF-BOF-BECCSmax	Low	Manufacturing	tonCO2eq/ton steel	0.454142
MARIO	2020	CBAM-G_SUBS	EU27	GHG footprint	BF-BOF-BECCSmax	Low	Manufacturing	tonCO2eq/ton steel	0.454142
MARIO	2020	CBAM-G_SUBS_HI	EU27	GHG footprint	BF-BOF-BECCSmax	Low	Manufacturing	tonCO2eq/ton steel	0.454142
MARIO	2025	NDC_LTT	EU27	GHG footprint	BF-BOF-BECCSmax	Low	Manufacturing	tonCO2eq/ton steel	0.348296
MARIO	2025	CBAM	EU27	GHG footprint	BF-BOF-BECCSmax	Low	Manufacturing	tonCO2eq/ton steel	0.348296
MARIO	2025	CBAM-G_SUBS	EU27	GHG footprint	BF-BOF-BECCSmax	Low	Manufacturing	tonCO2eq/ton steel	0.348296
MARIO	2025	CBAM-G_SUBS_HI	EU27	GHG footprint	BF-BOF-BECCSmax	Low	Manufacturing	tonCO2eq/ton steel	0.348296
MARIO	2030	NDC_LTT	EU27	GHG footprint	BF-BOF-BECCSmax	Low	Manufacturing	tonCO2eq/ton steel	0.235547
MARIO	2030	CBAM	EU27	GHG footprint	BF-BOF-BECCSmax	Low	Manufacturing	tonCO2eq/ton steel	0.235809
MARIO	2030	CBAM-G_SUBS	EU27	GHG footprint	BF-BOF-BECCSmax	Low	Manufacturing	tonCO2eq/ton steel	0.232454
MARIO	2030	CBAM-G_SUBS_HI	EU27	GHG footprint	BF-BOF-BECCSmax	Low	Manufacturing	tonCO2eq/ton steel	0.227339
MARIO	2035	NDC_LTT	EU27	GHG footprint	BF-BOF-BECCSmax	Low	Manufacturing	tonCO2eq/ton steel	0.166616
MARIO	2035	CBAM	EU27	GHG footprint	BF-BOF-BECCSmax	Low	Manufacturing	tonCO2eq/ton steel	0.168484
MARIO	2035	CBAM-G_SUBS	EU27	GHG footprint	BF-BOF-BECCSmax	Low	Manufacturing	tonCO2eq/ton steel	0.168632
MARIO	2035	CBAM-G_SUBS_HI	EU27	GHG footprint	BF-BOF-BECCSmax	Low	Manufacturing	tonCO2eq/ton steel	0.172418
MARIO	2040	NDC_LTT	EU27	GHG footprint	BF-BOF-BECCSmax	Low	Manufacturing	tonCO2eq/ton steel	0.165855
MARIO	2040	CBAM	EU27	GHG footprint	BF-BOF-BECCSmax	Low	Manufacturing	tonCO2eq/ton steel	0.167764
MARIO	2040	CBAM-G_SUBS	EU27	GHG footprint	BF-BOF-BECCSmax	Low	Manufacturing	tonCO2eq/ton steel	0.167528
MARIO	2040	CBAM-G_SUBS_HI	EU27	GHG footprint	BF-BOF-BECCSmax	Low	Manufacturing	tonCO2eq/ton steel	0.16705
MARIO	2045	NDC_LTT	EU27	GHG footprint	BF-BOF-BECCSmax	Low	Manufacturing	tonCO2eq/ton steel	0.158509
MARIO	2045	CBAM	EU27	GHG footprint	BF-BOF-BECCSmax	Low	Manufacturing	tonCO2eq/ton steel	0.159369
MARIO	2045	CBAM-G_SUBS	EU27	GHG footprint	BF-BOF-BECCSmax	Low	Manufacturing	tonCO2eq/ton steel	0.159224
MARIO	2045	CBAM-G_SUBS_HI	EU27	GHG footprint	BF-BOF-BECCSmax	Low	Manufacturing	tonCO2eq/ton steel	0.15849
MARIO	2050	NDC_LTT	EU27	GHG footprint	BF-BOF-BECCSmax	Low	Manufacturing	tonCO2eq/ton steel	0.150964
MARIO	2050	CBAM	EU27	GHG footprint	BF-BOF-BECCSmax	Low	Manufacturing	tonCO2eq/ton steel	0.15128
MARIO	2050	CBAM-G_SUBS	EU27	GHG footprint	BF-BOF-BECCSmax	Low	Manufacturing	tonCO2eq/ton steel	0.151234
MARIO	2050	CBAM-G_SUBS_HI	EU27	GHG footprint	BF-BOF-BECCSmax	Low	Manufacturing	tonCO2eq/ton steel	0.15002
MARIO	2020	NDC_LTT	EU27	GHG footprint	BF-BOF-BECCSmax	Low	Mining	tonCO2eq/ton steel	0.125196
MARIO	2020	CBAM	EU27	GHG footprint	BF-BOF-BECCSmax	Low	Mining	tonCO2eq/ton steel	0.125196
MARIO	2020	CBAM-G_SUBS	EU27	GHG footprint	BF-BOF-BECCSmax	Low	Mining	tonCO2eq/ton steel	0.125196
MARIO	2020	CBAM-G_SUBS_HI	EU27	GHG footprint	BF-BOF-BECCSmax	Low	Mining	tonCO2eq/ton steel	0.125196
MARIO	2025	NDC_LTT	EU27	GHG footprint	BF-BOF-BECCSmax	Low	Mining	tonCO2eq/ton steel	0.113293
MARIO	2025	CBAM	EU27	GHG footprint	BF-BOF-BECCSmax	Low	Mining	tonCO2eq/ton steel	0.113293
MARIO	2025	CBAM-G_SUBS	EU27	GHG footprint	BF-BOF-BECCSmax	Low	Mining	tonCO2eq/ton steel	0.113293
MARIO	2025	CBAM-G_SUBS_HI	EU27	GHG footprint	BF-BOF-BECCSmax	Low	Mining	tonCO2eq/ton steel	0.113293
MARIO	2030	NDC_LTT	EU27	GHG footprint	BF-BOF-BECCSmax	Low	Mining	tonCO2eq/ton steel	0.103277
MARIO	2030	CBAM	EU27	GHG footprint	BF-BOF-BECCSmax	Low	Mining	tonCO2eq/ton steel	0.103395
MARIO	2030	CBAM-G_SUBS	EU27	GHG footprint	BF-BOF-BECCSmax	Low	Mining	tonCO2eq/ton steel	0.103281
MARIO	2030	CBAM-G_SUBS_HI	EU27	GHG footprint	BF-BOF-BECCSmax	Low	Mining	tonCO2eq/ton steel	0.103512
MARIO	2035	NDC_LTT	EU27	GHG footprint	BF-BOF-BECCSmax	Low	Mining	tonCO2eq/ton steel	0.0997291
MARIO	2035	CBAM	EU27	GHG footprint	BF-BOF-BECCSmax	Low	Mining	tonCO2eq/ton steel	0.100206
MARIO	2035	CBAM-G_SUBS	EU27	GHG footprint	BF-BOF-BECCSmax	Low	Mining	tonCO2eq/ton steel	0.100388
MARIO	2035	CBAM-G_SUBS_HI	EU27	GHG footprint	BF-BOF-BECCSmax	Low	Mining	tonCO2eq/ton steel	0.102172
MARIO	2040	NDC_LTT	EU27	GHG footprint	BF-BOF-BECCSmax	Low	Mining	tonCO2eq/ton steel	0.0991676
MARIO	2040	CBAM	EU27	GHG footprint	BF-BOF-BECCSmax	Low	Mining	tonCO2eq/ton steel	0.0996256
MARIO	2040	CBAM-G_SUBS	EU27	GHG footprint	BF-BOF-BECCSmax	Low	Mining	tonCO2eq/ton steel	0.0996612
MARIO	2040	CBAM-G_SUBS_HI	EU27	GHG footprint	BF-BOF-BECCSmax	Low	Mining	tonCO2eq/ton steel	0.100446
MARIO	2045	NDC_LTT	EU27	GHG footprint	BF-BOF-BECCSmax	Low	Mining	tonCO2eq/ton steel	0.098229
MARIO	2045	CBAM	EU27	GHG footprint	BF-BOF-BECCSmax	Low	Mining	tonCO2eq/ton steel	0.0984759
MARIO	2045	CBAM-G_SUBS	EU27	GHG footprint	BF-BOF-BECCSmax	Low	Mining	tonCO2eq/ton steel	0.0984724
MARIO	2045	CBAM-G_SUBS_HI	EU27	GHG footprint	BF-BOF-BECCSmax	Low	Mining	tonCO2eq/ton steel	0.0991926
MARIO	2050	NDC_LTT	EU27	GHG footprint	BF-BOF-BECCSmax	Low	Mining	tonCO2eq/ton steel	0.0969176
MARIO	2050	CBAM	EU27	GHG footprint	BF-BOF-BECCSmax	Low	Mining	tonCO2eq/ton steel	0.0970416
MARIO	2050	CBAM-G_SUBS	EU27	GHG footprint	BF-BOF-BECCSmax	Low	Mining	tonCO2eq/ton steel	0.0970372
MARIO	2050	CBAM-G_SUBS_HI	EU27	GHG footprint	BF-BOF-BECCSmax	Low	Mining	tonCO2eq/ton steel	0.0975405
MARIO	2020	NDC_LTT	EU27	GHG footprint	BF-BOF-BECCSmax	Low	Other energy	tonCO2eq/ton steel	0.0654993
MARIO	2020	CBAM	EU27	GHG footprint	BF-BOF-BECCSmax	Low	Other energy	tonCO2eq/ton steel	0.0654993
MARIO	2020	CBAM-G_SUBS	EU27	GHG footprint	BF-BOF-BECCSmax	Low	Other energy	tonCO2eq/ton steel	0.0654993
MARIO	2020	CBAM-G_SUBS_HI	EU27	GHG footprint	BF-BOF-BECCSmax	Low	Other energy	tonCO2eq/ton steel	0.0654993
MARIO	2025	NDC_LTT	EU27	GHG footprint	BF-BOF-BECCSmax	Low	Other energy	tonCO2eq/ton steel	0.0595544
MARIO	2025	CBAM	EU27	GHG footprint	BF-BOF-BECCSmax	Low	Other energy	tonCO2eq/ton steel	0.0595544
MARIO	2025	CBAM-G_SUBS	EU27	GHG footprint	BF-BOF-BECCSmax	Low	Other energy	tonCO2eq/ton steel	0.0595544
MARIO	2025	CBAM-G_SUBS_HI	EU27	GHG footprint	BF-BOF-BECCSmax	Low	Other energy	tonCO2eq/ton steel	0.0595544
MARIO	2030	NDC_LTT	EU27	GHG footprint	BF-BOF-BECCSmax	Low	Other energy	tonCO2eq/ton steel	0.0588611
MARIO	2030	CBAM	EU27	GHG footprint	BF-BOF-BECCSmax	Low	Other energy	tonCO2eq/ton steel	0.059152
MARIO	2030	CBAM-G_SUBS	EU27	GHG footprint	BF-BOF-BECCSmax	Low	Other energy	tonCO2eq/ton steel	0.0592957
MARIO	2030	CBAM-G_SUBS_HI	EU27	GHG footprint	BF-BOF-BECCSmax	Low	Other energy	tonCO2eq/ton steel	0.0601799
MARIO	2035	NDC_LTT	EU27	GHG footprint	BF-BOF-BECCSmax	Low	Other energy	tonCO2eq/ton steel	0.0595927
MARIO	2035	CBAM	EU27	GHG footprint	BF-BOF-BECCSmax	Low	Other energy	tonCO2eq/ton steel	0.0600772
MARIO	2035	CBAM-G_SUBS	EU27	GHG footprint	BF-BOF-BECCSmax	Low	Other energy	tonCO2eq/ton steel	0.0602901
MARIO	2035	CBAM-G_SUBS_HI	EU27	GHG footprint	BF-BOF-BECCSmax	Low	Other energy	tonCO2eq/ton steel	0.0624839
MARIO	2040	NDC_LTT	EU27	GHG footprint	BF-BOF-BECCSmax	Low	Other energy	tonCO2eq/ton steel	0.0594442
MARIO	2040	CBAM	EU27	GHG footprint	BF-BOF-BECCSmax	Low	Other energy	tonCO2eq/ton steel	0.0599337
MARIO	2040	CBAM-G_SUBS	EU27	GHG footprint	BF-BOF-BECCSmax	Low	Other energy	tonCO2eq/ton steel	0.0599819
MARIO	2040	CBAM-G_SUBS_HI	EU27	GHG footprint	BF-BOF-BECCSmax	Low	Other energy	tonCO2eq/ton steel	0.0612488
MARIO	2045	NDC_LTT	EU27	GHG footprint	BF-BOF-BECCSmax	Low	Other energy	tonCO2eq/ton steel	0.0593671
MARIO	2045	CBAM	EU27	GHG footprint	BF-BOF-BECCSmax	Low	Other energy	tonCO2eq/ton steel	0.0596419
MARIO	2045	CBAM-G_SUBS	EU27	GHG footprint	BF-BOF-BECCSmax	Low	Other energy	tonCO2eq/ton steel	0.0596117
MARIO	2045	CBAM-G_SUBS_HI	EU27	GHG footprint	BF-BOF-BECCSmax	Low	Other energy	tonCO2eq/ton steel	0.0609454
MARIO	2050	NDC_LTT	EU27	GHG footprint	BF-BOF-BECCSmax	Low	Other energy	tonCO2eq/ton steel	0.0587335
MARIO	2050	CBAM	EU27	GHG footprint	BF-BOF-BECCSmax	Low	Other energy	tonCO2eq/ton steel	0.0588842
MARIO	2050	CBAM-G_SUBS	EU27	GHG footprint	BF-BOF-BECCSmax	Low	Other energy	tonCO2eq/ton steel	0.0588539
MARIO	2050	CBAM-G_SUBS_HI	EU27	GHG footprint	BF-BOF-BECCSmax	Low	Other energy	tonCO2eq/ton steel	0.0600583
MARIO	2020	NDC_LTT	EU27	GHG footprint	BF-BOF-BECCSmax	Low	Services	tonCO2eq/ton steel	0.124114
MARIO	2020	CBAM	EU27	GHG footprint	BF-BOF-BECCSmax	Low	Services	tonCO2eq/ton steel	0.124114
MARIO	2020	CBAM-G_SUBS	EU27	GHG footprint	BF-BOF-BECCSmax	Low	Services	tonCO2eq/ton steel	0.124114
MARIO	2020	CBAM-G_SUBS_HI	EU27	GHG footprint	BF-BOF-BECCSmax	Low	Services	tonCO2eq/ton steel	0.124114
MARIO	2025	NDC_LTT	EU27	GHG footprint	BF-BOF-BECCSmax	Low	Services	tonCO2eq/ton steel	0.120533
MARIO	2025	CBAM	EU27	GHG footprint	BF-BOF-BECCSmax	Low	Services	tonCO2eq/ton steel	0.120533
MARIO	2025	CBAM-G_SUBS	EU27	GHG footprint	BF-BOF-BECCSmax	Low	Services	tonCO2eq/ton steel	0.120533
MARIO	2025	CBAM-G_SUBS_HI	EU27	GHG footprint	BF-BOF-BECCSmax	Low	Services	tonCO2eq/ton steel	0.120533
MARIO	2030	NDC_LTT	EU27	GHG footprint	BF-BOF-BECCSmax	Low	Services	tonCO2eq/ton steel	0.11824
MARIO	2030	CBAM	EU27	GHG footprint	BF-BOF-BECCSmax	Low	Services	tonCO2eq/ton steel	0.118412
MARIO	2030	CBAM-G_SUBS	EU27	GHG footprint	BF-BOF-BECCSmax	Low	Services	tonCO2eq/ton steel	0.118418
MARIO	2030	CBAM-G_SUBS_HI	EU27	GHG footprint	BF-BOF-BECCSmax	Low	Services	tonCO2eq/ton steel	0.118877
MARIO	2035	NDC_LTT	EU27	GHG footprint	BF-BOF-BECCSmax	Low	Services	tonCO2eq/ton steel	0.117076
MARIO	2035	CBAM	EU27	GHG footprint	BF-BOF-BECCSmax	Low	Services	tonCO2eq/ton steel	0.117475
MARIO	2035	CBAM-G_SUBS	EU27	GHG footprint	BF-BOF-BECCSmax	Low	Services	tonCO2eq/ton steel	0.117649
MARIO	2035	CBAM-G_SUBS_HI	EU27	GHG footprint	BF-BOF-BECCSmax	Low	Services	tonCO2eq/ton steel	0.119294
MARIO	2040	NDC_LTT	EU27	GHG footprint	BF-BOF-BECCSmax	Low	Services	tonCO2eq/ton steel	0.117167
MARIO	2040	CBAM	EU27	GHG footprint	BF-BOF-BECCSmax	Low	Services	tonCO2eq/ton steel	0.11757
MARIO	2040	CBAM-G_SUBS	EU27	GHG footprint	BF-BOF-BECCSmax	Low	Services	tonCO2eq/ton steel	0.117611
MARIO	2040	CBAM-G_SUBS_HI	EU27	GHG footprint	BF-BOF-BECCSmax	Low	Services	tonCO2eq/ton steel	0.118437
MARIO	2045	NDC_LTT	EU27	GHG footprint	BF-BOF-BECCSmax	Low	Services	tonCO2eq/ton steel	0.116909
MARIO	2045	CBAM	EU27	GHG footprint	BF-BOF-BECCSmax	Low	Services	tonCO2eq/ton steel	0.117137
MARIO	2045	CBAM-G_SUBS	EU27	GHG footprint	BF-BOF-BECCSmax	Low	Services	tonCO2eq/ton steel	0.11714
MARIO	2045	CBAM-G_SUBS_HI	EU27	GHG footprint	BF-BOF-BECCSmax	Low	Services	tonCO2eq/ton steel	0.117951
MARIO	2050	NDC_LTT	EU27	GHG footprint	BF-BOF-BECCSmax	Low	Services	tonCO2eq/ton steel	0.116304
MARIO	2050	CBAM	EU27	GHG footprint	BF-BOF-BECCSmax	Low	Services	tonCO2eq/ton steel	0.116428
MARIO	2050	CBAM-G_SUBS	EU27	GHG footprint	BF-BOF-BECCSmax	Low	Services	tonCO2eq/ton steel	0.116423
MARIO	2050	CBAM-G_SUBS_HI	EU27	GHG footprint	BF-BOF-BECCSmax	Low	Services	tonCO2eq/ton steel	0.11707
MARIO	2020	NDC_LTT	EU27	GHG footprint	BF-BOF-BECCSmin	Low	Agriculture	tonCO2eq/ton steel	0.00722142
MARIO	2020	CBAM	EU27	GHG footprint	BF-BOF-BECCSmin	Low	Agriculture	tonCO2eq/ton steel	0.00722142
MARIO	2020	CBAM-G_SUBS	EU27	GHG footprint	BF-BOF-BECCSmin	Low	Agriculture	tonCO2eq/ton steel	0.00722143
MARIO	2020	CBAM-G_SUBS_HI	EU27	GHG footprint	BF-BOF-BECCSmin	Low	Agriculture	tonCO2eq/ton steel	0.00722143
MARIO	2025	NDC_LTT	EU27	GHG footprint	BF-BOF-BECCSmin	Low	Agriculture	tonCO2eq/ton steel	0.0070045
MARIO	2025	CBAM	EU27	GHG footprint	BF-BOF-BECCSmin	Low	Agriculture	tonCO2eq/ton steel	0.0070045
MARIO	2025	CBAM-G_SUBS	EU27	GHG footprint	BF-BOF-BECCSmin	Low	Agriculture	tonCO2eq/ton steel	0.0070045
MARIO	2025	CBAM-G_SUBS_HI	EU27	GHG footprint	BF-BOF-BECCSmin	Low	Agriculture	tonCO2eq/ton steel	0.0070045
MARIO	2030	NDC_LTT	EU27	GHG footprint	BF-BOF-BECCSmin	Low	Agriculture	tonCO2eq/ton steel	0.0076746
MARIO	2030	CBAM	EU27	GHG footprint	BF-BOF-BECCSmin	Low	Agriculture	tonCO2eq/ton steel	0.00772406
MARIO	2030	CBAM-G_SUBS	EU27	GHG footprint	BF-BOF-BECCSmin	Low	Agriculture	tonCO2eq/ton steel	0.00774582
MARIO	2030	CBAM-G_SUBS_HI	EU27	GHG footprint	BF-BOF-BECCSmin	Low	Agriculture	tonCO2eq/ton steel	0.00787186
MARIO	2035	NDC_LTT	EU27	GHG footprint	BF-BOF-BECCSmin	Low	Agriculture	tonCO2eq/ton steel	0.0080338
MARIO	2035	CBAM	EU27	GHG footprint	BF-BOF-BECCSmin	Low	Agriculture	tonCO2eq/ton steel	0.00812053
MARIO	2035	CBAM-G_SUBS	EU27	GHG footprint	BF-BOF-BECCSmin	Low	Agriculture	tonCO2eq/ton steel	0.00816587
MARIO	2035	CBAM-G_SUBS_HI	EU27	GHG footprint	BF-BOF-BECCSmin	Low	Agriculture	tonCO2eq/ton steel	0.00857544
MARIO	2040	NDC_LTT	EU27	GHG footprint	BF-BOF-BECCSmin	Low	Agriculture	tonCO2eq/ton steel	0.00798144
MARIO	2040	CBAM	EU27	GHG footprint	BF-BOF-BECCSmin	Low	Agriculture	tonCO2eq/ton steel	0.0080685
MARIO	2040	CBAM-G_SUBS	EU27	GHG footprint	BF-BOF-BECCSmin	Low	Agriculture	tonCO2eq/ton steel	0.00808339
MARIO	2040	CBAM-G_SUBS_HI	EU27	GHG footprint	BF-BOF-BECCSmin	Low	Agriculture	tonCO2eq/ton steel	0.00832893
MARIO	2045	NDC_LTT	EU27	GHG footprint	BF-BOF-BECCSmin	Low	Agriculture	tonCO2eq/ton steel	0.00801925
MARIO	2045	CBAM	EU27	GHG footprint	BF-BOF-BECCSmin	Low	Agriculture	tonCO2eq/ton steel	0.00807168
MARIO	2045	CBAM-G_SUBS	EU27	GHG footprint	BF-BOF-BECCSmin	Low	Agriculture	tonCO2eq/ton steel	0.00807082
MARIO	2045	CBAM-G_SUBS_HI	EU27	GHG footprint	BF-BOF-BECCSmin	Low	Agriculture	tonCO2eq/ton steel	0.00834037
MARIO	2050	NDC_LTT	EU27	GHG footprint	BF-BOF-BECCSmin	Low	Agriculture	tonCO2eq/ton steel	0.00796474
MARIO	2050	CBAM	EU27	GHG footprint	BF-BOF-BECCSmin	Low	Agriculture	tonCO2eq/ton steel	0.00799275
MARIO	2050	CBAM-G_SUBS	EU27	GHG footprint	BF-BOF-BECCSmin	Low	Agriculture	tonCO2eq/ton steel	0.00799063
MARIO	2050	CBAM-G_SUBS_HI	EU27	GHG footprint	BF-BOF-BECCSmin	Low	Agriculture	tonCO2eq/ton steel	0.00824507
MARIO	2020	NDC_LTT	EU27	GHG footprint	BF-BOF-BECCSmin	Low	Direct emissions	tonCO2eq/ton steel	-0.0828977
MARIO	2020	CBAM	EU27	GHG footprint	BF-BOF-BECCSmin	Low	Direct emissions	tonCO2eq/ton steel	-0.0828977
MARIO	2020	CBAM-G_SUBS	EU27	GHG footprint	BF-BOF-BECCSmin	Low	Direct emissions	tonCO2eq/ton steel	-0.0828977
MARIO	2020	CBAM-G_SUBS_HI	EU27	GHG footprint	BF-BOF-BECCSmin	Low	Direct emissions	tonCO2eq/ton steel	-0.0828977
MARIO	2025	NDC_LTT	EU27	GHG footprint	BF-BOF-BECCSmin	Low	Direct emissions	tonCO2eq/ton steel	-0.0837971
MARIO	2025	CBAM	EU27	GHG footprint	BF-BOF-BECCSmin	Low	Direct emissions	tonCO2eq/ton steel	-0.0837971
MARIO	2025	CBAM-G_SUBS	EU27	GHG footprint	BF-BOF-BECCSmin	Low	Direct emissions	tonCO2eq/ton steel	-0.0837971
MARIO	2025	CBAM-G_SUBS_HI	EU27	GHG footprint	BF-BOF-BECCSmin	Low	Direct emissions	tonCO2eq/ton steel	-0.0837971
MARIO	2030	NDC_LTT	EU27	GHG footprint	BF-BOF-BECCSmin	Low	Direct emissions	tonCO2eq/ton steel	-0.0829602
MARIO	2030	CBAM	EU27	GHG footprint	BF-BOF-BECCSmin	Low	Direct emissions	tonCO2eq/ton steel	-0.0824411
MARIO	2030	CBAM-G_SUBS	EU27	GHG footprint	BF-BOF-BECCSmin	Low	Direct emissions	tonCO2eq/ton steel	-0.081857
MARIO	2030	CBAM-G_SUBS_HI	EU27	GHG footprint	BF-BOF-BECCSmin	Low	Direct emissions	tonCO2eq/ton steel	-0.0796325
MARIO	2035	NDC_LTT	EU27	GHG footprint	BF-BOF-BECCSmin	Low	Direct emissions	tonCO2eq/ton steel	-0.0826135
MARIO	2035	CBAM	EU27	GHG footprint	BF-BOF-BECCSmin	Low	Direct emissions	tonCO2eq/ton steel	-0.0823952
MARIO	2035	CBAM-G_SUBS	EU27	GHG footprint	BF-BOF-BECCSmin	Low	Direct emissions	tonCO2eq/ton steel	-0.0821373
MARIO	2035	CBAM-G_SUBS_HI	EU27	GHG footprint	BF-BOF-BECCSmin	Low	Direct emissions	tonCO2eq/ton steel	-0.0804459
MARIO	2040	NDC_LTT	EU27	GHG footprint	BF-BOF-BECCSmin	Low	Direct emissions	tonCO2eq/ton steel	-0.0829771
MARIO	2040	CBAM	EU27	GHG footprint	BF-BOF-BECCSmin	Low	Direct emissions	tonCO2eq/ton steel	-0.0827412
MARIO	2040	CBAM-G_SUBS	EU27	GHG footprint	BF-BOF-BECCSmin	Low	Direct emissions	tonCO2eq/ton steel	-0.082633
MARIO	2040	CBAM-G_SUBS_HI	EU27	GHG footprint	BF-BOF-BECCSmin	Low	Direct emissions	tonCO2eq/ton steel	-0.0813592
MARIO	2045	NDC_LTT	EU27	GHG footprint	BF-BOF-BECCSmin	Low	Direct emissions	tonCO2eq/ton steel	-0.0829951
MARIO	2045	CBAM	EU27	GHG footprint	BF-BOF-BECCSmin	Low	Direct emissions	tonCO2eq/ton steel	-0.0828703
MARIO	2045	CBAM-G_SUBS	EU27	GHG footprint	BF-BOF-BECCSmin	Low	Direct emissions	tonCO2eq/ton steel	-0.0828667
MARIO	2045	CBAM-G_SUBS_HI	EU27	GHG footprint	BF-BOF-BECCSmin	Low	Direct emissions	tonCO2eq/ton steel	-0.0816358
MARIO	2050	NDC_LTT	EU27	GHG footprint	BF-BOF-BECCSmin	Low	Direct emissions	tonCO2eq/ton steel	-0.0832257
MARIO	2050	CBAM	EU27	GHG footprint	BF-BOF-BECCSmin	Low	Direct emissions	tonCO2eq/ton steel	-0.0831634
MARIO	2050	CBAM-G_SUBS	EU27	GHG footprint	BF-BOF-BECCSmin	Low	Direct emissions	tonCO2eq/ton steel	-0.0831615
MARIO	2050	CBAM-G_SUBS_HI	EU27	GHG footprint	BF-BOF-BECCSmin	Low	Direct emissions	tonCO2eq/ton steel	-0.0821889
MARIO	2020	NDC_LTT	EU27	GHG footprint	BF-BOF-BECCSmin	Low	Electricity production	tonCO2eq/ton steel	0.128293
MARIO	2020	CBAM	EU27	GHG footprint	BF-BOF-BECCSmin	Low	Electricity production	tonCO2eq/ton steel	0.128293
MARIO	2020	CBAM-G_SUBS	EU27	GHG footprint	BF-BOF-BECCSmin	Low	Electricity production	tonCO2eq/ton steel	0.128293
MARIO	2020	CBAM-G_SUBS_HI	EU27	GHG footprint	BF-BOF-BECCSmin	Low	Electricity production	tonCO2eq/ton steel	0.128293
MARIO	2025	NDC_LTT	EU27	GHG footprint	BF-BOF-BECCSmin	Low	Electricity production	tonCO2eq/ton steel	0.0773335
MARIO	2025	CBAM	EU27	GHG footprint	BF-BOF-BECCSmin	Low	Electricity production	tonCO2eq/ton steel	0.0773335
MARIO	2025	CBAM-G_SUBS	EU27	GHG footprint	BF-BOF-BECCSmin	Low	Electricity production	tonCO2eq/ton steel	0.0773335
MARIO	2025	CBAM-G_SUBS_HI	EU27	GHG footprint	BF-BOF-BECCSmin	Low	Electricity production	tonCO2eq/ton steel	0.0773335
MARIO	2030	NDC_LTT	EU27	GHG footprint	BF-BOF-BECCSmin	Low	Electricity production	tonCO2eq/ton steel	0.0267227
MARIO	2030	CBAM	EU27	GHG footprint	BF-BOF-BECCSmin	Low	Electricity production	tonCO2eq/ton steel	0.0266364
MARIO	2030	CBAM-G_SUBS	EU27	GHG footprint	BF-BOF-BECCSmin	Low	Electricity production	tonCO2eq/ton steel	0.0266529
MARIO	2030	CBAM-G_SUBS_HI	EU27	GHG footprint	BF-BOF-BECCSmin	Low	Electricity production	tonCO2eq/ton steel	0.0268545
MARIO	2035	NDC_LTT	EU27	GHG footprint	BF-BOF-BECCSmin	Low	Electricity production	tonCO2eq/ton steel	0.0235275
MARIO	2035	CBAM	EU27	GHG footprint	BF-BOF-BECCSmin	Low	Electricity production	tonCO2eq/ton steel	0.0238215
MARIO	2035	CBAM-G_SUBS	EU27	GHG footprint	BF-BOF-BECCSmin	Low	Electricity production	tonCO2eq/ton steel	0.0239836
MARIO	2035	CBAM-G_SUBS_HI	EU27	GHG footprint	BF-BOF-BECCSmin	Low	Electricity production	tonCO2eq/ton steel	0.0248752
MARIO	2040	NDC_LTT	EU27	GHG footprint	BF-BOF-BECCSmin	Low	Electricity production	tonCO2eq/ton steel	0.0200251
MARIO	2040	CBAM	EU27	GHG footprint	BF-BOF-BECCSmin	Low	Electricity production	tonCO2eq/ton steel	0.0202773
MARIO	2040	CBAM-G_SUBS	EU27	GHG footprint	BF-BOF-BECCSmin	Low	Electricity production	tonCO2eq/ton steel	0.0203411
MARIO	2040	CBAM-G_SUBS_HI	EU27	GHG footprint	BF-BOF-BECCSmin	Low	Electricity production	tonCO2eq/ton steel	0.0208451
MARIO	2045	NDC_LTT	EU27	GHG footprint	BF-BOF-BECCSmin	Low	Electricity production	tonCO2eq/ton steel	0.0156515
MARIO	2045	CBAM	EU27	GHG footprint	BF-BOF-BECCSmin	Low	Electricity production	tonCO2eq/ton steel	0.0157852
MARIO	2045	CBAM-G_SUBS	EU27	GHG footprint	BF-BOF-BECCSmin	Low	Electricity production	tonCO2eq/ton steel	0.0157503
MARIO	2045	CBAM-G_SUBS_HI	EU27	GHG footprint	BF-BOF-BECCSmin	Low	Electricity production	tonCO2eq/ton steel	0.0162055
MARIO	2050	NDC_LTT	EU27	GHG footprint	BF-BOF-BECCSmin	Low	Electricity production	tonCO2eq/ton steel	0.011393
MARIO	2050	CBAM	EU27	GHG footprint	BF-BOF-BECCSmin	Low	Electricity production	tonCO2eq/ton steel	0.0114519
MARIO	2050	CBAM-G_SUBS	EU27	GHG footprint	BF-BOF-BECCSmin	Low	Electricity production	tonCO2eq/ton steel	0.0114296
MARIO	2050	CBAM-G_SUBS_HI	EU27	GHG footprint	BF-BOF-BECCSmin	Low	Electricity production	tonCO2eq/ton steel	0.0117349
MARIO	2020	NDC_LTT	EU27	GHG footprint	BF-BOF-BECCSmin	Low	Manufacturing	tonCO2eq/ton steel	0.460469
MARIO	2020	CBAM	EU27	GHG footprint	BF-BOF-BECCSmin	Low	Manufacturing	tonCO2eq/ton steel	0.460469
MARIO	2020	CBAM-G_SUBS	EU27	GHG footprint	BF-BOF-BECCSmin	Low	Manufacturing	tonCO2eq/ton steel	0.460469
MARIO	2020	CBAM-G_SUBS_HI	EU27	GHG footprint	BF-BOF-BECCSmin	Low	Manufacturing	tonCO2eq/ton steel	0.460469
MARIO	2025	NDC_LTT	EU27	GHG footprint	BF-BOF-BECCSmin	Low	Manufacturing	tonCO2eq/ton steel	0.3546
MARIO	2025	CBAM	EU27	GHG footprint	BF-BOF-BECCSmin	Low	Manufacturing	tonCO2eq/ton steel	0.3546
MARIO	2025	CBAM-G_SUBS	EU27	GHG footprint	BF-BOF-BECCSmin	Low	Manufacturing	tonCO2eq/ton steel	0.3546
MARIO	2025	CBAM-G_SUBS_HI	EU27	GHG footprint	BF-BOF-BECCSmin	Low	Manufacturing	tonCO2eq/ton steel	0.3546
MARIO	2030	NDC_LTT	EU27	GHG footprint	BF-BOF-BECCSmin	Low	Manufacturing	tonCO2eq/ton steel	0.241578
MARIO	2030	CBAM	EU27	GHG footprint	BF-BOF-BECCSmin	Low	Manufacturing	tonCO2eq/ton steel	0.241829
MARIO	2030	CBAM-G_SUBS	EU27	GHG footprint	BF-BOF-BECCSmin	Low	Manufacturing	tonCO2eq/ton steel	0.238464
MARIO	2030	CBAM-G_SUBS_HI	EU27	GHG footprint	BF-BOF-BECCSmin	Low	Manufacturing	tonCO2eq/ton steel	0.233292
MARIO	2035	NDC_LTT	EU27	GHG footprint	BF-BOF-BECCSmin	Low	Manufacturing	tonCO2eq/ton steel	0.17237
MARIO	2035	CBAM	EU27	GHG footprint	BF-BOF-BECCSmin	Low	Manufacturing	tonCO2eq/ton steel	0.174213
MARIO	2035	CBAM-G_SUBS	EU27	GHG footprint	BF-BOF-BECCSmin	Low	Manufacturing	tonCO2eq/ton steel	0.17435
MARIO	2035	CBAM-G_SUBS_HI	EU27	GHG footprint	BF-BOF-BECCSmin	Low	Manufacturing	tonCO2eq/ton steel	0.178028
MARIO	2040	NDC_LTT	EU27	GHG footprint	BF-BOF-BECCSmin	Low	Manufacturing	tonCO2eq/ton steel	0.171654
MARIO	2040	CBAM	EU27	GHG footprint	BF-BOF-BECCSmin	Low	Manufacturing	tonCO2eq/ton steel	0.173539
MARIO	2040	CBAM-G_SUBS	EU27	GHG footprint	BF-BOF-BECCSmin	Low	Manufacturing	tonCO2eq/ton steel	0.173297
MARIO	2040	CBAM-G_SUBS_HI	EU27	GHG footprint	BF-BOF-BECCSmin	Low	Manufacturing	tonCO2eq/ton steel	0.172765
MARIO	2045	NDC_LTT	EU27	GHG footprint	BF-BOF-BECCSmin	Low	Manufacturing	tonCO2eq/ton steel	0.164272
MARIO	2045	CBAM	EU27	GHG footprint	BF-BOF-BECCSmin	Low	Manufacturing	tonCO2eq/ton steel	0.165116
MARIO	2045	CBAM-G_SUBS	EU27	GHG footprint	BF-BOF-BECCSmin	Low	Manufacturing	tonCO2eq/ton steel	0.16497
MARIO	2045	CBAM-G_SUBS_HI	EU27	GHG footprint	BF-BOF-BECCSmin	Low	Manufacturing	tonCO2eq/ton steel	0.164183
MARIO	2050	NDC_LTT	EU27	GHG footprint	BF-BOF-BECCSmin	Low	Manufacturing	tonCO2eq/ton steel	0.15673
MARIO	2050	CBAM	EU27	GHG footprint	BF-BOF-BECCSmin	Low	Manufacturing	tonCO2eq/ton steel	0.157036
MARIO	2050	CBAM-G_SUBS	EU27	GHG footprint	BF-BOF-BECCSmin	Low	Manufacturing	tonCO2eq/ton steel	0.156989
MARIO	2050	CBAM-G_SUBS_HI	EU27	GHG footprint	BF-BOF-BECCSmin	Low	Manufacturing	tonCO2eq/ton steel	0.155728
MARIO	2020	NDC_LTT	EU27	GHG footprint	BF-BOF-BECCSmin	Low	Mining	tonCO2eq/ton steel	0.129723
MARIO	2020	CBAM	EU27	GHG footprint	BF-BOF-BECCSmin	Low	Mining	tonCO2eq/ton steel	0.129723
MARIO	2020	CBAM-G_SUBS	EU27	GHG footprint	BF-BOF-BECCSmin	Low	Mining	tonCO2eq/ton steel	0.129723
MARIO	2020	CBAM-G_SUBS_HI	EU27	GHG footprint	BF-BOF-BECCSmin	Low	Mining	tonCO2eq/ton steel	0.129723
MARIO	2025	NDC_LTT	EU27	GHG footprint	BF-BOF-BECCSmin	Low	Mining	tonCO2eq/ton steel	0.117782
MARIO	2025	CBAM	EU27	GHG footprint	BF-BOF-BECCSmin	Low	Mining	tonCO2eq/ton steel	0.117782
MARIO	2025	CBAM-G_SUBS	EU27	GHG footprint	BF-BOF-BECCSmin	Low	Mining	tonCO2eq/ton steel	0.117782
MARIO	2025	CBAM-G_SUBS_HI	EU27	GHG footprint	BF-BOF-BECCSmin	Low	Mining	tonCO2eq/ton steel	0.117782
MARIO	2030	NDC_LTT	EU27	GHG footprint	BF-BOF-BECCSmin	Low	Mining	tonCO2eq/ton steel	0.107691
MARIO	2030	CBAM	EU27	GHG footprint	BF-BOF-BECCSmin	Low	Mining	tonCO2eq/ton steel	0.107809
MARIO	2030	CBAM-G_SUBS	EU27	GHG footprint	BF-BOF-BECCSmin	Low	Mining	tonCO2eq/ton steel	0.107692
MARIO	2030	CBAM-G_SUBS_HI	EU27	GHG footprint	BF-BOF-BECCSmin	Low	Mining	tonCO2eq/ton steel	0.107925
MARIO	2035	NDC_LTT	EU27	GHG footprint	BF-BOF-BECCSmin	Low	Mining	tonCO2eq/ton steel	0.10407
MARIO	2035	CBAM	EU27	GHG footprint	BF-BOF-BECCSmin	Low	Mining	tonCO2eq/ton steel	0.104548
MARIO	2035	CBAM-G_SUBS	EU27	GHG footprint	BF-BOF-BECCSmin	Low	Mining	tonCO2eq/ton steel	0.10473
MARIO	2035	CBAM-G_SUBS_HI	EU27	GHG footprint	BF-BOF-BECCSmin	Low	Mining	tonCO2eq/ton steel	0.106517
MARIO	2040	NDC_LTT	EU27	GHG footprint	BF-BOF-BECCSmin	Low	Mining	tonCO2eq/ton steel	0.103508
MARIO	2040	CBAM	EU27	GHG footprint	BF-BOF-BECCSmin	Low	Mining	tonCO2eq/ton steel	0.103969
MARIO	2040	CBAM-G_SUBS	EU27	GHG footprint	BF-BOF-BECCSmin	Low	Mining	tonCO2eq/ton steel	0.104005
MARIO	2040	CBAM-G_SUBS_HI	EU27	GHG footprint	BF-BOF-BECCSmin	Low	Mining	tonCO2eq/ton steel	0.104785
MARIO	2045	NDC_LTT	EU27	GHG footprint	BF-BOF-BECCSmin	Low	Mining	tonCO2eq/ton steel	0.102553
MARIO	2045	CBAM	EU27	GHG footprint	BF-BOF-BECCSmin	Low	Mining	tonCO2eq/ton steel	0.1028
MARIO	2045	CBAM-G_SUBS	EU27	GHG footprint	BF-BOF-BECCSmin	Low	Mining	tonCO2eq/ton steel	0.102797
MARIO	2045	CBAM-G_SUBS_HI	EU27	GHG footprint	BF-BOF-BECCSmin	Low	Mining	tonCO2eq/ton steel	0.103511
MARIO	2050	NDC_LTT	EU27	GHG footprint	BF-BOF-BECCSmin	Low	Mining	tonCO2eq/ton steel	0.101222
MARIO	2050	CBAM	EU27	GHG footprint	BF-BOF-BECCSmin	Low	Mining	tonCO2eq/ton steel	0.101346
MARIO	2050	CBAM-G_SUBS	EU27	GHG footprint	BF-BOF-BECCSmin	Low	Mining	tonCO2eq/ton steel	0.101341
MARIO	2050	CBAM-G_SUBS_HI	EU27	GHG footprint	BF-BOF-BECCSmin	Low	Mining	tonCO2eq/ton steel	0.101837
MARIO	2020	NDC_LTT	EU27	GHG footprint	BF-BOF-BECCSmin	Low	Other energy	tonCO2eq/ton steel	0.0658961
MARIO	2020	CBAM	EU27	GHG footprint	BF-BOF-BECCSmin	Low	Other energy	tonCO2eq/ton steel	0.0658961
MARIO	2020	CBAM-G_SUBS	EU27	GHG footprint	BF-BOF-BECCSmin	Low	Other energy	tonCO2eq/ton steel	0.0658962
MARIO	2020	CBAM-G_SUBS_HI	EU27	GHG footprint	BF-BOF-BECCSmin	Low	Other energy	tonCO2eq/ton steel	0.0658961
MARIO	2025	NDC_LTT	EU27	GHG footprint	BF-BOF-BECCSmin	Low	Other energy	tonCO2eq/ton steel	0.0599399
MARIO	2025	CBAM	EU27	GHG footprint	BF-BOF-BECCSmin	Low	Other energy	tonCO2eq/ton steel	0.0599399
MARIO	2025	CBAM-G_SUBS	EU27	GHG footprint	BF-BOF-BECCSmin	Low	Other energy	tonCO2eq/ton steel	0.0599399
MARIO	2025	CBAM-G_SUBS_HI	EU27	GHG footprint	BF-BOF-BECCSmin	Low	Other energy	tonCO2eq/ton steel	0.0599399
MARIO	2030	NDC_LTT	EU27	GHG footprint	BF-BOF-BECCSmin	Low	Other energy	tonCO2eq/ton steel	0.0592461
MARIO	2030	CBAM	EU27	GHG footprint	BF-BOF-BECCSmin	Low	Other energy	tonCO2eq/ton steel	0.0595377
MARIO	2030	CBAM-G_SUBS	EU27	GHG footprint	BF-BOF-BECCSmin	Low	Other energy	tonCO2eq/ton steel	0.0596823
MARIO	2030	CBAM-G_SUBS_HI	EU27	GHG footprint	BF-BOF-BECCSmin	Low	Other energy	tonCO2eq/ton steel	0.0605682
MARIO	2035	NDC_LTT	EU27	GHG footprint	BF-BOF-BECCSmin	Low	Other energy	tonCO2eq/ton steel	0.0599874
MARIO	2035	CBAM	EU27	GHG footprint	BF-BOF-BECCSmin	Low	Other energy	tonCO2eq/ton steel	0.0604734
MARIO	2035	CBAM-G_SUBS	EU27	GHG footprint	BF-BOF-BECCSmin	Low	Other energy	tonCO2eq/ton steel	0.0606843
MARIO	2035	CBAM-G_SUBS_HI	EU27	GHG footprint	BF-BOF-BECCSmin	Low	Other energy	tonCO2eq/ton steel	0.0628832
MARIO	2040	NDC_LTT	EU27	GHG footprint	BF-BOF-BECCSmin	Low	Other energy	tonCO2eq/ton steel	0.0598385
MARIO	2040	CBAM	EU27	GHG footprint	BF-BOF-BECCSmin	Low	Other energy	tonCO2eq/ton steel	0.0603265
MARIO	2040	CBAM-G_SUBS	EU27	GHG footprint	BF-BOF-BECCSmin	Low	Other energy	tonCO2eq/ton steel	0.0603738
MARIO	2040	CBAM-G_SUBS_HI	EU27	GHG footprint	BF-BOF-BECCSmin	Low	Other energy	tonCO2eq/ton steel	0.0616458
MARIO	2045	NDC_LTT	EU27	GHG footprint	BF-BOF-BECCSmin	Low	Other energy	tonCO2eq/ton steel	0.0597597
MARIO	2045	CBAM	EU27	GHG footprint	BF-BOF-BECCSmin	Low	Other energy	tonCO2eq/ton steel	0.0600354
MARIO	2045	CBAM-G_SUBS	EU27	GHG footprint	BF-BOF-BECCSmin	Low	Other energy	tonCO2eq/ton steel	0.0600049
MARIO	2045	CBAM-G_SUBS_HI	EU27	GHG footprint	BF-BOF-BECCSmin	Low	Other energy	tonCO2eq/ton steel	0.0613409
MARIO	2050	NDC_LTT	EU27	GHG footprint	BF-BOF-BECCSmin	Low	Other energy	tonCO2eq/ton steel	0.0591242
MARIO	2050	CBAM	EU27	GHG footprint	BF-BOF-BECCSmin	Low	Other energy	tonCO2eq/ton steel	0.0592764
MARIO	2050	CBAM-G_SUBS	EU27	GHG footprint	BF-BOF-BECCSmin	Low	Other energy	tonCO2eq/ton steel	0.0592445
MARIO	2050	CBAM-G_SUBS_HI	EU27	GHG footprint	BF-BOF-BECCSmin	Low	Other energy	tonCO2eq/ton steel	0.060453
MARIO	2020	NDC_LTT	EU27	GHG footprint	BF-BOF-BECCSmin	Low	Services	tonCO2eq/ton steel	0.126055
MARIO	2020	CBAM	EU27	GHG footprint	BF-BOF-BECCSmin	Low	Services	tonCO2eq/ton steel	0.126055
MARIO	2020	CBAM-G_SUBS	EU27	GHG footprint	BF-BOF-BECCSmin	Low	Services	tonCO2eq/ton steel	0.126055
MARIO	2020	CBAM-G_SUBS_HI	EU27	GHG footprint	BF-BOF-BECCSmin	Low	Services	tonCO2eq/ton steel	0.126055
MARIO	2025	NDC_LTT	EU27	GHG footprint	BF-BOF-BECCSmin	Low	Services	tonCO2eq/ton steel	0.122471
MARIO	2025	CBAM	EU27	GHG footprint	BF-BOF-BECCSmin	Low	Services	tonCO2eq/ton steel	0.122471
MARIO	2025	CBAM-G_SUBS	EU27	GHG footprint	BF-BOF-BECCSmin	Low	Services	tonCO2eq/ton steel	0.122471
MARIO	2025	CBAM-G_SUBS_HI	EU27	GHG footprint	BF-BOF-BECCSmin	Low	Services	tonCO2eq/ton steel	0.122471
MARIO	2030	NDC_LTT	EU27	GHG footprint	BF-BOF-BECCSmin	Low	Services	tonCO2eq/ton steel	0.120131
MARIO	2030	CBAM	EU27	GHG footprint	BF-BOF-BECCSmin	Low	Services	tonCO2eq/ton steel	0.120301
MARIO	2030	CBAM-G_SUBS	EU27	GHG footprint	BF-BOF-BECCSmin	Low	Services	tonCO2eq/ton steel	0.120309
MARIO	2030	CBAM-G_SUBS_HI	EU27	GHG footprint	BF-BOF-BECCSmin	Low	Services	tonCO2eq/ton steel	0.120767
MARIO	2035	NDC_LTT	EU27	GHG footprint	BF-BOF-BECCSmin	Low	Services	tonCO2eq/ton steel	0.118879
MARIO	2035	CBAM	EU27	GHG footprint	BF-BOF-BECCSmin	Low	Services	tonCO2eq/ton steel	0.11928
MARIO	2035	CBAM-G_SUBS	EU27	GHG footprint	BF-BOF-BECCSmin	Low	Services	tonCO2eq/ton steel	0.119451
MARIO	2035	CBAM-G_SUBS_HI	EU27	GHG footprint	BF-BOF-BECCSmin	Low	Services	tonCO2eq/ton steel	0.121088
MARIO	2040	NDC_LTT	EU27	GHG footprint	BF-BOF-BECCSmin	Low	Services	tonCO2eq/ton steel	0.118993
MARIO	2040	CBAM	EU27	GHG footprint	BF-BOF-BECCSmin	Low	Services	tonCO2eq/ton steel	0.11939
MARIO	2040	CBAM-G_SUBS	EU27	GHG footprint	BF-BOF-BECCSmin	Low	Services	tonCO2eq/ton steel	0.119433
MARIO	2040	CBAM-G_SUBS_HI	EU27	GHG footprint	BF-BOF-BECCSmin	Low	Services	tonCO2eq/ton steel	0.120246
MARIO	2045	NDC_LTT	EU27	GHG footprint	BF-BOF-BECCSmin	Low	Services	tonCO2eq/ton steel	0.118727
MARIO	2045	CBAM	EU27	GHG footprint	BF-BOF-BECCSmin	Low	Services	tonCO2eq/ton steel	0.118956
MARIO	2045	CBAM-G_SUBS	EU27	GHG footprint	BF-BOF-BECCSmin	Low	Services	tonCO2eq/ton steel	0.118959
MARIO	2045	CBAM-G_SUBS_HI	EU27	GHG footprint	BF-BOF-BECCSmin	Low	Services	tonCO2eq/ton steel	0.119755
MARIO	2050	NDC_LTT	EU27	GHG footprint	BF-BOF-BECCSmin	Low	Services	tonCO2eq/ton steel	0.118117
MARIO	2050	CBAM	EU27	GHG footprint	BF-BOF-BECCSmin	Low	Services	tonCO2eq/ton steel	0.118243
MARIO	2050	CBAM-G_SUBS	EU27	GHG footprint	BF-BOF-BECCSmin	Low	Services	tonCO2eq/ton steel	0.118238
MARIO	2050	CBAM-G_SUBS_HI	EU27	GHG footprint	BF-BOF-BECCSmin	Low	Services	tonCO2eq/ton steel	0.118867
MARIO	2020	NDC_LTT	EU27	GHG footprint	BF-BOF-CCS-73%	Medium	Agriculture	tonCO2eq/ton steel	0.00751345
MARIO	2020	CBAM	EU27	GHG footprint	BF-BOF-CCS-73%	Medium	Agriculture	tonCO2eq/ton steel	0.00751345
MARIO	2020	CBAM-G_SUBS	EU27	GHG footprint	BF-BOF-CCS-73%	Medium	Agriculture	tonCO2eq/ton steel	0.00751346
MARIO	2020	CBAM-G_SUBS_HI	EU27	GHG footprint	BF-BOF-CCS-73%	Medium	Agriculture	tonCO2eq/ton steel	0.00751346
MARIO	2025	NDC_LTT	EU27	GHG footprint	BF-BOF-CCS-73%	Medium	Agriculture	tonCO2eq/ton steel	0.00729443
MARIO	2025	CBAM	EU27	GHG footprint	BF-BOF-CCS-73%	Medium	Agriculture	tonCO2eq/ton steel	0.00729443
MARIO	2025	CBAM-G_SUBS	EU27	GHG footprint	BF-BOF-CCS-73%	Medium	Agriculture	tonCO2eq/ton steel	0.00729442
MARIO	2025	CBAM-G_SUBS_HI	EU27	GHG footprint	BF-BOF-CCS-73%	Medium	Agriculture	tonCO2eq/ton steel	0.00729442
MARIO	2030	NDC_LTT	EU27	GHG footprint	BF-BOF-CCS-73%	Medium	Agriculture	tonCO2eq/ton steel	0.00797735
MARIO	2030	CBAM	EU27	GHG footprint	BF-BOF-CCS-73%	Medium	Agriculture	tonCO2eq/ton steel	0.00802317
MARIO	2030	CBAM-G_SUBS	EU27	GHG footprint	BF-BOF-CCS-73%	Medium	Agriculture	tonCO2eq/ton steel	0.00804601
MARIO	2030	CBAM-G_SUBS_HI	EU27	GHG footprint	BF-BOF-CCS-73%	Medium	Agriculture	tonCO2eq/ton steel	0.00817547
MARIO	2035	NDC_LTT	EU27	GHG footprint	BF-BOF-CCS-73%	Medium	Agriculture	tonCO2eq/ton steel	0.00833691
MARIO	2035	CBAM	EU27	GHG footprint	BF-BOF-CCS-73%	Medium	Agriculture	tonCO2eq/ton steel	0.00842248
MARIO	2035	CBAM-G_SUBS	EU27	GHG footprint	BF-BOF-CCS-73%	Medium	Agriculture	tonCO2eq/ton steel	0.00847071
MARIO	2035	CBAM-G_SUBS_HI	EU27	GHG footprint	BF-BOF-CCS-73%	Medium	Agriculture	tonCO2eq/ton steel	0.00887967
MARIO	2040	NDC_LTT	EU27	GHG footprint	BF-BOF-CCS-73%	Medium	Agriculture	tonCO2eq/ton steel	0.00828384
MARIO	2040	CBAM	EU27	GHG footprint	BF-BOF-CCS-73%	Medium	Agriculture	tonCO2eq/ton steel	0.00836874
MARIO	2040	CBAM-G_SUBS	EU27	GHG footprint	BF-BOF-CCS-73%	Medium	Agriculture	tonCO2eq/ton steel	0.00838397
MARIO	2040	CBAM-G_SUBS_HI	EU27	GHG footprint	BF-BOF-CCS-73%	Medium	Agriculture	tonCO2eq/ton steel	0.00863056
MARIO	2045	NDC_LTT	EU27	GHG footprint	BF-BOF-CCS-73%	Medium	Agriculture	tonCO2eq/ton steel	0.00832385
MARIO	2045	CBAM	EU27	GHG footprint	BF-BOF-CCS-73%	Medium	Agriculture	tonCO2eq/ton steel	0.0083739
MARIO	2045	CBAM-G_SUBS	EU27	GHG footprint	BF-BOF-CCS-73%	Medium	Agriculture	tonCO2eq/ton steel	0.00837334
MARIO	2045	CBAM-G_SUBS_HI	EU27	GHG footprint	BF-BOF-CCS-73%	Medium	Agriculture	tonCO2eq/ton steel	0.00864415
MARIO	2050	NDC_LTT	EU27	GHG footprint	BF-BOF-CCS-73%	Medium	Agriculture	tonCO2eq/ton steel	0.00826598
MARIO	2050	CBAM	EU27	GHG footprint	BF-BOF-CCS-73%	Medium	Agriculture	tonCO2eq/ton steel	0.0082962
MARIO	2050	CBAM-G_SUBS	EU27	GHG footprint	BF-BOF-CCS-73%	Medium	Agriculture	tonCO2eq/ton steel	0.00829381
MARIO	2050	CBAM-G_SUBS_HI	EU27	GHG footprint	BF-BOF-CCS-73%	Medium	Agriculture	tonCO2eq/ton steel	0.00854416
MARIO	2020	NDC_LTT	EU27	GHG footprint	BF-BOF-CCS-73%	Medium	Direct emissions	tonCO2eq/ton steel	0.433002
MARIO	2020	CBAM	EU27	GHG footprint	BF-BOF-CCS-73%	Medium	Direct emissions	tonCO2eq/ton steel	0.433002
MARIO	2020	CBAM-G_SUBS	EU27	GHG footprint	BF-BOF-CCS-73%	Medium	Direct emissions	tonCO2eq/ton steel	0.433002
MARIO	2020	CBAM-G_SUBS_HI	EU27	GHG footprint	BF-BOF-CCS-73%	Medium	Direct emissions	tonCO2eq/ton steel	0.433002
MARIO	2025	NDC_LTT	EU27	GHG footprint	BF-BOF-CCS-73%	Medium	Direct emissions	tonCO2eq/ton steel	0.429614
MARIO	2025	CBAM	EU27	GHG footprint	BF-BOF-CCS-73%	Medium	Direct emissions	tonCO2eq/ton steel	0.429614
MARIO	2025	CBAM-G_SUBS	EU27	GHG footprint	BF-BOF-CCS-73%	Medium	Direct emissions	tonCO2eq/ton steel	0.429614
MARIO	2025	CBAM-G_SUBS_HI	EU27	GHG footprint	BF-BOF-CCS-73%	Medium	Direct emissions	tonCO2eq/ton steel	0.429614
MARIO	2030	NDC_LTT	EU27	GHG footprint	BF-BOF-CCS-73%	Medium	Direct emissions	tonCO2eq/ton steel	0.430746
MARIO	2030	CBAM	EU27	GHG footprint	BF-BOF-CCS-73%	Medium	Direct emissions	tonCO2eq/ton steel	0.431003
MARIO	2030	CBAM-G_SUBS	EU27	GHG footprint	BF-BOF-CCS-73%	Medium	Direct emissions	tonCO2eq/ton steel	0.431635
MARIO	2030	CBAM-G_SUBS_HI	EU27	GHG footprint	BF-BOF-CCS-73%	Medium	Direct emissions	tonCO2eq/ton steel	0.434474
MARIO	2035	NDC_LTT	EU27	GHG footprint	BF-BOF-CCS-73%	Medium	Direct emissions	tonCO2eq/ton steel	0.429677
MARIO	2035	CBAM	EU27	GHG footprint	BF-BOF-CCS-73%	Medium	Direct emissions	tonCO2eq/ton steel	0.43007
MARIO	2035	CBAM-G_SUBS	EU27	GHG footprint	BF-BOF-CCS-73%	Medium	Direct emissions	tonCO2eq/ton steel	0.430388
MARIO	2035	CBAM-G_SUBS_HI	EU27	GHG footprint	BF-BOF-CCS-73%	Medium	Direct emissions	tonCO2eq/ton steel	0.432945
MARIO	2040	NDC_LTT	EU27	GHG footprint	BF-BOF-CCS-73%	Medium	Direct emissions	tonCO2eq/ton steel	0.430115
MARIO	2040	CBAM	EU27	GHG footprint	BF-BOF-CCS-73%	Medium	Direct emissions	tonCO2eq/ton steel	0.43052
MARIO	2040	CBAM-G_SUBS	EU27	GHG footprint	BF-BOF-CCS-73%	Medium	Direct emissions	tonCO2eq/ton steel	0.430616
MARIO	2040	CBAM-G_SUBS_HI	EU27	GHG footprint	BF-BOF-CCS-73%	Medium	Direct emissions	tonCO2eq/ton steel	0.432066
MARIO	2045	NDC_LTT	EU27	GHG footprint	BF-BOF-CCS-73%	Medium	Direct emissions	tonCO2eq/ton steel	0.429441
MARIO	2045	CBAM	EU27	GHG footprint	BF-BOF-CCS-73%	Medium	Direct emissions	tonCO2eq/ton steel	0.429647
MARIO	2045	CBAM-G_SUBS	EU27	GHG footprint	BF-BOF-CCS-73%	Medium	Direct emissions	tonCO2eq/ton steel	0.429652
MARIO	2045	CBAM-G_SUBS_HI	EU27	GHG footprint	BF-BOF-CCS-73%	Medium	Direct emissions	tonCO2eq/ton steel	0.430802
MARIO	2050	NDC_LTT	EU27	GHG footprint	BF-BOF-CCS-73%	Medium	Direct emissions	tonCO2eq/ton steel	0.4282
MARIO	2050	CBAM	EU27	GHG footprint	BF-BOF-CCS-73%	Medium	Direct emissions	tonCO2eq/ton steel	0.428288
MARIO	2050	CBAM-G_SUBS	EU27	GHG footprint	BF-BOF-CCS-73%	Medium	Direct emissions	tonCO2eq/ton steel	0.428286
MARIO	2050	CBAM-G_SUBS_HI	EU27	GHG footprint	BF-BOF-CCS-73%	Medium	Direct emissions	tonCO2eq/ton steel	0.428784
MARIO	2020	NDC_LTT	EU27	GHG footprint	BF-BOF-CCS-73%	Medium	Electricity production	tonCO2eq/ton steel	0.132025
MARIO	2020	CBAM	EU27	GHG footprint	BF-BOF-CCS-73%	Medium	Electricity production	tonCO2eq/ton steel	0.132025
MARIO	2020	CBAM-G_SUBS	EU27	GHG footprint	BF-BOF-CCS-73%	Medium	Electricity production	tonCO2eq/ton steel	0.132025
MARIO	2020	CBAM-G_SUBS_HI	EU27	GHG footprint	BF-BOF-CCS-73%	Medium	Electricity production	tonCO2eq/ton steel	0.132025
MARIO	2025	NDC_LTT	EU27	GHG footprint	BF-BOF-CCS-73%	Medium	Electricity production	tonCO2eq/ton steel	0.0801485
MARIO	2025	CBAM	EU27	GHG footprint	BF-BOF-CCS-73%	Medium	Electricity production	tonCO2eq/ton steel	0.0801485
MARIO	2025	CBAM-G_SUBS	EU27	GHG footprint	BF-BOF-CCS-73%	Medium	Electricity production	tonCO2eq/ton steel	0.0801486
MARIO	2025	CBAM-G_SUBS_HI	EU27	GHG footprint	BF-BOF-CCS-73%	Medium	Electricity production	tonCO2eq/ton steel	0.0801486
MARIO	2030	NDC_LTT	EU27	GHG footprint	BF-BOF-CCS-73%	Medium	Electricity production	tonCO2eq/ton steel	0.0284817
MARIO	2030	CBAM	EU27	GHG footprint	BF-BOF-CCS-73%	Medium	Electricity production	tonCO2eq/ton steel	0.0284254
MARIO	2030	CBAM-G_SUBS	EU27	GHG footprint	BF-BOF-CCS-73%	Medium	Electricity production	tonCO2eq/ton steel	0.0284443
MARIO	2030	CBAM-G_SUBS_HI	EU27	GHG footprint	BF-BOF-CCS-73%	Medium	Electricity production	tonCO2eq/ton steel	0.028652
MARIO	2035	NDC_LTT	EU27	GHG footprint	BF-BOF-CCS-73%	Medium	Electricity production	tonCO2eq/ton steel	0.0249054
MARIO	2035	CBAM	EU27	GHG footprint	BF-BOF-CCS-73%	Medium	Electricity production	tonCO2eq/ton steel	0.0252135
MARIO	2035	CBAM-G_SUBS	EU27	GHG footprint	BF-BOF-CCS-73%	Medium	Electricity production	tonCO2eq/ton steel	0.0253778
MARIO	2035	CBAM-G_SUBS_HI	EU27	GHG footprint	BF-BOF-CCS-73%	Medium	Electricity production	tonCO2eq/ton steel	0.0262815
MARIO	2040	NDC_LTT	EU27	GHG footprint	BF-BOF-CCS-73%	Medium	Electricity production	tonCO2eq/ton steel	0.0210568
MARIO	2040	CBAM	EU27	GHG footprint	BF-BOF-CCS-73%	Medium	Electricity production	tonCO2eq/ton steel	0.0213217
MARIO	2040	CBAM-G_SUBS	EU27	GHG footprint	BF-BOF-CCS-73%	Medium	Electricity production	tonCO2eq/ton steel	0.0213883
MARIO	2040	CBAM-G_SUBS_HI	EU27	GHG footprint	BF-BOF-CCS-73%	Medium	Electricity production	tonCO2eq/ton steel	0.0218947
MARIO	2045	NDC_LTT	EU27	GHG footprint	BF-BOF-CCS-73%	Medium	Electricity production	tonCO2eq/ton steel	0.0162828
MARIO	2045	CBAM	EU27	GHG footprint	BF-BOF-CCS-73%	Medium	Electricity production	tonCO2eq/ton steel	0.0164213
MARIO	2045	CBAM-G_SUBS	EU27	GHG footprint	BF-BOF-CCS-73%	Medium	Electricity production	tonCO2eq/ton steel	0.0163872
MARIO	2045	CBAM-G_SUBS_HI	EU27	GHG footprint	BF-BOF-CCS-73%	Medium	Electricity production	tonCO2eq/ton steel	0.0168452
MARIO	2050	NDC_LTT	EU27	GHG footprint	BF-BOF-CCS-73%	Medium	Electricity production	tonCO2eq/ton steel	0.0118149
MARIO	2050	CBAM	EU27	GHG footprint	BF-BOF-CCS-73%	Medium	Electricity production	tonCO2eq/ton steel	0.0118741
MARIO	2050	CBAM-G_SUBS	EU27	GHG footprint	BF-BOF-CCS-73%	Medium	Electricity production	tonCO2eq/ton steel	0.0118531
MARIO	2050	CBAM-G_SUBS_HI	EU27	GHG footprint	BF-BOF-CCS-73%	Medium	Electricity production	tonCO2eq/ton steel	0.0121632
MARIO	2020	NDC_LTT	EU27	GHG footprint	BF-BOF-CCS-73%	Medium	Manufacturing	tonCO2eq/ton steel	0.499184
MARIO	2020	CBAM	EU27	GHG footprint	BF-BOF-CCS-73%	Medium	Manufacturing	tonCO2eq/ton steel	0.499184
MARIO	2020	CBAM-G_SUBS	EU27	GHG footprint	BF-BOF-CCS-73%	Medium	Manufacturing	tonCO2eq/ton steel	0.499184
MARIO	2020	CBAM-G_SUBS_HI	EU27	GHG footprint	BF-BOF-CCS-73%	Medium	Manufacturing	tonCO2eq/ton steel	0.499184
MARIO	2025	NDC_LTT	EU27	GHG footprint	BF-BOF-CCS-73%	Medium	Manufacturing	tonCO2eq/ton steel	0.393135
MARIO	2025	CBAM	EU27	GHG footprint	BF-BOF-CCS-73%	Medium	Manufacturing	tonCO2eq/ton steel	0.393135
MARIO	2025	CBAM-G_SUBS	EU27	GHG footprint	BF-BOF-CCS-73%	Medium	Manufacturing	tonCO2eq/ton steel	0.393135
MARIO	2025	CBAM-G_SUBS_HI	EU27	GHG footprint	BF-BOF-CCS-73%	Medium	Manufacturing	tonCO2eq/ton steel	0.393136
MARIO	2030	NDC_LTT	EU27	GHG footprint	BF-BOF-CCS-73%	Medium	Manufacturing	tonCO2eq/ton steel	0.278211
MARIO	2030	CBAM	EU27	GHG footprint	BF-BOF-CCS-73%	Medium	Manufacturing	tonCO2eq/ton steel	0.278238
MARIO	2030	CBAM-G_SUBS	EU27	GHG footprint	BF-BOF-CCS-73%	Medium	Manufacturing	tonCO2eq/ton steel	0.274731
MARIO	2030	CBAM-G_SUBS_HI	EU27	GHG footprint	BF-BOF-CCS-73%	Medium	Manufacturing	tonCO2eq/ton steel	0.268904
MARIO	2035	NDC_LTT	EU27	GHG footprint	BF-BOF-CCS-73%	Medium	Manufacturing	tonCO2eq/ton steel	0.207713
MARIO	2035	CBAM	EU27	GHG footprint	BF-BOF-CCS-73%	Medium	Manufacturing	tonCO2eq/ton steel	0.209353
MARIO	2035	CBAM-G_SUBS	EU27	GHG footprint	BF-BOF-CCS-73%	Medium	Manufacturing	tonCO2eq/ton steel	0.209417
MARIO	2035	CBAM-G_SUBS_HI	EU27	GHG footprint	BF-BOF-CCS-73%	Medium	Manufacturing	tonCO2eq/ton steel	0.212459
MARIO	2040	NDC_LTT	EU27	GHG footprint	BF-BOF-CCS-73%	Medium	Manufacturing	tonCO2eq/ton steel	0.206212
MARIO	2040	CBAM	EU27	GHG footprint	BF-BOF-CCS-73%	Medium	Manufacturing	tonCO2eq/ton steel	0.207925
MARIO	2040	CBAM-G_SUBS	EU27	GHG footprint	BF-BOF-CCS-73%	Medium	Manufacturing	tonCO2eq/ton steel	0.207664
MARIO	2040	CBAM-G_SUBS_HI	EU27	GHG footprint	BF-BOF-CCS-73%	Medium	Manufacturing	tonCO2eq/ton steel	0.206843
MARIO	2045	NDC_LTT	EU27	GHG footprint	BF-BOF-CCS-73%	Medium	Manufacturing	tonCO2eq/ton steel	0.198976
MARIO	2045	CBAM	EU27	GHG footprint	BF-BOF-CCS-73%	Medium	Manufacturing	tonCO2eq/ton steel	0.199739
MARIO	2045	CBAM-G_SUBS	EU27	GHG footprint	BF-BOF-CCS-73%	Medium	Manufacturing	tonCO2eq/ton steel	0.199595
MARIO	2045	CBAM-G_SUBS_HI	EU27	GHG footprint	BF-BOF-CCS-73%	Medium	Manufacturing	tonCO2eq/ton steel	0.198549
MARIO	2050	NDC_LTT	EU27	GHG footprint	BF-BOF-CCS-73%	Medium	Manufacturing	tonCO2eq/ton steel	0.191717
MARIO	2050	CBAM	EU27	GHG footprint	BF-BOF-CCS-73%	Medium	Manufacturing	tonCO2eq/ton steel	0.191992
MARIO	2050	CBAM-G_SUBS	EU27	GHG footprint	BF-BOF-CCS-73%	Medium	Manufacturing	tonCO2eq/ton steel	0.19195
MARIO	2050	CBAM-G_SUBS_HI	EU27	GHG footprint	BF-BOF-CCS-73%	Medium	Manufacturing	tonCO2eq/ton steel	0.190483
MARIO	2020	NDC_LTT	EU27	GHG footprint	BF-BOF-CCS-73%	Medium	Mining	tonCO2eq/ton steel	0.157437
MARIO	2020	CBAM	EU27	GHG footprint	BF-BOF-CCS-73%	Medium	Mining	tonCO2eq/ton steel	0.157437
MARIO	2020	CBAM-G_SUBS	EU27	GHG footprint	BF-BOF-CCS-73%	Medium	Mining	tonCO2eq/ton steel	0.157437
MARIO	2020	CBAM-G_SUBS_HI	EU27	GHG footprint	BF-BOF-CCS-73%	Medium	Mining	tonCO2eq/ton steel	0.157437
MARIO	2025	NDC_LTT	EU27	GHG footprint	BF-BOF-CCS-73%	Medium	Mining	tonCO2eq/ton steel	0.145249
MARIO	2025	CBAM	EU27	GHG footprint	BF-BOF-CCS-73%	Medium	Mining	tonCO2eq/ton steel	0.145249
MARIO	2025	CBAM-G_SUBS	EU27	GHG footprint	BF-BOF-CCS-73%	Medium	Mining	tonCO2eq/ton steel	0.145249
MARIO	2025	CBAM-G_SUBS_HI	EU27	GHG footprint	BF-BOF-CCS-73%	Medium	Mining	tonCO2eq/ton steel	0.145249
MARIO	2030	NDC_LTT	EU27	GHG footprint	BF-BOF-CCS-73%	Medium	Mining	tonCO2eq/ton steel	0.135583
MARIO	2030	CBAM	EU27	GHG footprint	BF-BOF-CCS-73%	Medium	Mining	tonCO2eq/ton steel	0.135565
MARIO	2030	CBAM-G_SUBS	EU27	GHG footprint	BF-BOF-CCS-73%	Medium	Mining	tonCO2eq/ton steel	0.135434
MARIO	2030	CBAM-G_SUBS_HI	EU27	GHG footprint	BF-BOF-CCS-73%	Medium	Mining	tonCO2eq/ton steel	0.135642
MARIO	2035	NDC_LTT	EU27	GHG footprint	BF-BOF-CCS-73%	Medium	Mining	tonCO2eq/ton steel	0.131495
MARIO	2035	CBAM	EU27	GHG footprint	BF-BOF-CCS-73%	Medium	Mining	tonCO2eq/ton steel	0.13193
MARIO	2035	CBAM-G_SUBS	EU27	GHG footprint	BF-BOF-CCS-73%	Medium	Mining	tonCO2eq/ton steel	0.132104
MARIO	2035	CBAM-G_SUBS_HI	EU27	GHG footprint	BF-BOF-CCS-73%	Medium	Mining	tonCO2eq/ton steel	0.133852
MARIO	2040	NDC_LTT	EU27	GHG footprint	BF-BOF-CCS-73%	Medium	Mining	tonCO2eq/ton steel	0.130878
MARIO	2040	CBAM	EU27	GHG footprint	BF-BOF-CCS-73%	Medium	Mining	tonCO2eq/ton steel	0.131304
MARIO	2040	CBAM-G_SUBS	EU27	GHG footprint	BF-BOF-CCS-73%	Medium	Mining	tonCO2eq/ton steel	0.131335
MARIO	2040	CBAM-G_SUBS_HI	EU27	GHG footprint	BF-BOF-CCS-73%	Medium	Mining	tonCO2eq/ton steel	0.132079
MARIO	2045	NDC_LTT	EU27	GHG footprint	BF-BOF-CCS-73%	Medium	Mining	tonCO2eq/ton steel	0.129895
MARIO	2045	CBAM	EU27	GHG footprint	BF-BOF-CCS-73%	Medium	Mining	tonCO2eq/ton steel	0.130123
MARIO	2045	CBAM-G_SUBS	EU27	GHG footprint	BF-BOF-CCS-73%	Medium	Mining	tonCO2eq/ton steel	0.130118
MARIO	2045	CBAM-G_SUBS_HI	EU27	GHG footprint	BF-BOF-CCS-73%	Medium	Mining	tonCO2eq/ton steel	0.130774
MARIO	2050	NDC_LTT	EU27	GHG footprint	BF-BOF-CCS-73%	Medium	Mining	tonCO2eq/ton steel	0.128542
MARIO	2050	CBAM	EU27	GHG footprint	BF-BOF-CCS-73%	Medium	Mining	tonCO2eq/ton steel	0.128654
MARIO	2050	CBAM-G_SUBS	EU27	GHG footprint	BF-BOF-CCS-73%	Medium	Mining	tonCO2eq/ton steel	0.128648
MARIO	2050	CBAM-G_SUBS_HI	EU27	GHG footprint	BF-BOF-CCS-73%	Medium	Mining	tonCO2eq/ton steel	0.129042
MARIO	2020	NDC_LTT	EU27	GHG footprint	BF-BOF-CCS-73%	Medium	Other energy	tonCO2eq/ton steel	0.068362
MARIO	2020	CBAM	EU27	GHG footprint	BF-BOF-CCS-73%	Medium	Other energy	tonCO2eq/ton steel	0.068362
MARIO	2020	CBAM-G_SUBS	EU27	GHG footprint	BF-BOF-CCS-73%	Medium	Other energy	tonCO2eq/ton steel	0.068362
MARIO	2020	CBAM-G_SUBS_HI	EU27	GHG footprint	BF-BOF-CCS-73%	Medium	Other energy	tonCO2eq/ton steel	0.068362
MARIO	2025	NDC_LTT	EU27	GHG footprint	BF-BOF-CCS-73%	Medium	Other energy	tonCO2eq/ton steel	0.0623249
MARIO	2025	CBAM	EU27	GHG footprint	BF-BOF-CCS-73%	Medium	Other energy	tonCO2eq/ton steel	0.0623249
MARIO	2025	CBAM-G_SUBS	EU27	GHG footprint	BF-BOF-CCS-73%	Medium	Other energy	tonCO2eq/ton steel	0.0623249
MARIO	2025	CBAM-G_SUBS_HI	EU27	GHG footprint	BF-BOF-CCS-73%	Medium	Other energy	tonCO2eq/ton steel	0.0623249
MARIO	2030	NDC_LTT	EU27	GHG footprint	BF-BOF-CCS-73%	Medium	Other energy	tonCO2eq/ton steel	0.0614008
MARIO	2030	CBAM	EU27	GHG footprint	BF-BOF-CCS-73%	Medium	Other energy	tonCO2eq/ton steel	0.0617214
MARIO	2030	CBAM-G_SUBS	EU27	GHG footprint	BF-BOF-CCS-73%	Medium	Other energy	tonCO2eq/ton steel	0.0618682
MARIO	2030	CBAM-G_SUBS_HI	EU27	GHG footprint	BF-BOF-CCS-73%	Medium	Other energy	tonCO2eq/ton steel	0.062755
MARIO	2035	NDC_LTT	EU27	GHG footprint	BF-BOF-CCS-73%	Medium	Other energy	tonCO2eq/ton steel	0.0621918
MARIO	2035	CBAM	EU27	GHG footprint	BF-BOF-CCS-73%	Medium	Other energy	tonCO2eq/ton steel	0.0626832
MARIO	2035	CBAM-G_SUBS	EU27	GHG footprint	BF-BOF-CCS-73%	Medium	Other energy	tonCO2eq/ton steel	0.0628931
MARIO	2035	CBAM-G_SUBS_HI	EU27	GHG footprint	BF-BOF-CCS-73%	Medium	Other energy	tonCO2eq/ton steel	0.0651019
MARIO	2040	NDC_LTT	EU27	GHG footprint	BF-BOF-CCS-73%	Medium	Other energy	tonCO2eq/ton steel	0.0620337
MARIO	2040	CBAM	EU27	GHG footprint	BF-BOF-CCS-73%	Medium	Other energy	tonCO2eq/ton steel	0.0625236
MARIO	2040	CBAM-G_SUBS	EU27	GHG footprint	BF-BOF-CCS-73%	Medium	Other energy	tonCO2eq/ton steel	0.0625728
MARIO	2040	CBAM-G_SUBS_HI	EU27	GHG footprint	BF-BOF-CCS-73%	Medium	Other energy	tonCO2eq/ton steel	0.0638433
MARIO	2045	NDC_LTT	EU27	GHG footprint	BF-BOF-CCS-73%	Medium	Other energy	tonCO2eq/ton steel	0.061933
MARIO	2045	CBAM	EU27	GHG footprint	BF-BOF-CCS-73%	Medium	Other energy	tonCO2eq/ton steel	0.0622117
MARIO	2045	CBAM-G_SUBS	EU27	GHG footprint	BF-BOF-CCS-73%	Medium	Other energy	tonCO2eq/ton steel	0.0621781
MARIO	2045	CBAM-G_SUBS_HI	EU27	GHG footprint	BF-BOF-CCS-73%	Medium	Other energy	tonCO2eq/ton steel	0.0635208
MARIO	2050	NDC_LTT	EU27	GHG footprint	BF-BOF-CCS-73%	Medium	Other energy	tonCO2eq/ton steel	0.0612945
MARIO	2050	CBAM	EU27	GHG footprint	BF-BOF-CCS-73%	Medium	Other energy	tonCO2eq/ton steel	0.0614477
MARIO	2050	CBAM-G_SUBS	EU27	GHG footprint	BF-BOF-CCS-73%	Medium	Other energy	tonCO2eq/ton steel	0.0614159
MARIO	2050	CBAM-G_SUBS_HI	EU27	GHG footprint	BF-BOF-CCS-73%	Medium	Other energy	tonCO2eq/ton steel	0.0626249
MARIO	2020	NDC_LTT	EU27	GHG footprint	BF-BOF-CCS-73%	Medium	Services	tonCO2eq/ton steel	0.137937
MARIO	2020	CBAM	EU27	GHG footprint	BF-BOF-CCS-73%	Medium	Services	tonCO2eq/ton steel	0.137937
MARIO	2020	CBAM-G_SUBS	EU27	GHG footprint	BF-BOF-CCS-73%	Medium	Services	tonCO2eq/ton steel	0.137937
MARIO	2020	CBAM-G_SUBS_HI	EU27	GHG footprint	BF-BOF-CCS-73%	Medium	Services	tonCO2eq/ton steel	0.137937
MARIO	2025	NDC_LTT	EU27	GHG footprint	BF-BOF-CCS-73%	Medium	Services	tonCO2eq/ton steel	0.134361
MARIO	2025	CBAM	EU27	GHG footprint	BF-BOF-CCS-73%	Medium	Services	tonCO2eq/ton steel	0.134361
MARIO	2025	CBAM-G_SUBS	EU27	GHG footprint	BF-BOF-CCS-73%	Medium	Services	tonCO2eq/ton steel	0.134361
MARIO	2025	CBAM-G_SUBS_HI	EU27	GHG footprint	BF-BOF-CCS-73%	Medium	Services	tonCO2eq/ton steel	0.134361
MARIO	2030	NDC_LTT	EU27	GHG footprint	BF-BOF-CCS-73%	Medium	Services	tonCO2eq/ton steel	0.133667
MARIO	2030	CBAM	EU27	GHG footprint	BF-BOF-CCS-73%	Medium	Services	tonCO2eq/ton steel	0.133541
MARIO	2030	CBAM-G_SUBS	EU27	GHG footprint	BF-BOF-CCS-73%	Medium	Services	tonCO2eq/ton steel	0.133526
MARIO	2030	CBAM-G_SUBS_HI	EU27	GHG footprint	BF-BOF-CCS-73%	Medium	Services	tonCO2eq/ton steel	0.13392
MARIO	2035	NDC_LTT	EU27	GHG footprint	BF-BOF-CCS-73%	Medium	Services	tonCO2eq/ton steel	0.131953
MARIO	2035	CBAM	EU27	GHG footprint	BF-BOF-CCS-73%	Medium	Services	tonCO2eq/ton steel	0.132239
MARIO	2035	CBAM-G_SUBS	EU27	GHG footprint	BF-BOF-CCS-73%	Medium	Services	tonCO2eq/ton steel	0.132384
MARIO	2035	CBAM-G_SUBS_HI	EU27	GHG footprint	BF-BOF-CCS-73%	Medium	Services	tonCO2eq/ton steel	0.133874
MARIO	2040	NDC_LTT	EU27	GHG footprint	BF-BOF-CCS-73%	Medium	Services	tonCO2eq/ton steel	0.132048
MARIO	2040	CBAM	EU27	GHG footprint	BF-BOF-CCS-73%	Medium	Services	tonCO2eq/ton steel	0.132346
MARIO	2040	CBAM-G_SUBS	EU27	GHG footprint	BF-BOF-CCS-73%	Medium	Services	tonCO2eq/ton steel	0.132376
MARIO	2040	CBAM-G_SUBS_HI	EU27	GHG footprint	BF-BOF-CCS-73%	Medium	Services	tonCO2eq/ton steel	0.133108
MARIO	2045	NDC_LTT	EU27	GHG footprint	BF-BOF-CCS-73%	Medium	Services	tonCO2eq/ton steel	0.131936
MARIO	2045	CBAM	EU27	GHG footprint	BF-BOF-CCS-73%	Medium	Services	tonCO2eq/ton steel	0.132111
MARIO	2045	CBAM-G_SUBS	EU27	GHG footprint	BF-BOF-CCS-73%	Medium	Services	tonCO2eq/ton steel	0.132112
MARIO	2045	CBAM-G_SUBS_HI	EU27	GHG footprint	BF-BOF-CCS-73%	Medium	Services	tonCO2eq/ton steel	0.132794
MARIO	2050	NDC_LTT	EU27	GHG footprint	BF-BOF-CCS-73%	Medium	Services	tonCO2eq/ton steel	0.13148
MARIO	2050	CBAM	EU27	GHG footprint	BF-BOF-CCS-73%	Medium	Services	tonCO2eq/ton steel	0.131574
MARIO	2050	CBAM-G_SUBS	EU27	GHG footprint	BF-BOF-CCS-73%	Medium	Services	tonCO2eq/ton steel	0.13157
MARIO	2050	CBAM-G_SUBS_HI	EU27	GHG footprint	BF-BOF-CCS-73%	Medium	Services	tonCO2eq/ton steel	0.132033
MARIO	2020	NDC_LTT	EU27	GHG footprint	BF-BOF-CCS-86%	Low	Agriculture	tonCO2eq/ton steel	0.00752853
MARIO	2020	CBAM	EU27	GHG footprint	BF-BOF-CCS-86%	Low	Agriculture	tonCO2eq/ton steel	0.00752853
MARIO	2020	CBAM-G_SUBS	EU27	GHG footprint	BF-BOF-CCS-86%	Low	Agriculture	tonCO2eq/ton steel	0.00752854
MARIO	2020	CBAM-G_SUBS_HI	EU27	GHG footprint	BF-BOF-CCS-86%	Low	Agriculture	tonCO2eq/ton steel	0.00752854
MARIO	2025	NDC_LTT	EU27	GHG footprint	BF-BOF-CCS-86%	Low	Agriculture	tonCO2eq/ton steel	0.00730896
MARIO	2025	CBAM	EU27	GHG footprint	BF-BOF-CCS-86%	Low	Agriculture	tonCO2eq/ton steel	0.00730896
MARIO	2025	CBAM-G_SUBS	EU27	GHG footprint	BF-BOF-CCS-86%	Low	Agriculture	tonCO2eq/ton steel	0.00730896
MARIO	2025	CBAM-G_SUBS_HI	EU27	GHG footprint	BF-BOF-CCS-86%	Low	Agriculture	tonCO2eq/ton steel	0.00730896
MARIO	2030	NDC_LTT	EU27	GHG footprint	BF-BOF-CCS-86%	Low	Agriculture	tonCO2eq/ton steel	0.00798611
MARIO	2030	CBAM	EU27	GHG footprint	BF-BOF-CCS-86%	Low	Agriculture	tonCO2eq/ton steel	0.00803523
MARIO	2030	CBAM-G_SUBS	EU27	GHG footprint	BF-BOF-CCS-86%	Low	Agriculture	tonCO2eq/ton steel	0.00805644
MARIO	2030	CBAM-G_SUBS_HI	EU27	GHG footprint	BF-BOF-CCS-86%	Low	Agriculture	tonCO2eq/ton steel	0.00818515
MARIO	2035	NDC_LTT	EU27	GHG footprint	BF-BOF-CCS-86%	Low	Agriculture	tonCO2eq/ton steel	0.00834648
MARIO	2035	CBAM	EU27	GHG footprint	BF-BOF-CCS-86%	Low	Agriculture	tonCO2eq/ton steel	0.00843319
MARIO	2035	CBAM-G_SUBS	EU27	GHG footprint	BF-BOF-CCS-86%	Low	Agriculture	tonCO2eq/ton steel	0.0084808
MARIO	2035	CBAM-G_SUBS_HI	EU27	GHG footprint	BF-BOF-CCS-86%	Low	Agriculture	tonCO2eq/ton steel	0.0088932
MARIO	2040	NDC_LTT	EU27	GHG footprint	BF-BOF-CCS-86%	Low	Agriculture	tonCO2eq/ton steel	0.00829412
MARIO	2040	CBAM	EU27	GHG footprint	BF-BOF-CCS-86%	Low	Agriculture	tonCO2eq/ton steel	0.00838016
MARIO	2040	CBAM-G_SUBS	EU27	GHG footprint	BF-BOF-CCS-86%	Low	Agriculture	tonCO2eq/ton steel	0.00839525
MARIO	2040	CBAM-G_SUBS_HI	EU27	GHG footprint	BF-BOF-CCS-86%	Low	Agriculture	tonCO2eq/ton steel	0.00864399
MARIO	2045	NDC_LTT	EU27	GHG footprint	BF-BOF-CCS-86%	Low	Agriculture	tonCO2eq/ton steel	0.00833458
MARIO	2045	CBAM	EU27	GHG footprint	BF-BOF-CCS-86%	Low	Agriculture	tonCO2eq/ton steel	0.00838488
MARIO	2045	CBAM-G_SUBS	EU27	GHG footprint	BF-BOF-CCS-86%	Low	Agriculture	tonCO2eq/ton steel	0.00838403
MARIO	2045	CBAM-G_SUBS_HI	EU27	GHG footprint	BF-BOF-CCS-86%	Low	Agriculture	tonCO2eq/ton steel	0.00865456
MARIO	2050	NDC_LTT	EU27	GHG footprint	BF-BOF-CCS-86%	Low	Agriculture	tonCO2eq/ton steel	0.00827596
MARIO	2050	CBAM	EU27	GHG footprint	BF-BOF-CCS-86%	Low	Agriculture	tonCO2eq/ton steel	0.0083071
MARIO	2050	CBAM-G_SUBS	EU27	GHG footprint	BF-BOF-CCS-86%	Low	Agriculture	tonCO2eq/ton steel	0.0083047
MARIO	2050	CBAM-G_SUBS_HI	EU27	GHG footprint	BF-BOF-CCS-86%	Low	Agriculture	tonCO2eq/ton steel	0.00855639
MARIO	2020	NDC_LTT	EU27	GHG footprint	BF-BOF-CCS-86%	Low	Direct emissions	tonCO2eq/ton steel	0.231593
MARIO	2020	CBAM	EU27	GHG footprint	BF-BOF-CCS-86%	Low	Direct emissions	tonCO2eq/ton steel	0.231593
MARIO	2020	CBAM-G_SUBS	EU27	GHG footprint	BF-BOF-CCS-86%	Low	Direct emissions	tonCO2eq/ton steel	0.231593
MARIO	2020	CBAM-G_SUBS_HI	EU27	GHG footprint	BF-BOF-CCS-86%	Low	Direct emissions	tonCO2eq/ton steel	0.231593
MARIO	2025	NDC_LTT	EU27	GHG footprint	BF-BOF-CCS-86%	Low	Direct emissions	tonCO2eq/ton steel	0.229176
MARIO	2025	CBAM	EU27	GHG footprint	BF-BOF-CCS-86%	Low	Direct emissions	tonCO2eq/ton steel	0.229176
MARIO	2025	CBAM-G_SUBS	EU27	GHG footprint	BF-BOF-CCS-86%	Low	Direct emissions	tonCO2eq/ton steel	0.229176
MARIO	2025	CBAM-G_SUBS_HI	EU27	GHG footprint	BF-BOF-CCS-86%	Low	Direct emissions	tonCO2eq/ton steel	0.229176
MARIO	2030	NDC_LTT	EU27	GHG footprint	BF-BOF-CCS-86%	Low	Direct emissions	tonCO2eq/ton steel	0.228577
MARIO	2030	CBAM	EU27	GHG footprint	BF-BOF-CCS-86%	Low	Direct emissions	tonCO2eq/ton steel	0.229139
MARIO	2030	CBAM-G_SUBS	EU27	GHG footprint	BF-BOF-CCS-86%	Low	Direct emissions	tonCO2eq/ton steel	0.229864
MARIO	2030	CBAM-G_SUBS_HI	EU27	GHG footprint	BF-BOF-CCS-86%	Low	Direct emissions	tonCO2eq/ton steel	0.232416
MARIO	2035	NDC_LTT	EU27	GHG footprint	BF-BOF-CCS-86%	Low	Direct emissions	tonCO2eq/ton steel	0.227741
MARIO	2035	CBAM	EU27	GHG footprint	BF-BOF-CCS-86%	Low	Direct emissions	tonCO2eq/ton steel	0.228186
MARIO	2035	CBAM-G_SUBS	EU27	GHG footprint	BF-BOF-CCS-86%	Low	Direct emissions	tonCO2eq/ton steel	0.228531
MARIO	2035	CBAM-G_SUBS_HI	EU27	GHG footprint	BF-BOF-CCS-86%	Low	Direct emissions	tonCO2eq/ton steel	0.230906
MARIO	2040	NDC_LTT	EU27	GHG footprint	BF-BOF-CCS-86%	Low	Direct emissions	tonCO2eq/ton steel	0.227347
MARIO	2040	CBAM	EU27	GHG footprint	BF-BOF-CCS-86%	Low	Direct emissions	tonCO2eq/ton steel	0.227792
MARIO	2040	CBAM-G_SUBS	EU27	GHG footprint	BF-BOF-CCS-86%	Low	Direct emissions	tonCO2eq/ton steel	0.227913
MARIO	2040	CBAM-G_SUBS_HI	EU27	GHG footprint	BF-BOF-CCS-86%	Low	Direct emissions	tonCO2eq/ton steel	0.229387
MARIO	2045	NDC_LTT	EU27	GHG footprint	BF-BOF-CCS-86%	Low	Direct emissions	tonCO2eq/ton steel	0.226861
MARIO	2045	CBAM	EU27	GHG footprint	BF-BOF-CCS-86%	Low	Direct emissions	tonCO2eq/ton steel	0.227103
MARIO	2045	CBAM-G_SUBS	EU27	GHG footprint	BF-BOF-CCS-86%	Low	Direct emissions	tonCO2eq/ton steel	0.22711
MARIO	2045	CBAM-G_SUBS_HI	EU27	GHG footprint	BF-BOF-CCS-86%	Low	Direct emissions	tonCO2eq/ton steel	0.228427
MARIO	2050	NDC_LTT	EU27	GHG footprint	BF-BOF-CCS-86%	Low	Direct emissions	tonCO2eq/ton steel	0.225909
MARIO	2050	CBAM	EU27	GHG footprint	BF-BOF-CCS-86%	Low	Direct emissions	tonCO2eq/ton steel	0.226033
MARIO	2050	CBAM-G_SUBS	EU27	GHG footprint	BF-BOF-CCS-86%	Low	Direct emissions	tonCO2eq/ton steel	0.226033
MARIO	2050	CBAM-G_SUBS_HI	EU27	GHG footprint	BF-BOF-CCS-86%	Low	Direct emissions	tonCO2eq/ton steel	0.226877
MARIO	2020	NDC_LTT	EU27	GHG footprint	BF-BOF-CCS-86%	Low	Electricity production	tonCO2eq/ton steel	0.139816
MARIO	2020	CBAM	EU27	GHG footprint	BF-BOF-CCS-86%	Low	Electricity production	tonCO2eq/ton steel	0.139816
MARIO	2020	CBAM-G_SUBS	EU27	GHG footprint	BF-BOF-CCS-86%	Low	Electricity production	tonCO2eq/ton steel	0.139816
MARIO	2020	CBAM-G_SUBS_HI	EU27	GHG footprint	BF-BOF-CCS-86%	Low	Electricity production	tonCO2eq/ton steel	0.139816
MARIO	2025	NDC_LTT	EU27	GHG footprint	BF-BOF-CCS-86%	Low	Electricity production	tonCO2eq/ton steel	0.0843977
MARIO	2025	CBAM	EU27	GHG footprint	BF-BOF-CCS-86%	Low	Electricity production	tonCO2eq/ton steel	0.0843977
MARIO	2025	CBAM-G_SUBS	EU27	GHG footprint	BF-BOF-CCS-86%	Low	Electricity production	tonCO2eq/ton steel	0.0843979
MARIO	2025	CBAM-G_SUBS_HI	EU27	GHG footprint	BF-BOF-CCS-86%	Low	Electricity production	tonCO2eq/ton steel	0.0843979
MARIO	2030	NDC_LTT	EU27	GHG footprint	BF-BOF-CCS-86%	Low	Electricity production	tonCO2eq/ton steel	0.028943
MARIO	2030	CBAM	EU27	GHG footprint	BF-BOF-CCS-86%	Low	Electricity production	tonCO2eq/ton steel	0.0288426
MARIO	2030	CBAM-G_SUBS	EU27	GHG footprint	BF-BOF-CCS-86%	Low	Electricity production	tonCO2eq/ton steel	0.0288559
MARIO	2030	CBAM-G_SUBS_HI	EU27	GHG footprint	BF-BOF-CCS-86%	Low	Electricity production	tonCO2eq/ton steel	0.0290526
MARIO	2035	NDC_LTT	EU27	GHG footprint	BF-BOF-CCS-86%	Low	Electricity production	tonCO2eq/ton steel	0.0254402
MARIO	2035	CBAM	EU27	GHG footprint	BF-BOF-CCS-86%	Low	Electricity production	tonCO2eq/ton steel	0.0257466
MARIO	2035	CBAM-G_SUBS	EU27	GHG footprint	BF-BOF-CCS-86%	Low	Electricity production	tonCO2eq/ton steel	0.0259124
MARIO	2035	CBAM-G_SUBS_HI	EU27	GHG footprint	BF-BOF-CCS-86%	Low	Electricity production	tonCO2eq/ton steel	0.0268197
MARIO	2040	NDC_LTT	EU27	GHG footprint	BF-BOF-CCS-86%	Low	Electricity production	tonCO2eq/ton steel	0.0216012
MARIO	2040	CBAM	EU27	GHG footprint	BF-BOF-CCS-86%	Low	Electricity production	tonCO2eq/ton steel	0.0218612
MARIO	2040	CBAM-G_SUBS	EU27	GHG footprint	BF-BOF-CCS-86%	Low	Electricity production	tonCO2eq/ton steel	0.0219305
MARIO	2040	CBAM-G_SUBS_HI	EU27	GHG footprint	BF-BOF-CCS-86%	Low	Electricity production	tonCO2eq/ton steel	0.0224471
MARIO	2045	NDC_LTT	EU27	GHG footprint	BF-BOF-CCS-86%	Low	Electricity production	tonCO2eq/ton steel	0.016794
MARIO	2045	CBAM	EU27	GHG footprint	BF-BOF-CCS-86%	Low	Electricity production	tonCO2eq/ton steel	0.0169315
MARIO	2045	CBAM-G_SUBS	EU27	GHG footprint	BF-BOF-CCS-86%	Low	Electricity production	tonCO2eq/ton steel	0.0168963
MARIO	2045	CBAM-G_SUBS_HI	EU27	GHG footprint	BF-BOF-CCS-86%	Low	Electricity production	tonCO2eq/ton steel	0.017361
MARIO	2050	NDC_LTT	EU27	GHG footprint	BF-BOF-CCS-86%	Low	Electricity production	tonCO2eq/ton steel	0.012098
MARIO	2050	CBAM	EU27	GHG footprint	BF-BOF-CCS-86%	Low	Electricity production	tonCO2eq/ton steel	0.0121578
MARIO	2050	CBAM-G_SUBS	EU27	GHG footprint	BF-BOF-CCS-86%	Low	Electricity production	tonCO2eq/ton steel	0.0121351
MARIO	2050	CBAM-G_SUBS_HI	EU27	GHG footprint	BF-BOF-CCS-86%	Low	Electricity production	tonCO2eq/ton steel	0.0124449
MARIO	2020	NDC_LTT	EU27	GHG footprint	BF-BOF-CCS-86%	Low	Manufacturing	tonCO2eq/ton steel	0.499259
MARIO	2020	CBAM	EU27	GHG footprint	BF-BOF-CCS-86%	Low	Manufacturing	tonCO2eq/ton steel	0.499259
MARIO	2020	CBAM-G_SUBS	EU27	GHG footprint	BF-BOF-CCS-86%	Low	Manufacturing	tonCO2eq/ton steel	0.49926
MARIO	2020	CBAM-G_SUBS_HI	EU27	GHG footprint	BF-BOF-CCS-86%	Low	Manufacturing	tonCO2eq/ton steel	0.49926
MARIO	2025	NDC_LTT	EU27	GHG footprint	BF-BOF-CCS-86%	Low	Manufacturing	tonCO2eq/ton steel	0.393198
MARIO	2025	CBAM	EU27	GHG footprint	BF-BOF-CCS-86%	Low	Manufacturing	tonCO2eq/ton steel	0.393198
MARIO	2025	CBAM-G_SUBS	EU27	GHG footprint	BF-BOF-CCS-86%	Low	Manufacturing	tonCO2eq/ton steel	0.393198
MARIO	2025	CBAM-G_SUBS_HI	EU27	GHG footprint	BF-BOF-CCS-86%	Low	Manufacturing	tonCO2eq/ton steel	0.393198
MARIO	2030	NDC_LTT	EU27	GHG footprint	BF-BOF-CCS-86%	Low	Manufacturing	tonCO2eq/ton steel	0.278659
MARIO	2030	CBAM	EU27	GHG footprint	BF-BOF-CCS-86%	Low	Manufacturing	tonCO2eq/ton steel	0.278863
MARIO	2030	CBAM-G_SUBS	EU27	GHG footprint	BF-BOF-CCS-86%	Low	Manufacturing	tonCO2eq/ton steel	0.275341
MARIO	2030	CBAM-G_SUBS_HI	EU27	GHG footprint	BF-BOF-CCS-86%	Low	Manufacturing	tonCO2eq/ton steel	0.269868
MARIO	2035	NDC_LTT	EU27	GHG footprint	BF-BOF-CCS-86%	Low	Manufacturing	tonCO2eq/ton steel	0.208367
MARIO	2035	CBAM	EU27	GHG footprint	BF-BOF-CCS-86%	Low	Manufacturing	tonCO2eq/ton steel	0.210125
MARIO	2035	CBAM-G_SUBS	EU27	GHG footprint	BF-BOF-CCS-86%	Low	Manufacturing	tonCO2eq/ton steel	0.21019
MARIO	2035	CBAM-G_SUBS_HI	EU27	GHG footprint	BF-BOF-CCS-86%	Low	Manufacturing	tonCO2eq/ton steel	0.213499
MARIO	2040	NDC_LTT	EU27	GHG footprint	BF-BOF-CCS-86%	Low	Manufacturing	tonCO2eq/ton steel	0.207846
MARIO	2040	CBAM	EU27	GHG footprint	BF-BOF-CCS-86%	Low	Manufacturing	tonCO2eq/ton steel	0.209666
MARIO	2040	CBAM-G_SUBS	EU27	GHG footprint	BF-BOF-CCS-86%	Low	Manufacturing	tonCO2eq/ton steel	0.209395
MARIO	2040	CBAM-G_SUBS_HI	EU27	GHG footprint	BF-BOF-CCS-86%	Low	Manufacturing	tonCO2eq/ton steel	0.208625
MARIO	2045	NDC_LTT	EU27	GHG footprint	BF-BOF-CCS-86%	Low	Manufacturing	tonCO2eq/ton steel	0.200369
MARIO	2045	CBAM	EU27	GHG footprint	BF-BOF-CCS-86%	Low	Manufacturing	tonCO2eq/ton steel	0.201176
MARIO	2045	CBAM-G_SUBS	EU27	GHG footprint	BF-BOF-CCS-86%	Low	Manufacturing	tonCO2eq/ton steel	0.201027
MARIO	2045	CBAM-G_SUBS_HI	EU27	GHG footprint	BF-BOF-CCS-86%	Low	Manufacturing	tonCO2eq/ton steel	0.199998
MARIO	2050	NDC_LTT	EU27	GHG footprint	BF-BOF-CCS-86%	Low	Manufacturing	tonCO2eq/ton steel	0.192838
MARIO	2050	CBAM	EU27	GHG footprint	BF-BOF-CCS-86%	Low	Manufacturing	tonCO2eq/ton steel	0.193123
MARIO	2050	CBAM-G_SUBS	EU27	GHG footprint	BF-BOF-CCS-86%	Low	Manufacturing	tonCO2eq/ton steel	0.193078
MARIO	2050	CBAM-G_SUBS_HI	EU27	GHG footprint	BF-BOF-CCS-86%	Low	Manufacturing	tonCO2eq/ton steel	0.191629
MARIO	2020	NDC_LTT	EU27	GHG footprint	BF-BOF-CCS-86%	Low	Mining	tonCO2eq/ton steel	0.15791
MARIO	2020	CBAM	EU27	GHG footprint	BF-BOF-CCS-86%	Low	Mining	tonCO2eq/ton steel	0.15791
MARIO	2020	CBAM-G_SUBS	EU27	GHG footprint	BF-BOF-CCS-86%	Low	Mining	tonCO2eq/ton steel	0.15791
MARIO	2020	CBAM-G_SUBS_HI	EU27	GHG footprint	BF-BOF-CCS-86%	Low	Mining	tonCO2eq/ton steel	0.15791
MARIO	2025	NDC_LTT	EU27	GHG footprint	BF-BOF-CCS-86%	Low	Mining	tonCO2eq/ton steel	0.145523
MARIO	2025	CBAM	EU27	GHG footprint	BF-BOF-CCS-86%	Low	Mining	tonCO2eq/ton steel	0.145523
MARIO	2025	CBAM-G_SUBS	EU27	GHG footprint	BF-BOF-CCS-86%	Low	Mining	tonCO2eq/ton steel	0.145523
MARIO	2025	CBAM-G_SUBS_HI	EU27	GHG footprint	BF-BOF-CCS-86%	Low	Mining	tonCO2eq/ton steel	0.145523
MARIO	2030	NDC_LTT	EU27	GHG footprint	BF-BOF-CCS-86%	Low	Mining	tonCO2eq/ton steel	0.134794
MARIO	2030	CBAM	EU27	GHG footprint	BF-BOF-CCS-86%	Low	Mining	tonCO2eq/ton steel	0.134909
MARIO	2030	CBAM-G_SUBS	EU27	GHG footprint	BF-BOF-CCS-86%	Low	Mining	tonCO2eq/ton steel	0.1348
MARIO	2030	CBAM-G_SUBS_HI	EU27	GHG footprint	BF-BOF-CCS-86%	Low	Mining	tonCO2eq/ton steel	0.135033
MARIO	2035	NDC_LTT	EU27	GHG footprint	BF-BOF-CCS-86%	Low	Mining	tonCO2eq/ton steel	0.130625
MARIO	2035	CBAM	EU27	GHG footprint	BF-BOF-CCS-86%	Low	Mining	tonCO2eq/ton steel	0.13112
MARIO	2035	CBAM-G_SUBS	EU27	GHG footprint	BF-BOF-CCS-86%	Low	Mining	tonCO2eq/ton steel	0.1313
MARIO	2035	CBAM-G_SUBS_HI	EU27	GHG footprint	BF-BOF-CCS-86%	Low	Mining	tonCO2eq/ton steel	0.133107
MARIO	2040	NDC_LTT	EU27	GHG footprint	BF-BOF-CCS-86%	Low	Mining	tonCO2eq/ton steel	0.130071
MARIO	2040	CBAM	EU27	GHG footprint	BF-BOF-CCS-86%	Low	Mining	tonCO2eq/ton steel	0.130551
MARIO	2040	CBAM-G_SUBS	EU27	GHG footprint	BF-BOF-CCS-86%	Low	Mining	tonCO2eq/ton steel	0.130582
MARIO	2040	CBAM-G_SUBS_HI	EU27	GHG footprint	BF-BOF-CCS-86%	Low	Mining	tonCO2eq/ton steel	0.131341
MARIO	2045	NDC_LTT	EU27	GHG footprint	BF-BOF-CCS-86%	Low	Mining	tonCO2eq/ton steel	0.129027
MARIO	2045	CBAM	EU27	GHG footprint	BF-BOF-CCS-86%	Low	Mining	tonCO2eq/ton steel	0.129283
MARIO	2045	CBAM-G_SUBS	EU27	GHG footprint	BF-BOF-CCS-86%	Low	Mining	tonCO2eq/ton steel	0.129278
MARIO	2045	CBAM-G_SUBS_HI	EU27	GHG footprint	BF-BOF-CCS-86%	Low	Mining	tonCO2eq/ton steel	0.129961
MARIO	2050	NDC_LTT	EU27	GHG footprint	BF-BOF-CCS-86%	Low	Mining	tonCO2eq/ton steel	0.12759
MARIO	2050	CBAM	EU27	GHG footprint	BF-BOF-CCS-86%	Low	Mining	tonCO2eq/ton steel	0.127719
MARIO	2050	CBAM-G_SUBS	EU27	GHG footprint	BF-BOF-CCS-86%	Low	Mining	tonCO2eq/ton steel	0.127713
MARIO	2050	CBAM-G_SUBS_HI	EU27	GHG footprint	BF-BOF-CCS-86%	Low	Mining	tonCO2eq/ton steel	0.128155
MARIO	2020	NDC_LTT	EU27	GHG footprint	BF-BOF-CCS-86%	Low	Other energy	tonCO2eq/ton steel	0.0690436
MARIO	2020	CBAM	EU27	GHG footprint	BF-BOF-CCS-86%	Low	Other energy	tonCO2eq/ton steel	0.0690436
MARIO	2020	CBAM-G_SUBS	EU27	GHG footprint	BF-BOF-CCS-86%	Low	Other energy	tonCO2eq/ton steel	0.0690436
MARIO	2020	CBAM-G_SUBS_HI	EU27	GHG footprint	BF-BOF-CCS-86%	Low	Other energy	tonCO2eq/ton steel	0.0690435
MARIO	2025	NDC_LTT	EU27	GHG footprint	BF-BOF-CCS-86%	Low	Other energy	tonCO2eq/ton steel	0.0627312
MARIO	2025	CBAM	EU27	GHG footprint	BF-BOF-CCS-86%	Low	Other energy	tonCO2eq/ton steel	0.0627312
MARIO	2025	CBAM-G_SUBS	EU27	GHG footprint	BF-BOF-CCS-86%	Low	Other energy	tonCO2eq/ton steel	0.0627312
MARIO	2025	CBAM-G_SUBS_HI	EU27	GHG footprint	BF-BOF-CCS-86%	Low	Other energy	tonCO2eq/ton steel	0.0627312
MARIO	2030	NDC_LTT	EU27	GHG footprint	BF-BOF-CCS-86%	Low	Other energy	tonCO2eq/ton steel	0.061758
MARIO	2030	CBAM	EU27	GHG footprint	BF-BOF-CCS-86%	Low	Other energy	tonCO2eq/ton steel	0.0620529
MARIO	2030	CBAM-G_SUBS	EU27	GHG footprint	BF-BOF-CCS-86%	Low	Other energy	tonCO2eq/ton steel	0.0621954
MARIO	2030	CBAM-G_SUBS_HI	EU27	GHG footprint	BF-BOF-CCS-86%	Low	Other energy	tonCO2eq/ton steel	0.0630779
MARIO	2035	NDC_LTT	EU27	GHG footprint	BF-BOF-CCS-86%	Low	Other energy	tonCO2eq/ton steel	0.0625881
MARIO	2035	CBAM	EU27	GHG footprint	BF-BOF-CCS-86%	Low	Other energy	tonCO2eq/ton steel	0.063076
MARIO	2035	CBAM-G_SUBS	EU27	GHG footprint	BF-BOF-CCS-86%	Low	Other energy	tonCO2eq/ton steel	0.0632878
MARIO	2035	CBAM-G_SUBS_HI	EU27	GHG footprint	BF-BOF-CCS-86%	Low	Other energy	tonCO2eq/ton steel	0.0655132
MARIO	2040	NDC_LTT	EU27	GHG footprint	BF-BOF-CCS-86%	Low	Other energy	tonCO2eq/ton steel	0.062421
MARIO	2040	CBAM	EU27	GHG footprint	BF-BOF-CCS-86%	Low	Other energy	tonCO2eq/ton steel	0.0629084
MARIO	2040	CBAM-G_SUBS	EU27	GHG footprint	BF-BOF-CCS-86%	Low	Other energy	tonCO2eq/ton steel	0.062956
MARIO	2040	CBAM-G_SUBS_HI	EU27	GHG footprint	BF-BOF-CCS-86%	Low	Other energy	tonCO2eq/ton steel	0.0642445
MARIO	2045	NDC_LTT	EU27	GHG footprint	BF-BOF-CCS-86%	Low	Other energy	tonCO2eq/ton steel	0.0623324
MARIO	2045	CBAM	EU27	GHG footprint	BF-BOF-CCS-86%	Low	Other energy	tonCO2eq/ton steel	0.062609
MARIO	2045	CBAM-G_SUBS	EU27	GHG footprint	BF-BOF-CCS-86%	Low	Other energy	tonCO2eq/ton steel	0.0625754
MARIO	2045	CBAM-G_SUBS_HI	EU27	GHG footprint	BF-BOF-CCS-86%	Low	Other energy	tonCO2eq/ton steel	0.0639317
MARIO	2050	NDC_LTT	EU27	GHG footprint	BF-BOF-CCS-86%	Low	Other energy	tonCO2eq/ton steel	0.0616736
MARIO	2050	CBAM	EU27	GHG footprint	BF-BOF-CCS-86%	Low	Other energy	tonCO2eq/ton steel	0.0618243
MARIO	2050	CBAM-G_SUBS	EU27	GHG footprint	BF-BOF-CCS-86%	Low	Other energy	tonCO2eq/ton steel	0.0617921
MARIO	2050	CBAM-G_SUBS_HI	EU27	GHG footprint	BF-BOF-CCS-86%	Low	Other energy	tonCO2eq/ton steel	0.0630158
MARIO	2020	NDC_LTT	EU27	GHG footprint	BF-BOF-CCS-86%	Low	Services	tonCO2eq/ton steel	0.138167
MARIO	2020	CBAM	EU27	GHG footprint	BF-BOF-CCS-86%	Low	Services	tonCO2eq/ton steel	0.138167
MARIO	2020	CBAM-G_SUBS	EU27	GHG footprint	BF-BOF-CCS-86%	Low	Services	tonCO2eq/ton steel	0.138167
MARIO	2020	CBAM-G_SUBS_HI	EU27	GHG footprint	BF-BOF-CCS-86%	Low	Services	tonCO2eq/ton steel	0.138167
MARIO	2025	NDC_LTT	EU27	GHG footprint	BF-BOF-CCS-86%	Low	Services	tonCO2eq/ton steel	0.134596
MARIO	2025	CBAM	EU27	GHG footprint	BF-BOF-CCS-86%	Low	Services	tonCO2eq/ton steel	0.134596
MARIO	2025	CBAM-G_SUBS	EU27	GHG footprint	BF-BOF-CCS-86%	Low	Services	tonCO2eq/ton steel	0.134596
MARIO	2025	CBAM-G_SUBS_HI	EU27	GHG footprint	BF-BOF-CCS-86%	Low	Services	tonCO2eq/ton steel	0.134596
MARIO	2030	NDC_LTT	EU27	GHG footprint	BF-BOF-CCS-86%	Low	Services	tonCO2eq/ton steel	0.132211
MARIO	2030	CBAM	EU27	GHG footprint	BF-BOF-CCS-86%	Low	Services	tonCO2eq/ton steel	0.132367
MARIO	2030	CBAM-G_SUBS	EU27	GHG footprint	BF-BOF-CCS-86%	Low	Services	tonCO2eq/ton steel	0.132398
MARIO	2030	CBAM-G_SUBS_HI	EU27	GHG footprint	BF-BOF-CCS-86%	Low	Services	tonCO2eq/ton steel	0.132848
MARIO	2035	NDC_LTT	EU27	GHG footprint	BF-BOF-CCS-86%	Low	Services	tonCO2eq/ton steel	0.130332
MARIO	2035	CBAM	EU27	GHG footprint	BF-BOF-CCS-86%	Low	Services	tonCO2eq/ton steel	0.13074
MARIO	2035	CBAM-G_SUBS	EU27	GHG footprint	BF-BOF-CCS-86%	Low	Services	tonCO2eq/ton steel	0.130905
MARIO	2035	CBAM-G_SUBS_HI	EU27	GHG footprint	BF-BOF-CCS-86%	Low	Services	tonCO2eq/ton steel	0.132501
MARIO	2040	NDC_LTT	EU27	GHG footprint	BF-BOF-CCS-86%	Low	Services	tonCO2eq/ton steel	0.130544
MARIO	2040	CBAM	EU27	GHG footprint	BF-BOF-CCS-86%	Low	Services	tonCO2eq/ton steel	0.130946
MARIO	2040	CBAM-G_SUBS	EU27	GHG footprint	BF-BOF-CCS-86%	Low	Services	tonCO2eq/ton steel	0.130985
MARIO	2040	CBAM-G_SUBS_HI	EU27	GHG footprint	BF-BOF-CCS-86%	Low	Services	tonCO2eq/ton steel	0.131738
MARIO	2045	NDC_LTT	EU27	GHG footprint	BF-BOF-CCS-86%	Low	Services	tonCO2eq/ton steel	0.130297
MARIO	2045	CBAM	EU27	GHG footprint	BF-BOF-CCS-86%	Low	Services	tonCO2eq/ton steel	0.130531
MARIO	2045	CBAM-G_SUBS	EU27	GHG footprint	BF-BOF-CCS-86%	Low	Services	tonCO2eq/ton steel	0.130534
MARIO	2045	CBAM-G_SUBS_HI	EU27	GHG footprint	BF-BOF-CCS-86%	Low	Services	tonCO2eq/ton steel	0.131266
MARIO	2050	NDC_LTT	EU27	GHG footprint	BF-BOF-CCS-86%	Low	Services	tonCO2eq/ton steel	0.129698
MARIO	2050	CBAM	EU27	GHG footprint	BF-BOF-CCS-86%	Low	Services	tonCO2eq/ton steel	0.129828
MARIO	2050	CBAM-G_SUBS	EU27	GHG footprint	BF-BOF-CCS-86%	Low	Services	tonCO2eq/ton steel	0.129823
MARIO	2050	CBAM-G_SUBS_HI	EU27	GHG footprint	BF-BOF-CCS-86%	Low	Services	tonCO2eq/ton steel	0.130379
MARIO	2020	NDC_LTT	EU27	GHG footprint	DRI-EAF-BECCS	Low	Agriculture	tonCO2eq/ton steel	0.0277002
MARIO	2020	CBAM	EU27	GHG footprint	DRI-EAF-BECCS	Low	Agriculture	tonCO2eq/ton steel	0.0277002
MARIO	2020	CBAM-G_SUBS	EU27	GHG footprint	DRI-EAF-BECCS	Low	Agriculture	tonCO2eq/ton steel	0.0277002
MARIO	2020	CBAM-G_SUBS_HI	EU27	GHG footprint	DRI-EAF-BECCS	Low	Agriculture	tonCO2eq/ton steel	0.0277002
MARIO	2025	NDC_LTT	EU27	GHG footprint	DRI-EAF-BECCS	Low	Agriculture	tonCO2eq/ton steel	0.0277753
MARIO	2025	CBAM	EU27	GHG footprint	DRI-EAF-BECCS	Low	Agriculture	tonCO2eq/ton steel	0.0277753
MARIO	2025	CBAM-G_SUBS	EU27	GHG footprint	DRI-EAF-BECCS	Low	Agriculture	tonCO2eq/ton steel	0.0277753
MARIO	2025	CBAM-G_SUBS_HI	EU27	GHG footprint	DRI-EAF-BECCS	Low	Agriculture	tonCO2eq/ton steel	0.0277753
MARIO	2030	NDC_LTT	EU27	GHG footprint	DRI-EAF-BECCS	Low	Agriculture	tonCO2eq/ton steel	0.0279084
MARIO	2030	CBAM	EU27	GHG footprint	DRI-EAF-BECCS	Low	Agriculture	tonCO2eq/ton steel	0.027913
MARIO	2030	CBAM-G_SUBS	EU27	GHG footprint	DRI-EAF-BECCS	Low	Agriculture	tonCO2eq/ton steel	0.0279176
MARIO	2030	CBAM-G_SUBS_HI	EU27	GHG footprint	DRI-EAF-BECCS	Low	Agriculture	tonCO2eq/ton steel	0.0279313
MARIO	2035	NDC_LTT	EU27	GHG footprint	DRI-EAF-BECCS	Low	Agriculture	tonCO2eq/ton steel	0.0279461
MARIO	2035	CBAM	EU27	GHG footprint	DRI-EAF-BECCS	Low	Agriculture	tonCO2eq/ton steel	0.0279497
MARIO	2035	CBAM-G_SUBS	EU27	GHG footprint	DRI-EAF-BECCS	Low	Agriculture	tonCO2eq/ton steel	0.0279512
MARIO	2035	CBAM-G_SUBS_HI	EU27	GHG footprint	DRI-EAF-BECCS	Low	Agriculture	tonCO2eq/ton steel	0.0279778
MARIO	2040	NDC_LTT	EU27	GHG footprint	DRI-EAF-BECCS	Low	Agriculture	tonCO2eq/ton steel	0.0279533
MARIO	2040	CBAM	EU27	GHG footprint	DRI-EAF-BECCS	Low	Agriculture	tonCO2eq/ton steel	0.0279569
MARIO	2040	CBAM-G_SUBS	EU27	GHG footprint	DRI-EAF-BECCS	Low	Agriculture	tonCO2eq/ton steel	0.027955
MARIO	2040	CBAM-G_SUBS_HI	EU27	GHG footprint	DRI-EAF-BECCS	Low	Agriculture	tonCO2eq/ton steel	0.0279716
MARIO	2045	NDC_LTT	EU27	GHG footprint	DRI-EAF-BECCS	Low	Agriculture	tonCO2eq/ton steel	0.0279561
MARIO	2045	CBAM	EU27	GHG footprint	DRI-EAF-BECCS	Low	Agriculture	tonCO2eq/ton steel	0.0279582
MARIO	2045	CBAM-G_SUBS	EU27	GHG footprint	DRI-EAF-BECCS	Low	Agriculture	tonCO2eq/ton steel	0.0279564
MARIO	2045	CBAM-G_SUBS_HI	EU27	GHG footprint	DRI-EAF-BECCS	Low	Agriculture	tonCO2eq/ton steel	0.0279734
MARIO	2050	NDC_LTT	EU27	GHG footprint	DRI-EAF-BECCS	Low	Agriculture	tonCO2eq/ton steel	0.0279527
MARIO	2050	CBAM	EU27	GHG footprint	DRI-EAF-BECCS	Low	Agriculture	tonCO2eq/ton steel	0.0279547
MARIO	2050	CBAM-G_SUBS	EU27	GHG footprint	DRI-EAF-BECCS	Low	Agriculture	tonCO2eq/ton steel	0.0279526
MARIO	2050	CBAM-G_SUBS_HI	EU27	GHG footprint	DRI-EAF-BECCS	Low	Agriculture	tonCO2eq/ton steel	0.0279596
MARIO	2020	NDC_LTT	EU27	GHG footprint	DRI-EAF-BECCS	Low	Direct emissions	tonCO2eq/ton steel	-0.862204
MARIO	2020	CBAM	EU27	GHG footprint	DRI-EAF-BECCS	Low	Direct emissions	tonCO2eq/ton steel	-0.862204
MARIO	2020	CBAM-G_SUBS	EU27	GHG footprint	DRI-EAF-BECCS	Low	Direct emissions	tonCO2eq/ton steel	-0.862204
MARIO	2020	CBAM-G_SUBS_HI	EU27	GHG footprint	DRI-EAF-BECCS	Low	Direct emissions	tonCO2eq/ton steel	-0.862204
MARIO	2025	NDC_LTT	EU27	GHG footprint	DRI-EAF-BECCS	Low	Direct emissions	tonCO2eq/ton steel	-0.86237
MARIO	2025	CBAM	EU27	GHG footprint	DRI-EAF-BECCS	Low	Direct emissions	tonCO2eq/ton steel	-0.86237
MARIO	2025	CBAM-G_SUBS	EU27	GHG footprint	DRI-EAF-BECCS	Low	Direct emissions	tonCO2eq/ton steel	-0.86237
MARIO	2025	CBAM-G_SUBS_HI	EU27	GHG footprint	DRI-EAF-BECCS	Low	Direct emissions	tonCO2eq/ton steel	-0.86237
MARIO	2030	NDC_LTT	EU27	GHG footprint	DRI-EAF-BECCS	Low	Direct emissions	tonCO2eq/ton steel	-0.862509
MARIO	2030	CBAM	EU27	GHG footprint	DRI-EAF-BECCS	Low	Direct emissions	tonCO2eq/ton steel	-0.86249
MARIO	2030	CBAM-G_SUBS	EU27	GHG footprint	DRI-EAF-BECCS	Low	Direct emissions	tonCO2eq/ton steel	-0.862472
MARIO	2030	CBAM-G_SUBS_HI	EU27	GHG footprint	DRI-EAF-BECCS	Low	Direct emissions	tonCO2eq/ton steel	-0.862398
MARIO	2035	NDC_LTT	EU27	GHG footprint	DRI-EAF-BECCS	Low	Direct emissions	tonCO2eq/ton steel	-0.862659
MARIO	2035	CBAM	EU27	GHG footprint	DRI-EAF-BECCS	Low	Direct emissions	tonCO2eq/ton steel	-0.862655
MARIO	2035	CBAM-G_SUBS	EU27	GHG footprint	DRI-EAF-BECCS	Low	Direct emissions	tonCO2eq/ton steel	-0.862652
MARIO	2035	CBAM-G_SUBS_HI	EU27	GHG footprint	DRI-EAF-BECCS	Low	Direct emissions	tonCO2eq/ton steel	-0.862631
MARIO	2040	NDC_LTT	EU27	GHG footprint	DRI-EAF-BECCS	Low	Direct emissions	tonCO2eq/ton steel	-0.862666
MARIO	2040	CBAM	EU27	GHG footprint	DRI-EAF-BECCS	Low	Direct emissions	tonCO2eq/ton steel	-0.862662
MARIO	2040	CBAM-G_SUBS	EU27	GHG footprint	DRI-EAF-BECCS	Low	Direct emissions	tonCO2eq/ton steel	-0.862662
MARIO	2040	CBAM-G_SUBS_HI	EU27	GHG footprint	DRI-EAF-BECCS	Low	Direct emissions	tonCO2eq/ton steel	-0.862658
MARIO	2045	NDC_LTT	EU27	GHG footprint	DRI-EAF-BECCS	Low	Direct emissions	tonCO2eq/ton steel	-0.862716
MARIO	2045	CBAM	EU27	GHG footprint	DRI-EAF-BECCS	Low	Direct emissions	tonCO2eq/ton steel	-0.862715
MARIO	2045	CBAM-G_SUBS	EU27	GHG footprint	DRI-EAF-BECCS	Low	Direct emissions	tonCO2eq/ton steel	-0.862715
MARIO	2045	CBAM-G_SUBS_HI	EU27	GHG footprint	DRI-EAF-BECCS	Low	Direct emissions	tonCO2eq/ton steel	-0.862718
MARIO	2050	NDC_LTT	EU27	GHG footprint	DRI-EAF-BECCS	Low	Direct emissions	tonCO2eq/ton steel	-0.862766
MARIO	2050	CBAM	EU27	GHG footprint	DRI-EAF-BECCS	Low	Direct emissions	tonCO2eq/ton steel	-0.862767
MARIO	2050	CBAM-G_SUBS	EU27	GHG footprint	DRI-EAF-BECCS	Low	Direct emissions	tonCO2eq/ton steel	-0.862766
MARIO	2050	CBAM-G_SUBS_HI	EU27	GHG footprint	DRI-EAF-BECCS	Low	Direct emissions	tonCO2eq/ton steel	-0.862783
MARIO	2020	NDC_LTT	EU27	GHG footprint	DRI-EAF-BECCS	Low	Electricity production	tonCO2eq/ton steel	0.267189
MARIO	2020	CBAM	EU27	GHG footprint	DRI-EAF-BECCS	Low	Electricity production	tonCO2eq/ton steel	0.267189
MARIO	2020	CBAM-G_SUBS	EU27	GHG footprint	DRI-EAF-BECCS	Low	Electricity production	tonCO2eq/ton steel	0.267189
MARIO	2020	CBAM-G_SUBS_HI	EU27	GHG footprint	DRI-EAF-BECCS	Low	Electricity production	tonCO2eq/ton steel	0.267189
MARIO	2025	NDC_LTT	EU27	GHG footprint	DRI-EAF-BECCS	Low	Electricity production	tonCO2eq/ton steel	0.152339
MARIO	2025	CBAM	EU27	GHG footprint	DRI-EAF-BECCS	Low	Electricity production	tonCO2eq/ton steel	0.152339
MARIO	2025	CBAM-G_SUBS	EU27	GHG footprint	DRI-EAF-BECCS	Low	Electricity production	tonCO2eq/ton steel	0.152339
MARIO	2025	CBAM-G_SUBS_HI	EU27	GHG footprint	DRI-EAF-BECCS	Low	Electricity production	tonCO2eq/ton steel	0.152339
MARIO	2030	NDC_LTT	EU27	GHG footprint	DRI-EAF-BECCS	Low	Electricity production	tonCO2eq/ton steel	0.027389
MARIO	2030	CBAM	EU27	GHG footprint	DRI-EAF-BECCS	Low	Electricity production	tonCO2eq/ton steel	0.0269322
MARIO	2030	CBAM-G_SUBS	EU27	GHG footprint	DRI-EAF-BECCS	Low	Electricity production	tonCO2eq/ton steel	0.0268736
MARIO	2030	CBAM-G_SUBS_HI	EU27	GHG footprint	DRI-EAF-BECCS	Low	Electricity production	tonCO2eq/ton steel	0.026644
MARIO	2035	NDC_LTT	EU27	GHG footprint	DRI-EAF-BECCS	Low	Electricity production	tonCO2eq/ton steel	0.0243935
MARIO	2035	CBAM	EU27	GHG footprint	DRI-EAF-BECCS	Low	Electricity production	tonCO2eq/ton steel	0.0245401
MARIO	2035	CBAM-G_SUBS	EU27	GHG footprint	DRI-EAF-BECCS	Low	Electricity production	tonCO2eq/ton steel	0.0245761
MARIO	2035	CBAM-G_SUBS_HI	EU27	GHG footprint	DRI-EAF-BECCS	Low	Electricity production	tonCO2eq/ton steel	0.0246088
MARIO	2040	NDC_LTT	EU27	GHG footprint	DRI-EAF-BECCS	Low	Electricity production	tonCO2eq/ton steel	0.0221252
MARIO	2040	CBAM	EU27	GHG footprint	DRI-EAF-BECCS	Low	Electricity production	tonCO2eq/ton steel	0.0222247
MARIO	2040	CBAM-G_SUBS	EU27	GHG footprint	DRI-EAF-BECCS	Low	Electricity production	tonCO2eq/ton steel	0.0222493
MARIO	2040	CBAM-G_SUBS_HI	EU27	GHG footprint	DRI-EAF-BECCS	Low	Electricity production	tonCO2eq/ton steel	0.0222967
MARIO	2045	NDC_LTT	EU27	GHG footprint	DRI-EAF-BECCS	Low	Electricity production	tonCO2eq/ton steel	0.0178921
MARIO	2045	CBAM	EU27	GHG footprint	DRI-EAF-BECCS	Low	Electricity production	tonCO2eq/ton steel	0.0179404
MARIO	2045	CBAM-G_SUBS	EU27	GHG footprint	DRI-EAF-BECCS	Low	Electricity production	tonCO2eq/ton steel	0.0179143
MARIO	2045	CBAM-G_SUBS_HI	EU27	GHG footprint	DRI-EAF-BECCS	Low	Electricity production	tonCO2eq/ton steel	0.0179132
MARIO	2050	NDC_LTT	EU27	GHG footprint	DRI-EAF-BECCS	Low	Electricity production	tonCO2eq/ton steel	0.0124638
MARIO	2050	CBAM	EU27	GHG footprint	DRI-EAF-BECCS	Low	Electricity production	tonCO2eq/ton steel	0.0124735
MARIO	2050	CBAM-G_SUBS	EU27	GHG footprint	DRI-EAF-BECCS	Low	Electricity production	tonCO2eq/ton steel	0.0124481
MARIO	2050	CBAM-G_SUBS_HI	EU27	GHG footprint	DRI-EAF-BECCS	Low	Electricity production	tonCO2eq/ton steel	0.01244
MARIO	2020	NDC_LTT	EU27	GHG footprint	DRI-EAF-BECCS	Low	Manufacturing	tonCO2eq/ton steel	0.115783
MARIO	2020	CBAM	EU27	GHG footprint	DRI-EAF-BECCS	Low	Manufacturing	tonCO2eq/ton steel	0.115783
MARIO	2020	CBAM-G_SUBS	EU27	GHG footprint	DRI-EAF-BECCS	Low	Manufacturing	tonCO2eq/ton steel	0.115783
MARIO	2020	CBAM-G_SUBS_HI	EU27	GHG footprint	DRI-EAF-BECCS	Low	Manufacturing	tonCO2eq/ton steel	0.115783
MARIO	2025	NDC_LTT	EU27	GHG footprint	DRI-EAF-BECCS	Low	Manufacturing	tonCO2eq/ton steel	0.112332
MARIO	2025	CBAM	EU27	GHG footprint	DRI-EAF-BECCS	Low	Manufacturing	tonCO2eq/ton steel	0.112333
MARIO	2025	CBAM-G_SUBS	EU27	GHG footprint	DRI-EAF-BECCS	Low	Manufacturing	tonCO2eq/ton steel	0.112333
MARIO	2025	CBAM-G_SUBS_HI	EU27	GHG footprint	DRI-EAF-BECCS	Low	Manufacturing	tonCO2eq/ton steel	0.112333
MARIO	2030	NDC_LTT	EU27	GHG footprint	DRI-EAF-BECCS	Low	Manufacturing	tonCO2eq/ton steel	0.108925
MARIO	2030	CBAM	EU27	GHG footprint	DRI-EAF-BECCS	Low	Manufacturing	tonCO2eq/ton steel	0.108821
MARIO	2030	CBAM-G_SUBS	EU27	GHG footprint	DRI-EAF-BECCS	Low	Manufacturing	tonCO2eq/ton steel	0.108706
MARIO	2030	CBAM-G_SUBS_HI	EU27	GHG footprint	DRI-EAF-BECCS	Low	Manufacturing	tonCO2eq/ton steel	0.108523
MARIO	2035	NDC_LTT	EU27	GHG footprint	DRI-EAF-BECCS	Low	Manufacturing	tonCO2eq/ton steel	0.103386
MARIO	2035	CBAM	EU27	GHG footprint	DRI-EAF-BECCS	Low	Manufacturing	tonCO2eq/ton steel	0.103408
MARIO	2035	CBAM-G_SUBS	EU27	GHG footprint	DRI-EAF-BECCS	Low	Manufacturing	tonCO2eq/ton steel	0.103438
MARIO	2035	CBAM-G_SUBS_HI	EU27	GHG footprint	DRI-EAF-BECCS	Low	Manufacturing	tonCO2eq/ton steel	0.103582
MARIO	2040	NDC_LTT	EU27	GHG footprint	DRI-EAF-BECCS	Low	Manufacturing	tonCO2eq/ton steel	0.103148
MARIO	2040	CBAM	EU27	GHG footprint	DRI-EAF-BECCS	Low	Manufacturing	tonCO2eq/ton steel	0.103182
MARIO	2040	CBAM-G_SUBS	EU27	GHG footprint	DRI-EAF-BECCS	Low	Manufacturing	tonCO2eq/ton steel	0.103179
MARIO	2040	CBAM-G_SUBS_HI	EU27	GHG footprint	DRI-EAF-BECCS	Low	Manufacturing	tonCO2eq/ton steel	0.103169
MARIO	2045	NDC_LTT	EU27	GHG footprint	DRI-EAF-BECCS	Low	Manufacturing	tonCO2eq/ton steel	0.10243
MARIO	2045	CBAM	EU27	GHG footprint	DRI-EAF-BECCS	Low	Manufacturing	tonCO2eq/ton steel	0.102436
MARIO	2045	CBAM-G_SUBS	EU27	GHG footprint	DRI-EAF-BECCS	Low	Manufacturing	tonCO2eq/ton steel	0.102426
MARIO	2045	CBAM-G_SUBS_HI	EU27	GHG footprint	DRI-EAF-BECCS	Low	Manufacturing	tonCO2eq/ton steel	0.102421
MARIO	2050	NDC_LTT	EU27	GHG footprint	DRI-EAF-BECCS	Low	Manufacturing	tonCO2eq/ton steel	0.10182
MARIO	2050	CBAM	EU27	GHG footprint	DRI-EAF-BECCS	Low	Manufacturing	tonCO2eq/ton steel	0.101819
MARIO	2050	CBAM-G_SUBS	EU27	GHG footprint	DRI-EAF-BECCS	Low	Manufacturing	tonCO2eq/ton steel	0.101819
MARIO	2050	CBAM-G_SUBS_HI	EU27	GHG footprint	DRI-EAF-BECCS	Low	Manufacturing	tonCO2eq/ton steel	0.101809
MARIO	2020	NDC_LTT	EU27	GHG footprint	DRI-EAF-BECCS	Low	Mining	tonCO2eq/ton steel	0.0275856
MARIO	2020	CBAM	EU27	GHG footprint	DRI-EAF-BECCS	Low	Mining	tonCO2eq/ton steel	0.0275856
MARIO	2020	CBAM-G_SUBS	EU27	GHG footprint	DRI-EAF-BECCS	Low	Mining	tonCO2eq/ton steel	0.0275856
MARIO	2020	CBAM-G_SUBS_HI	EU27	GHG footprint	DRI-EAF-BECCS	Low	Mining	tonCO2eq/ton steel	0.0275856
MARIO	2025	NDC_LTT	EU27	GHG footprint	DRI-EAF-BECCS	Low	Mining	tonCO2eq/ton steel	0.0206987
MARIO	2025	CBAM	EU27	GHG footprint	DRI-EAF-BECCS	Low	Mining	tonCO2eq/ton steel	0.0206987
MARIO	2025	CBAM-G_SUBS	EU27	GHG footprint	DRI-EAF-BECCS	Low	Mining	tonCO2eq/ton steel	0.0206987
MARIO	2025	CBAM-G_SUBS_HI	EU27	GHG footprint	DRI-EAF-BECCS	Low	Mining	tonCO2eq/ton steel	0.0206987
MARIO	2030	NDC_LTT	EU27	GHG footprint	DRI-EAF-BECCS	Low	Mining	tonCO2eq/ton steel	0.0123612
MARIO	2030	CBAM	EU27	GHG footprint	DRI-EAF-BECCS	Low	Mining	tonCO2eq/ton steel	0.0123359
MARIO	2030	CBAM-G_SUBS	EU27	GHG footprint	DRI-EAF-BECCS	Low	Mining	tonCO2eq/ton steel	0.0123282
MARIO	2030	CBAM-G_SUBS_HI	EU27	GHG footprint	DRI-EAF-BECCS	Low	Mining	tonCO2eq/ton steel	0.0123239
MARIO	2035	NDC_LTT	EU27	GHG footprint	DRI-EAF-BECCS	Low	Mining	tonCO2eq/ton steel	0.0118777
MARIO	2035	CBAM	EU27	GHG footprint	DRI-EAF-BECCS	Low	Mining	tonCO2eq/ton steel	0.0118956
MARIO	2035	CBAM-G_SUBS	EU27	GHG footprint	DRI-EAF-BECCS	Low	Mining	tonCO2eq/ton steel	0.011906
MARIO	2035	CBAM-G_SUBS_HI	EU27	GHG footprint	DRI-EAF-BECCS	Low	Mining	tonCO2eq/ton steel	0.0119563
MARIO	2040	NDC_LTT	EU27	GHG footprint	DRI-EAF-BECCS	Low	Mining	tonCO2eq/ton steel	0.0116546
MARIO	2040	CBAM	EU27	GHG footprint	DRI-EAF-BECCS	Low	Mining	tonCO2eq/ton steel	0.0116711
MARIO	2040	CBAM-G_SUBS	EU27	GHG footprint	DRI-EAF-BECCS	Low	Mining	tonCO2eq/ton steel	0.0116744
MARIO	2040	CBAM-G_SUBS_HI	EU27	GHG footprint	DRI-EAF-BECCS	Low	Mining	tonCO2eq/ton steel	0.011696
MARIO	2045	NDC_LTT	EU27	GHG footprint	DRI-EAF-BECCS	Low	Mining	tonCO2eq/ton steel	0.0112812
MARIO	2045	CBAM	EU27	GHG footprint	DRI-EAF-BECCS	Low	Mining	tonCO2eq/ton steel	0.0112907
MARIO	2045	CBAM-G_SUBS	EU27	GHG footprint	DRI-EAF-BECCS	Low	Mining	tonCO2eq/ton steel	0.0112882
MARIO	2045	CBAM-G_SUBS_HI	EU27	GHG footprint	DRI-EAF-BECCS	Low	Mining	tonCO2eq/ton steel	0.0113095
MARIO	2050	NDC_LTT	EU27	GHG footprint	DRI-EAF-BECCS	Low	Mining	tonCO2eq/ton steel	0.0108649
MARIO	2050	CBAM	EU27	GHG footprint	DRI-EAF-BECCS	Low	Mining	tonCO2eq/ton steel	0.0108672
MARIO	2050	CBAM-G_SUBS	EU27	GHG footprint	DRI-EAF-BECCS	Low	Mining	tonCO2eq/ton steel	0.0108664
MARIO	2050	CBAM-G_SUBS_HI	EU27	GHG footprint	DRI-EAF-BECCS	Low	Mining	tonCO2eq/ton steel	0.0108822
MARIO	2020	NDC_LTT	EU27	GHG footprint	DRI-EAF-BECCS	Low	Other energy	tonCO2eq/ton steel	0.0646016
MARIO	2020	CBAM	EU27	GHG footprint	DRI-EAF-BECCS	Low	Other energy	tonCO2eq/ton steel	0.0646016
MARIO	2020	CBAM-G_SUBS	EU27	GHG footprint	DRI-EAF-BECCS	Low	Other energy	tonCO2eq/ton steel	0.0646016
MARIO	2020	CBAM-G_SUBS_HI	EU27	GHG footprint	DRI-EAF-BECCS	Low	Other energy	tonCO2eq/ton steel	0.0646016
MARIO	2025	NDC_LTT	EU27	GHG footprint	DRI-EAF-BECCS	Low	Other energy	tonCO2eq/ton steel	0.0554784
MARIO	2025	CBAM	EU27	GHG footprint	DRI-EAF-BECCS	Low	Other energy	tonCO2eq/ton steel	0.0554784
MARIO	2025	CBAM-G_SUBS	EU27	GHG footprint	DRI-EAF-BECCS	Low	Other energy	tonCO2eq/ton steel	0.0554784
MARIO	2025	CBAM-G_SUBS_HI	EU27	GHG footprint	DRI-EAF-BECCS	Low	Other energy	tonCO2eq/ton steel	0.0554784
MARIO	2030	NDC_LTT	EU27	GHG footprint	DRI-EAF-BECCS	Low	Other energy	tonCO2eq/ton steel	0.0476739
MARIO	2030	CBAM	EU27	GHG footprint	DRI-EAF-BECCS	Low	Other energy	tonCO2eq/ton steel	0.0476642
MARIO	2030	CBAM-G_SUBS	EU27	GHG footprint	DRI-EAF-BECCS	Low	Other energy	tonCO2eq/ton steel	0.0476638
MARIO	2030	CBAM-G_SUBS_HI	EU27	GHG footprint	DRI-EAF-BECCS	Low	Other energy	tonCO2eq/ton steel	0.0476619
MARIO	2035	NDC_LTT	EU27	GHG footprint	DRI-EAF-BECCS	Low	Other energy	tonCO2eq/ton steel	0.0474281
MARIO	2035	CBAM	EU27	GHG footprint	DRI-EAF-BECCS	Low	Other energy	tonCO2eq/ton steel	0.0474699
MARIO	2035	CBAM-G_SUBS	EU27	GHG footprint	DRI-EAF-BECCS	Low	Other energy	tonCO2eq/ton steel	0.0474363
MARIO	2035	CBAM-G_SUBS_HI	EU27	GHG footprint	DRI-EAF-BECCS	Low	Other energy	tonCO2eq/ton steel	0.0474629
MARIO	2040	NDC_LTT	EU27	GHG footprint	DRI-EAF-BECCS	Low	Other energy	tonCO2eq/ton steel	0.0475399
MARIO	2040	CBAM	EU27	GHG footprint	DRI-EAF-BECCS	Low	Other energy	tonCO2eq/ton steel	0.0475733
MARIO	2040	CBAM-G_SUBS	EU27	GHG footprint	DRI-EAF-BECCS	Low	Other energy	tonCO2eq/ton steel	0.0475398
MARIO	2040	CBAM-G_SUBS_HI	EU27	GHG footprint	DRI-EAF-BECCS	Low	Other energy	tonCO2eq/ton steel	0.0475668
MARIO	2045	NDC_LTT	EU27	GHG footprint	DRI-EAF-BECCS	Low	Other energy	tonCO2eq/ton steel	0.0474192
MARIO	2045	CBAM	EU27	GHG footprint	DRI-EAF-BECCS	Low	Other energy	tonCO2eq/ton steel	0.0474359
MARIO	2045	CBAM-G_SUBS	EU27	GHG footprint	DRI-EAF-BECCS	Low	Other energy	tonCO2eq/ton steel	0.0474009
MARIO	2045	CBAM-G_SUBS_HI	EU27	GHG footprint	DRI-EAF-BECCS	Low	Other energy	tonCO2eq/ton steel	0.0474266
MARIO	2050	NDC_LTT	EU27	GHG footprint	DRI-EAF-BECCS	Low	Other energy	tonCO2eq/ton steel	0.0469449
MARIO	2050	CBAM	EU27	GHG footprint	DRI-EAF-BECCS	Low	Other energy	tonCO2eq/ton steel	0.046949
MARIO	2050	CBAM-G_SUBS	EU27	GHG footprint	DRI-EAF-BECCS	Low	Other energy	tonCO2eq/ton steel	0.0469166
MARIO	2050	CBAM-G_SUBS_HI	EU27	GHG footprint	DRI-EAF-BECCS	Low	Other energy	tonCO2eq/ton steel	0.0469521
MARIO	2020	NDC_LTT	EU27	GHG footprint	DRI-EAF-BECCS	Low	Services	tonCO2eq/ton steel	0.0971894
MARIO	2020	CBAM	EU27	GHG footprint	DRI-EAF-BECCS	Low	Services	tonCO2eq/ton steel	0.0971894
MARIO	2020	CBAM-G_SUBS	EU27	GHG footprint	DRI-EAF-BECCS	Low	Services	tonCO2eq/ton steel	0.0971894
MARIO	2020	CBAM-G_SUBS_HI	EU27	GHG footprint	DRI-EAF-BECCS	Low	Services	tonCO2eq/ton steel	0.0971894
MARIO	2025	NDC_LTT	EU27	GHG footprint	DRI-EAF-BECCS	Low	Services	tonCO2eq/ton steel	0.0977632
MARIO	2025	CBAM	EU27	GHG footprint	DRI-EAF-BECCS	Low	Services	tonCO2eq/ton steel	0.0977632
MARIO	2025	CBAM-G_SUBS	EU27	GHG footprint	DRI-EAF-BECCS	Low	Services	tonCO2eq/ton steel	0.0977632
MARIO	2025	CBAM-G_SUBS_HI	EU27	GHG footprint	DRI-EAF-BECCS	Low	Services	tonCO2eq/ton steel	0.0977631
MARIO	2030	NDC_LTT	EU27	GHG footprint	DRI-EAF-BECCS	Low	Services	tonCO2eq/ton steel	0.0983379
MARIO	2030	CBAM	EU27	GHG footprint	DRI-EAF-BECCS	Low	Services	tonCO2eq/ton steel	0.0983555
MARIO	2030	CBAM-G_SUBS	EU27	GHG footprint	DRI-EAF-BECCS	Low	Services	tonCO2eq/ton steel	0.0983876
MARIO	2030	CBAM-G_SUBS_HI	EU27	GHG footprint	DRI-EAF-BECCS	Low	Services	tonCO2eq/ton steel	0.0984656
MARIO	2035	NDC_LTT	EU27	GHG footprint	DRI-EAF-BECCS	Low	Services	tonCO2eq/ton steel	0.0981777
MARIO	2035	CBAM	EU27	GHG footprint	DRI-EAF-BECCS	Low	Services	tonCO2eq/ton steel	0.0981895
MARIO	2035	CBAM-G_SUBS	EU27	GHG footprint	DRI-EAF-BECCS	Low	Services	tonCO2eq/ton steel	0.0982073
MARIO	2035	CBAM-G_SUBS_HI	EU27	GHG footprint	DRI-EAF-BECCS	Low	Services	tonCO2eq/ton steel	0.0983027
MARIO	2040	NDC_LTT	EU27	GHG footprint	DRI-EAF-BECCS	Low	Services	tonCO2eq/ton steel	0.0981463
MARIO	2040	CBAM	EU27	GHG footprint	DRI-EAF-BECCS	Low	Services	tonCO2eq/ton steel	0.0981582
MARIO	2040	CBAM-G_SUBS	EU27	GHG footprint	DRI-EAF-BECCS	Low	Services	tonCO2eq/ton steel	0.0981615
MARIO	2040	CBAM-G_SUBS_HI	EU27	GHG footprint	DRI-EAF-BECCS	Low	Services	tonCO2eq/ton steel	0.0982174
MARIO	2045	NDC_LTT	EU27	GHG footprint	DRI-EAF-BECCS	Low	Services	tonCO2eq/ton steel	0.0981025
MARIO	2045	CBAM	EU27	GHG footprint	DRI-EAF-BECCS	Low	Services	tonCO2eq/ton steel	0.0981112
MARIO	2045	CBAM-G_SUBS	EU27	GHG footprint	DRI-EAF-BECCS	Low	Services	tonCO2eq/ton steel	0.0981115
MARIO	2045	CBAM-G_SUBS_HI	EU27	GHG footprint	DRI-EAF-BECCS	Low	Services	tonCO2eq/ton steel	0.0981579
MARIO	2050	NDC_LTT	EU27	GHG footprint	DRI-EAF-BECCS	Low	Services	tonCO2eq/ton steel	0.0981725
MARIO	2050	CBAM	EU27	GHG footprint	DRI-EAF-BECCS	Low	Services	tonCO2eq/ton steel	0.0981782
MARIO	2050	CBAM-G_SUBS	EU27	GHG footprint	DRI-EAF-BECCS	Low	Services	tonCO2eq/ton steel	0.0981778
MARIO	2050	CBAM-G_SUBS_HI	EU27	GHG footprint	DRI-EAF-BECCS	Low	Services	tonCO2eq/ton steel	0.0981845
MARIO	2020	NDC_LTT	EU27	GHG footprint	DRI-EAF-COAL-CCS	Low	Agriculture	tonCO2eq/ton steel	0.0373402
MARIO	2020	CBAM	EU27	GHG footprint	DRI-EAF-COAL-CCS	Low	Agriculture	tonCO2eq/ton steel	0.0373402
MARIO	2020	CBAM-G_SUBS	EU27	GHG footprint	DRI-EAF-COAL-CCS	Low	Agriculture	tonCO2eq/ton steel	0.0373401
MARIO	2020	CBAM-G_SUBS_HI	EU27	GHG footprint	DRI-EAF-COAL-CCS	Low	Agriculture	tonCO2eq/ton steel	0.0373402
MARIO	2025	NDC_LTT	EU27	GHG footprint	DRI-EAF-COAL-CCS	Low	Agriculture	tonCO2eq/ton steel	0.0374985
MARIO	2025	CBAM	EU27	GHG footprint	DRI-EAF-COAL-CCS	Low	Agriculture	tonCO2eq/ton steel	0.0374985
MARIO	2025	CBAM-G_SUBS	EU27	GHG footprint	DRI-EAF-COAL-CCS	Low	Agriculture	tonCO2eq/ton steel	0.0374985
MARIO	2025	CBAM-G_SUBS_HI	EU27	GHG footprint	DRI-EAF-COAL-CCS	Low	Agriculture	tonCO2eq/ton steel	0.0374985
MARIO	2030	NDC_LTT	EU27	GHG footprint	DRI-EAF-COAL-CCS	Low	Agriculture	tonCO2eq/ton steel	0.0378128
MARIO	2030	CBAM	EU27	GHG footprint	DRI-EAF-COAL-CCS	Low	Agriculture	tonCO2eq/ton steel	0.0378138
MARIO	2030	CBAM-G_SUBS	EU27	GHG footprint	DRI-EAF-COAL-CCS	Low	Agriculture	tonCO2eq/ton steel	0.0378165
MARIO	2030	CBAM-G_SUBS_HI	EU27	GHG footprint	DRI-EAF-COAL-CCS	Low	Agriculture	tonCO2eq/ton steel	0.0378256
MARIO	2035	NDC_LTT	EU27	GHG footprint	DRI-EAF-COAL-CCS	Low	Agriculture	tonCO2eq/ton steel	0.0380593
MARIO	2035	CBAM	EU27	GHG footprint	DRI-EAF-COAL-CCS	Low	Agriculture	tonCO2eq/ton steel	0.0380624
MARIO	2035	CBAM-G_SUBS	EU27	GHG footprint	DRI-EAF-COAL-CCS	Low	Agriculture	tonCO2eq/ton steel	0.0380463
MARIO	2035	CBAM-G_SUBS_HI	EU27	GHG footprint	DRI-EAF-COAL-CCS	Low	Agriculture	tonCO2eq/ton steel	0.0380679
MARIO	2040	NDC_LTT	EU27	GHG footprint	DRI-EAF-COAL-CCS	Low	Agriculture	tonCO2eq/ton steel	0.0381005
MARIO	2040	CBAM	EU27	GHG footprint	DRI-EAF-COAL-CCS	Low	Agriculture	tonCO2eq/ton steel	0.0381051
MARIO	2040	CBAM-G_SUBS	EU27	GHG footprint	DRI-EAF-COAL-CCS	Low	Agriculture	tonCO2eq/ton steel	0.038091
MARIO	2040	CBAM-G_SUBS_HI	EU27	GHG footprint	DRI-EAF-COAL-CCS	Low	Agriculture	tonCO2eq/ton steel	0.0381041
MARIO	2045	NDC_LTT	EU27	GHG footprint	DRI-EAF-COAL-CCS	Low	Agriculture	tonCO2eq/ton steel	0.0381889
MARIO	2045	CBAM	EU27	GHG footprint	DRI-EAF-COAL-CCS	Low	Agriculture	tonCO2eq/ton steel	0.0381911
MARIO	2045	CBAM-G_SUBS	EU27	GHG footprint	DRI-EAF-COAL-CCS	Low	Agriculture	tonCO2eq/ton steel	0.0381813
MARIO	2045	CBAM-G_SUBS_HI	EU27	GHG footprint	DRI-EAF-COAL-CCS	Low	Agriculture	tonCO2eq/ton steel	0.0381915
MARIO	2050	NDC_LTT	EU27	GHG footprint	DRI-EAF-COAL-CCS	Low	Agriculture	tonCO2eq/ton steel	0.0382612
MARIO	2050	CBAM	EU27	GHG footprint	DRI-EAF-COAL-CCS	Low	Agriculture	tonCO2eq/ton steel	0.0382624
MARIO	2050	CBAM-G_SUBS	EU27	GHG footprint	DRI-EAF-COAL-CCS	Low	Agriculture	tonCO2eq/ton steel	0.038254
MARIO	2050	CBAM-G_SUBS_HI	EU27	GHG footprint	DRI-EAF-COAL-CCS	Low	Agriculture	tonCO2eq/ton steel	0.0382633
MARIO	2020	NDC_LTT	EU27	GHG footprint	DRI-EAF-COAL-CCS	Low	Direct emissions	tonCO2eq/ton steel	0.211691
MARIO	2020	CBAM	EU27	GHG footprint	DRI-EAF-COAL-CCS	Low	Direct emissions	tonCO2eq/ton steel	0.211691
MARIO	2020	CBAM-G_SUBS	EU27	GHG footprint	DRI-EAF-COAL-CCS	Low	Direct emissions	tonCO2eq/ton steel	0.211691
MARIO	2020	CBAM-G_SUBS_HI	EU27	GHG footprint	DRI-EAF-COAL-CCS	Low	Direct emissions	tonCO2eq/ton steel	0.211691
MARIO	2025	NDC_LTT	EU27	GHG footprint	DRI-EAF-COAL-CCS	Low	Direct emissions	tonCO2eq/ton steel	0.211323
MARIO	2025	CBAM	EU27	GHG footprint	DRI-EAF-COAL-CCS	Low	Direct emissions	tonCO2eq/ton steel	0.211323
MARIO	2025	CBAM-G_SUBS	EU27	GHG footprint	DRI-EAF-COAL-CCS	Low	Direct emissions	tonCO2eq/ton steel	0.211323
MARIO	2025	CBAM-G_SUBS_HI	EU27	GHG footprint	DRI-EAF-COAL-CCS	Low	Direct emissions	tonCO2eq/ton steel	0.211323
MARIO	2030	NDC_LTT	EU27	GHG footprint	DRI-EAF-COAL-CCS	Low	Direct emissions	tonCO2eq/ton steel	0.211181
MARIO	2030	CBAM	EU27	GHG footprint	DRI-EAF-COAL-CCS	Low	Direct emissions	tonCO2eq/ton steel	0.211216
MARIO	2030	CBAM-G_SUBS	EU27	GHG footprint	DRI-EAF-COAL-CCS	Low	Direct emissions	tonCO2eq/ton steel	0.211248
MARIO	2030	CBAM-G_SUBS_HI	EU27	GHG footprint	DRI-EAF-COAL-CCS	Low	Direct emissions	tonCO2eq/ton steel	0.211379
MARIO	2035	NDC_LTT	EU27	GHG footprint	DRI-EAF-COAL-CCS	Low	Direct emissions	tonCO2eq/ton steel	0.21122
MARIO	2035	CBAM	EU27	GHG footprint	DRI-EAF-COAL-CCS	Low	Direct emissions	tonCO2eq/ton steel	0.211236
MARIO	2035	CBAM-G_SUBS	EU27	GHG footprint	DRI-EAF-COAL-CCS	Low	Direct emissions	tonCO2eq/ton steel	0.211255
MARIO	2035	CBAM-G_SUBS_HI	EU27	GHG footprint	DRI-EAF-COAL-CCS	Low	Direct emissions	tonCO2eq/ton steel	0.211371
MARIO	2040	NDC_LTT	EU27	GHG footprint	DRI-EAF-COAL-CCS	Low	Direct emissions	tonCO2eq/ton steel	0.211078
MARIO	2040	CBAM	EU27	GHG footprint	DRI-EAF-COAL-CCS	Low	Direct emissions	tonCO2eq/ton steel	0.211096
MARIO	2040	CBAM-G_SUBS	EU27	GHG footprint	DRI-EAF-COAL-CCS	Low	Direct emissions	tonCO2eq/ton steel	0.211101
MARIO	2040	CBAM-G_SUBS_HI	EU27	GHG footprint	DRI-EAF-COAL-CCS	Low	Direct emissions	tonCO2eq/ton steel	0.211177
MARIO	2045	NDC_LTT	EU27	GHG footprint	DRI-EAF-COAL-CCS	Low	Direct emissions	tonCO2eq/ton steel	0.211036
MARIO	2045	CBAM	EU27	GHG footprint	DRI-EAF-COAL-CCS	Low	Direct emissions	tonCO2eq/ton steel	0.211045
MARIO	2045	CBAM-G_SUBS	EU27	GHG footprint	DRI-EAF-COAL-CCS	Low	Direct emissions	tonCO2eq/ton steel	0.211045
MARIO	2045	CBAM-G_SUBS_HI	EU27	GHG footprint	DRI-EAF-COAL-CCS	Low	Direct emissions	tonCO2eq/ton steel	0.211114
MARIO	2050	NDC_LTT	EU27	GHG footprint	DRI-EAF-COAL-CCS	Low	Direct emissions	tonCO2eq/ton steel	0.210979
MARIO	2050	CBAM	EU27	GHG footprint	DRI-EAF-COAL-CCS	Low	Direct emissions	tonCO2eq/ton steel	0.210983
MARIO	2050	CBAM-G_SUBS	EU27	GHG footprint	DRI-EAF-COAL-CCS	Low	Direct emissions	tonCO2eq/ton steel	0.210984
MARIO	2050	CBAM-G_SUBS_HI	EU27	GHG footprint	DRI-EAF-COAL-CCS	Low	Direct emissions	tonCO2eq/ton steel	0.211032
MARIO	2020	NDC_LTT	EU27	GHG footprint	DRI-EAF-COAL-CCS	Low	Electricity production	tonCO2eq/ton steel	0.708182
MARIO	2020	CBAM	EU27	GHG footprint	DRI-EAF-COAL-CCS	Low	Electricity production	tonCO2eq/ton steel	0.708182
MARIO	2020	CBAM-G_SUBS	EU27	GHG footprint	DRI-EAF-COAL-CCS	Low	Electricity production	tonCO2eq/ton steel	0.708182
MARIO	2020	CBAM-G_SUBS_HI	EU27	GHG footprint	DRI-EAF-COAL-CCS	Low	Electricity production	tonCO2eq/ton steel	0.708182
MARIO	2025	NDC_LTT	EU27	GHG footprint	DRI-EAF-COAL-CCS	Low	Electricity production	tonCO2eq/ton steel	0.412706
MARIO	2025	CBAM	EU27	GHG footprint	DRI-EAF-COAL-CCS	Low	Electricity production	tonCO2eq/ton steel	0.412706
MARIO	2025	CBAM-G_SUBS	EU27	GHG footprint	DRI-EAF-COAL-CCS	Low	Electricity production	tonCO2eq/ton steel	0.412707
MARIO	2025	CBAM-G_SUBS_HI	EU27	GHG footprint	DRI-EAF-COAL-CCS	Low	Electricity production	tonCO2eq/ton steel	0.412707
MARIO	2030	NDC_LTT	EU27	GHG footprint	DRI-EAF-COAL-CCS	Low	Electricity production	tonCO2eq/ton steel	0.0926276
MARIO	2030	CBAM	EU27	GHG footprint	DRI-EAF-COAL-CCS	Low	Electricity production	tonCO2eq/ton steel	0.0915577
MARIO	2030	CBAM-G_SUBS	EU27	GHG footprint	DRI-EAF-COAL-CCS	Low	Electricity production	tonCO2eq/ton steel	0.0914079
MARIO	2030	CBAM-G_SUBS_HI	EU27	GHG footprint	DRI-EAF-COAL-CCS	Low	Electricity production	tonCO2eq/ton steel	0.0908337
MARIO	2035	NDC_LTT	EU27	GHG footprint	DRI-EAF-COAL-CCS	Low	Electricity production	tonCO2eq/ton steel	0.0834684
MARIO	2035	CBAM	EU27	GHG footprint	DRI-EAF-COAL-CCS	Low	Electricity production	tonCO2eq/ton steel	0.0838591
MARIO	2035	CBAM-G_SUBS	EU27	GHG footprint	DRI-EAF-COAL-CCS	Low	Electricity production	tonCO2eq/ton steel	0.0839774
MARIO	2035	CBAM-G_SUBS_HI	EU27	GHG footprint	DRI-EAF-COAL-CCS	Low	Electricity production	tonCO2eq/ton steel	0.0841499
MARIO	2040	NDC_LTT	EU27	GHG footprint	DRI-EAF-COAL-CCS	Low	Electricity production	tonCO2eq/ton steel	0.0750747
MARIO	2040	CBAM	EU27	GHG footprint	DRI-EAF-COAL-CCS	Low	Electricity production	tonCO2eq/ton steel	0.0753387
MARIO	2040	CBAM-G_SUBS	EU27	GHG footprint	DRI-EAF-COAL-CCS	Low	Electricity production	tonCO2eq/ton steel	0.0754351
MARIO	2040	CBAM-G_SUBS_HI	EU27	GHG footprint	DRI-EAF-COAL-CCS	Low	Electricity production	tonCO2eq/ton steel	0.075666
MARIO	2045	NDC_LTT	EU27	GHG footprint	DRI-EAF-COAL-CCS	Low	Electricity production	tonCO2eq/ton steel	0.0608081
MARIO	2045	CBAM	EU27	GHG footprint	DRI-EAF-COAL-CCS	Low	Electricity production	tonCO2eq/ton steel	0.0609374
MARIO	2045	CBAM-G_SUBS	EU27	GHG footprint	DRI-EAF-COAL-CCS	Low	Electricity production	tonCO2eq/ton steel	0.060851
MARIO	2045	CBAM-G_SUBS_HI	EU27	GHG footprint	DRI-EAF-COAL-CCS	Low	Electricity production	tonCO2eq/ton steel	0.0609479
MARIO	2050	NDC_LTT	EU27	GHG footprint	DRI-EAF-COAL-CCS	Low	Electricity production	tonCO2eq/ton steel	0.0442032
MARIO	2050	CBAM	EU27	GHG footprint	DRI-EAF-COAL-CCS	Low	Electricity production	tonCO2eq/ton steel	0.0442309
MARIO	2050	CBAM-G_SUBS	EU27	GHG footprint	DRI-EAF-COAL-CCS	Low	Electricity production	tonCO2eq/ton steel	0.0441453
MARIO	2050	CBAM-G_SUBS_HI	EU27	GHG footprint	DRI-EAF-COAL-CCS	Low	Electricity production	tonCO2eq/ton steel	0.0441611
MARIO	2020	NDC_LTT	EU27	GHG footprint	DRI-EAF-COAL-CCS	Low	Manufacturing	tonCO2eq/ton steel	0.514093
MARIO	2020	CBAM	EU27	GHG footprint	DRI-EAF-COAL-CCS	Low	Manufacturing	tonCO2eq/ton steel	0.514093
MARIO	2020	CBAM-G_SUBS	EU27	GHG footprint	DRI-EAF-COAL-CCS	Low	Manufacturing	tonCO2eq/ton steel	0.514093
MARIO	2020	CBAM-G_SUBS_HI	EU27	GHG footprint	DRI-EAF-COAL-CCS	Low	Manufacturing	tonCO2eq/ton steel	0.514093
MARIO	2025	NDC_LTT	EU27	GHG footprint	DRI-EAF-COAL-CCS	Low	Manufacturing	tonCO2eq/ton steel	0.508702
MARIO	2025	CBAM	EU27	GHG footprint	DRI-EAF-COAL-CCS	Low	Manufacturing	tonCO2eq/ton steel	0.508702
MARIO	2025	CBAM-G_SUBS	EU27	GHG footprint	DRI-EAF-COAL-CCS	Low	Manufacturing	tonCO2eq/ton steel	0.508702
MARIO	2025	CBAM-G_SUBS_HI	EU27	GHG footprint	DRI-EAF-COAL-CCS	Low	Manufacturing	tonCO2eq/ton steel	0.508702
MARIO	2030	NDC_LTT	EU27	GHG footprint	DRI-EAF-COAL-CCS	Low	Manufacturing	tonCO2eq/ton steel	0.503085
MARIO	2030	CBAM	EU27	GHG footprint	DRI-EAF-COAL-CCS	Low	Manufacturing	tonCO2eq/ton steel	0.502755
MARIO	2030	CBAM-G_SUBS	EU27	GHG footprint	DRI-EAF-COAL-CCS	Low	Manufacturing	tonCO2eq/ton steel	0.502546
MARIO	2030	CBAM-G_SUBS_HI	EU27	GHG footprint	DRI-EAF-COAL-CCS	Low	Manufacturing	tonCO2eq/ton steel	0.502169
MARIO	2035	NDC_LTT	EU27	GHG footprint	DRI-EAF-COAL-CCS	Low	Manufacturing	tonCO2eq/ton steel	0.493347
MARIO	2035	CBAM	EU27	GHG footprint	DRI-EAF-COAL-CCS	Low	Manufacturing	tonCO2eq/ton steel	0.493291
MARIO	2035	CBAM-G_SUBS	EU27	GHG footprint	DRI-EAF-COAL-CCS	Low	Manufacturing	tonCO2eq/ton steel	0.493346
MARIO	2035	CBAM-G_SUBS_HI	EU27	GHG footprint	DRI-EAF-COAL-CCS	Low	Manufacturing	tonCO2eq/ton steel	0.493408
MARIO	2040	NDC_LTT	EU27	GHG footprint	DRI-EAF-COAL-CCS	Low	Manufacturing	tonCO2eq/ton steel	0.493207
MARIO	2040	CBAM	EU27	GHG footprint	DRI-EAF-COAL-CCS	Low	Manufacturing	tonCO2eq/ton steel	0.493182
MARIO	2040	CBAM-G_SUBS	EU27	GHG footprint	DRI-EAF-COAL-CCS	Low	Manufacturing	tonCO2eq/ton steel	0.493174
MARIO	2040	CBAM-G_SUBS_HI	EU27	GHG footprint	DRI-EAF-COAL-CCS	Low	Manufacturing	tonCO2eq/ton steel	0.493114
MARIO	2045	NDC_LTT	EU27	GHG footprint	DRI-EAF-COAL-CCS	Low	Manufacturing	tonCO2eq/ton steel	0.491736
MARIO	2045	CBAM	EU27	GHG footprint	DRI-EAF-COAL-CCS	Low	Manufacturing	tonCO2eq/ton steel	0.491696
MARIO	2045	CBAM-G_SUBS	EU27	GHG footprint	DRI-EAF-COAL-CCS	Low	Manufacturing	tonCO2eq/ton steel	0.491673
MARIO	2045	CBAM-G_SUBS_HI	EU27	GHG footprint	DRI-EAF-COAL-CCS	Low	Manufacturing	tonCO2eq/ton steel	0.491621
MARIO	2050	NDC_LTT	EU27	GHG footprint	DRI-EAF-COAL-CCS	Low	Manufacturing	tonCO2eq/ton steel	0.49061
MARIO	2050	CBAM	EU27	GHG footprint	DRI-EAF-COAL-CCS	Low	Manufacturing	tonCO2eq/ton steel	0.490571
MARIO	2050	CBAM-G_SUBS	EU27	GHG footprint	DRI-EAF-COAL-CCS	Low	Manufacturing	tonCO2eq/ton steel	0.49057
MARIO	2050	CBAM-G_SUBS_HI	EU27	GHG footprint	DRI-EAF-COAL-CCS	Low	Manufacturing	tonCO2eq/ton steel	0.490572
MARIO	2020	NDC_LTT	EU27	GHG footprint	DRI-EAF-COAL-CCS	Low	Mining	tonCO2eq/ton steel	0.133017
MARIO	2020	CBAM	EU27	GHG footprint	DRI-EAF-COAL-CCS	Low	Mining	tonCO2eq/ton steel	0.133017
MARIO	2020	CBAM-G_SUBS	EU27	GHG footprint	DRI-EAF-COAL-CCS	Low	Mining	tonCO2eq/ton steel	0.133017
MARIO	2020	CBAM-G_SUBS_HI	EU27	GHG footprint	DRI-EAF-COAL-CCS	Low	Mining	tonCO2eq/ton steel	0.133017
MARIO	2025	NDC_LTT	EU27	GHG footprint	DRI-EAF-COAL-CCS	Low	Mining	tonCO2eq/ton steel	0.11559
MARIO	2025	CBAM	EU27	GHG footprint	DRI-EAF-COAL-CCS	Low	Mining	tonCO2eq/ton steel	0.11559
MARIO	2025	CBAM-G_SUBS	EU27	GHG footprint	DRI-EAF-COAL-CCS	Low	Mining	tonCO2eq/ton steel	0.11559
MARIO	2025	CBAM-G_SUBS_HI	EU27	GHG footprint	DRI-EAF-COAL-CCS	Low	Mining	tonCO2eq/ton steel	0.11559
MARIO	2030	NDC_LTT	EU27	GHG footprint	DRI-EAF-COAL-CCS	Low	Mining	tonCO2eq/ton steel	0.0945533
MARIO	2030	CBAM	EU27	GHG footprint	DRI-EAF-COAL-CCS	Low	Mining	tonCO2eq/ton steel	0.0944851
MARIO	2030	CBAM-G_SUBS	EU27	GHG footprint	DRI-EAF-COAL-CCS	Low	Mining	tonCO2eq/ton steel	0.0944755
MARIO	2030	CBAM-G_SUBS_HI	EU27	GHG footprint	DRI-EAF-COAL-CCS	Low	Mining	tonCO2eq/ton steel	0.0944576
MARIO	2035	NDC_LTT	EU27	GHG footprint	DRI-EAF-COAL-CCS	Low	Mining	tonCO2eq/ton steel	0.09302
MARIO	2035	CBAM	EU27	GHG footprint	DRI-EAF-COAL-CCS	Low	Mining	tonCO2eq/ton steel	0.0930477
MARIO	2035	CBAM-G_SUBS	EU27	GHG footprint	DRI-EAF-COAL-CCS	Low	Mining	tonCO2eq/ton steel	0.0930676
MARIO	2035	CBAM-G_SUBS_HI	EU27	GHG footprint	DRI-EAF-COAL-CCS	Low	Mining	tonCO2eq/ton steel	0.093127
MARIO	2040	NDC_LTT	EU27	GHG footprint	DRI-EAF-COAL-CCS	Low	Mining	tonCO2eq/ton steel	0.0922091
MARIO	2040	CBAM	EU27	GHG footprint	DRI-EAF-COAL-CCS	Low	Mining	tonCO2eq/ton steel	0.0922331
MARIO	2040	CBAM-G_SUBS	EU27	GHG footprint	DRI-EAF-COAL-CCS	Low	Mining	tonCO2eq/ton steel	0.0922413
MARIO	2040	CBAM-G_SUBS_HI	EU27	GHG footprint	DRI-EAF-COAL-CCS	Low	Mining	tonCO2eq/ton steel	0.0922747
MARIO	2045	NDC_LTT	EU27	GHG footprint	DRI-EAF-COAL-CCS	Low	Mining	tonCO2eq/ton steel	0.0909038
MARIO	2045	CBAM	EU27	GHG footprint	DRI-EAF-COAL-CCS	Low	Mining	tonCO2eq/ton steel	0.0909171
MARIO	2045	CBAM-G_SUBS	EU27	GHG footprint	DRI-EAF-COAL-CCS	Low	Mining	tonCO2eq/ton steel	0.0909076
MARIO	2045	CBAM-G_SUBS_HI	EU27	GHG footprint	DRI-EAF-COAL-CCS	Low	Mining	tonCO2eq/ton steel	0.0909346
MARIO	2050	NDC_LTT	EU27	GHG footprint	DRI-EAF-COAL-CCS	Low	Mining	tonCO2eq/ton steel	0.0895808
MARIO	2050	CBAM	EU27	GHG footprint	DRI-EAF-COAL-CCS	Low	Mining	tonCO2eq/ton steel	0.0895828
MARIO	2050	CBAM-G_SUBS	EU27	GHG footprint	DRI-EAF-COAL-CCS	Low	Mining	tonCO2eq/ton steel	0.0895799
MARIO	2050	CBAM-G_SUBS_HI	EU27	GHG footprint	DRI-EAF-COAL-CCS	Low	Mining	tonCO2eq/ton steel	0.0895957
MARIO	2020	NDC_LTT	EU27	GHG footprint	DRI-EAF-COAL-CCS	Low	Other energy	tonCO2eq/ton steel	0.278764
MARIO	2020	CBAM	EU27	GHG footprint	DRI-EAF-COAL-CCS	Low	Other energy	tonCO2eq/ton steel	0.278764
MARIO	2020	CBAM-G_SUBS	EU27	GHG footprint	DRI-EAF-COAL-CCS	Low	Other energy	tonCO2eq/ton steel	0.278764
MARIO	2020	CBAM-G_SUBS_HI	EU27	GHG footprint	DRI-EAF-COAL-CCS	Low	Other energy	tonCO2eq/ton steel	0.278764
MARIO	2025	NDC_LTT	EU27	GHG footprint	DRI-EAF-COAL-CCS	Low	Other energy	tonCO2eq/ton steel	0.255007
MARIO	2025	CBAM	EU27	GHG footprint	DRI-EAF-COAL-CCS	Low	Other energy	tonCO2eq/ton steel	0.255007
MARIO	2025	CBAM-G_SUBS	EU27	GHG footprint	DRI-EAF-COAL-CCS	Low	Other energy	tonCO2eq/ton steel	0.255007
MARIO	2025	CBAM-G_SUBS_HI	EU27	GHG footprint	DRI-EAF-COAL-CCS	Low	Other energy	tonCO2eq/ton steel	0.255007
MARIO	2030	NDC_LTT	EU27	GHG footprint	DRI-EAF-COAL-CCS	Low	Other energy	tonCO2eq/ton steel	0.233024
MARIO	2030	CBAM	EU27	GHG footprint	DRI-EAF-COAL-CCS	Low	Other energy	tonCO2eq/ton steel	0.233018
MARIO	2030	CBAM-G_SUBS	EU27	GHG footprint	DRI-EAF-COAL-CCS	Low	Other energy	tonCO2eq/ton steel	0.232957
MARIO	2030	CBAM-G_SUBS_HI	EU27	GHG footprint	DRI-EAF-COAL-CCS	Low	Other energy	tonCO2eq/ton steel	0.232799
MARIO	2035	NDC_LTT	EU27	GHG footprint	DRI-EAF-COAL-CCS	Low	Other energy	tonCO2eq/ton steel	0.234577
MARIO	2035	CBAM	EU27	GHG footprint	DRI-EAF-COAL-CCS	Low	Other energy	tonCO2eq/ton steel	0.234654
MARIO	2035	CBAM-G_SUBS	EU27	GHG footprint	DRI-EAF-COAL-CCS	Low	Other energy	tonCO2eq/ton steel	0.234456
MARIO	2035	CBAM-G_SUBS_HI	EU27	GHG footprint	DRI-EAF-COAL-CCS	Low	Other energy	tonCO2eq/ton steel	0.234471
MARIO	2040	NDC_LTT	EU27	GHG footprint	DRI-EAF-COAL-CCS	Low	Other energy	tonCO2eq/ton steel	0.234908
MARIO	2040	CBAM	EU27	GHG footprint	DRI-EAF-COAL-CCS	Low	Other energy	tonCO2eq/ton steel	0.234951
MARIO	2040	CBAM-G_SUBS	EU27	GHG footprint	DRI-EAF-COAL-CCS	Low	Other energy	tonCO2eq/ton steel	0.234787
MARIO	2040	CBAM-G_SUBS_HI	EU27	GHG footprint	DRI-EAF-COAL-CCS	Low	Other energy	tonCO2eq/ton steel	0.234919
MARIO	2045	NDC_LTT	EU27	GHG footprint	DRI-EAF-COAL-CCS	Low	Other energy	tonCO2eq/ton steel	0.234436
MARIO	2045	CBAM	EU27	GHG footprint	DRI-EAF-COAL-CCS	Low	Other energy	tonCO2eq/ton steel	0.23445
MARIO	2045	CBAM-G_SUBS	EU27	GHG footprint	DRI-EAF-COAL-CCS	Low	Other energy	tonCO2eq/ton steel	0.234284
MARIO	2045	CBAM-G_SUBS_HI	EU27	GHG footprint	DRI-EAF-COAL-CCS	Low	Other energy	tonCO2eq/ton steel	0.234431
MARIO	2050	NDC_LTT	EU27	GHG footprint	DRI-EAF-COAL-CCS	Low	Other energy	tonCO2eq/ton steel	0.233252
MARIO	2050	CBAM	EU27	GHG footprint	DRI-EAF-COAL-CCS	Low	Other energy	tonCO2eq/ton steel	0.233248
MARIO	2050	CBAM-G_SUBS	EU27	GHG footprint	DRI-EAF-COAL-CCS	Low	Other energy	tonCO2eq/ton steel	0.233102
MARIO	2050	CBAM-G_SUBS_HI	EU27	GHG footprint	DRI-EAF-COAL-CCS	Low	Other energy	tonCO2eq/ton steel	0.233327
MARIO	2020	NDC_LTT	EU27	GHG footprint	DRI-EAF-COAL-CCS	Low	Services	tonCO2eq/ton steel	0.177489
MARIO	2020	CBAM	EU27	GHG footprint	DRI-EAF-COAL-CCS	Low	Services	tonCO2eq/ton steel	0.177489
MARIO	2020	CBAM-G_SUBS	EU27	GHG footprint	DRI-EAF-COAL-CCS	Low	Services	tonCO2eq/ton steel	0.177489
MARIO	2020	CBAM-G_SUBS_HI	EU27	GHG footprint	DRI-EAF-COAL-CCS	Low	Services	tonCO2eq/ton steel	0.177489
MARIO	2025	NDC_LTT	EU27	GHG footprint	DRI-EAF-COAL-CCS	Low	Services	tonCO2eq/ton steel	0.178276
MARIO	2025	CBAM	EU27	GHG footprint	DRI-EAF-COAL-CCS	Low	Services	tonCO2eq/ton steel	0.178276
MARIO	2025	CBAM-G_SUBS	EU27	GHG footprint	DRI-EAF-COAL-CCS	Low	Services	tonCO2eq/ton steel	0.178276
MARIO	2025	CBAM-G_SUBS_HI	EU27	GHG footprint	DRI-EAF-COAL-CCS	Low	Services	tonCO2eq/ton steel	0.178276
MARIO	2030	NDC_LTT	EU27	GHG footprint	DRI-EAF-COAL-CCS	Low	Services	tonCO2eq/ton steel	0.179773
MARIO	2030	CBAM	EU27	GHG footprint	DRI-EAF-COAL-CCS	Low	Services	tonCO2eq/ton steel	0.179766
MARIO	2030	CBAM-G_SUBS	EU27	GHG footprint	DRI-EAF-COAL-CCS	Low	Services	tonCO2eq/ton steel	0.179801
MARIO	2030	CBAM-G_SUBS_HI	EU27	GHG footprint	DRI-EAF-COAL-CCS	Low	Services	tonCO2eq/ton steel	0.179892
MARIO	2035	NDC_LTT	EU27	GHG footprint	DRI-EAF-COAL-CCS	Low	Services	tonCO2eq/ton steel	0.179327
MARIO	2035	CBAM	EU27	GHG footprint	DRI-EAF-COAL-CCS	Low	Services	tonCO2eq/ton steel	0.17934
MARIO	2035	CBAM-G_SUBS	EU27	GHG footprint	DRI-EAF-COAL-CCS	Low	Services	tonCO2eq/ton steel	0.179352
MARIO	2035	CBAM-G_SUBS_HI	EU27	GHG footprint	DRI-EAF-COAL-CCS	Low	Services	tonCO2eq/ton steel	0.179431
MARIO	2040	NDC_LTT	EU27	GHG footprint	DRI-EAF-COAL-CCS	Low	Services	tonCO2eq/ton steel	0.179444
MARIO	2040	CBAM	EU27	GHG footprint	DRI-EAF-COAL-CCS	Low	Services	tonCO2eq/ton steel	0.179462
MARIO	2040	CBAM-G_SUBS	EU27	GHG footprint	DRI-EAF-COAL-CCS	Low	Services	tonCO2eq/ton steel	0.17946
MARIO	2040	CBAM-G_SUBS_HI	EU27	GHG footprint	DRI-EAF-COAL-CCS	Low	Services	tonCO2eq/ton steel	0.17948
MARIO	2045	NDC_LTT	EU27	GHG footprint	DRI-EAF-COAL-CCS	Low	Services	tonCO2eq/ton steel	0.179854
MARIO	2045	CBAM	EU27	GHG footprint	DRI-EAF-COAL-CCS	Low	Services	tonCO2eq/ton steel	0.179869
MARIO	2045	CBAM-G_SUBS	EU27	GHG footprint	DRI-EAF-COAL-CCS	Low	Services	tonCO2eq/ton steel	0.179868
MARIO	2045	CBAM-G_SUBS_HI	EU27	GHG footprint	DRI-EAF-COAL-CCS	Low	Services	tonCO2eq/ton steel	0.179877
MARIO	2050	NDC_LTT	EU27	GHG footprint	DRI-EAF-COAL-CCS	Low	Services	tonCO2eq/ton steel	0.180499
MARIO	2050	CBAM	EU27	GHG footprint	DRI-EAF-COAL-CCS	Low	Services	tonCO2eq/ton steel	0.180507
MARIO	2050	CBAM-G_SUBS	EU27	GHG footprint	DRI-EAF-COAL-CCS	Low	Services	tonCO2eq/ton steel	0.180504
MARIO	2050	CBAM-G_SUBS_HI	EU27	GHG footprint	DRI-EAF-COAL-CCS	Low	Services	tonCO2eq/ton steel	0.180478
MARIO	2020	NDC_LTT	EU27	GHG footprint	DRI-EAF-H2	Low	Agriculture	tonCO2eq/ton steel	0.0129906
MARIO	2020	CBAM	EU27	GHG footprint	DRI-EAF-H2	Low	Agriculture	tonCO2eq/ton steel	0.0129906
MARIO	2020	CBAM-G_SUBS	EU27	GHG footprint	DRI-EAF-H2	Low	Agriculture	tonCO2eq/ton steel	0.0129906
MARIO	2020	CBAM-G_SUBS_HI	EU27	GHG footprint	DRI-EAF-H2	Low	Agriculture	tonCO2eq/ton steel	0.0129906
MARIO	2025	NDC_LTT	EU27	GHG footprint	DRI-EAF-H2	Low	Agriculture	tonCO2eq/ton steel	0.0130566
MARIO	2025	CBAM	EU27	GHG footprint	DRI-EAF-H2	Low	Agriculture	tonCO2eq/ton steel	0.0130566
MARIO	2025	CBAM-G_SUBS	EU27	GHG footprint	DRI-EAF-H2	Low	Agriculture	tonCO2eq/ton steel	0.0130566
MARIO	2025	CBAM-G_SUBS_HI	EU27	GHG footprint	DRI-EAF-H2	Low	Agriculture	tonCO2eq/ton steel	0.0130566
MARIO	2030	NDC_LTT	EU27	GHG footprint	DRI-EAF-H2	Low	Agriculture	tonCO2eq/ton steel	0.0132368
MARIO	2030	CBAM	EU27	GHG footprint	DRI-EAF-H2	Low	Agriculture	tonCO2eq/ton steel	0.0132367
MARIO	2030	CBAM-G_SUBS	EU27	GHG footprint	DRI-EAF-H2	Low	Agriculture	tonCO2eq/ton steel	0.0132373
MARIO	2030	CBAM-G_SUBS_HI	EU27	GHG footprint	DRI-EAF-H2	Low	Agriculture	tonCO2eq/ton steel	0.0132386
MARIO	2035	NDC_LTT	EU27	GHG footprint	DRI-EAF-H2	Low	Agriculture	tonCO2eq/ton steel	0.0132513
MARIO	2035	CBAM	EU27	GHG footprint	DRI-EAF-H2	Low	Agriculture	tonCO2eq/ton steel	0.0132513
MARIO	2035	CBAM-G_SUBS	EU27	GHG footprint	DRI-EAF-H2	Low	Agriculture	tonCO2eq/ton steel	0.0132474
MARIO	2035	CBAM-G_SUBS_HI	EU27	GHG footprint	DRI-EAF-H2	Low	Agriculture	tonCO2eq/ton steel	0.0132502
MARIO	2040	NDC_LTT	EU27	GHG footprint	DRI-EAF-H2	Low	Agriculture	tonCO2eq/ton steel	0.0132684
MARIO	2040	CBAM	EU27	GHG footprint	DRI-EAF-H2	Low	Agriculture	tonCO2eq/ton steel	0.0132698
MARIO	2040	CBAM-G_SUBS	EU27	GHG footprint	DRI-EAF-H2	Low	Agriculture	tonCO2eq/ton steel	0.0132671
MARIO	2040	CBAM-G_SUBS_HI	EU27	GHG footprint	DRI-EAF-H2	Low	Agriculture	tonCO2eq/ton steel	0.0132701
MARIO	2045	NDC_LTT	EU27	GHG footprint	DRI-EAF-H2	Low	Agriculture	tonCO2eq/ton steel	0.0133321
MARIO	2045	CBAM	EU27	GHG footprint	DRI-EAF-H2	Low	Agriculture	tonCO2eq/ton steel	0.0133335
MARIO	2045	CBAM-G_SUBS	EU27	GHG footprint	DRI-EAF-H2	Low	Agriculture	tonCO2eq/ton steel	0.0133311
MARIO	2045	CBAM-G_SUBS_HI	EU27	GHG footprint	DRI-EAF-H2	Low	Agriculture	tonCO2eq/ton steel	0.0133404
MARIO	2050	NDC_LTT	EU27	GHG footprint	DRI-EAF-H2	Low	Agriculture	tonCO2eq/ton steel	0.0133937
MARIO	2050	CBAM	EU27	GHG footprint	DRI-EAF-H2	Low	Agriculture	tonCO2eq/ton steel	0.0133952
MARIO	2050	CBAM-G_SUBS	EU27	GHG footprint	DRI-EAF-H2	Low	Agriculture	tonCO2eq/ton steel	0.013393
MARIO	2050	CBAM-G_SUBS_HI	EU27	GHG footprint	DRI-EAF-H2	Low	Agriculture	tonCO2eq/ton steel	0.013409
MARIO	2020	NDC_LTT	EU27	GHG footprint	DRI-EAF-H2	Low	Direct emissions	tonCO2eq/ton steel	0.014645
MARIO	2020	CBAM	EU27	GHG footprint	DRI-EAF-H2	Low	Direct emissions	tonCO2eq/ton steel	0.014645
MARIO	2020	CBAM-G_SUBS	EU27	GHG footprint	DRI-EAF-H2	Low	Direct emissions	tonCO2eq/ton steel	0.014645
MARIO	2020	CBAM-G_SUBS_HI	EU27	GHG footprint	DRI-EAF-H2	Low	Direct emissions	tonCO2eq/ton steel	0.014645
MARIO	2025	NDC_LTT	EU27	GHG footprint	DRI-EAF-H2	Low	Direct emissions	tonCO2eq/ton steel	0.0144584
MARIO	2025	CBAM	EU27	GHG footprint	DRI-EAF-H2	Low	Direct emissions	tonCO2eq/ton steel	0.0144584
MARIO	2025	CBAM-G_SUBS	EU27	GHG footprint	DRI-EAF-H2	Low	Direct emissions	tonCO2eq/ton steel	0.0144584
MARIO	2025	CBAM-G_SUBS_HI	EU27	GHG footprint	DRI-EAF-H2	Low	Direct emissions	tonCO2eq/ton steel	0.0144584
MARIO	2030	NDC_LTT	EU27	GHG footprint	DRI-EAF-H2	Low	Direct emissions	tonCO2eq/ton steel	0.0143649
MARIO	2030	CBAM	EU27	GHG footprint	DRI-EAF-H2	Low	Direct emissions	tonCO2eq/ton steel	0.0143936
MARIO	2030	CBAM-G_SUBS	EU27	GHG footprint	DRI-EAF-H2	Low	Direct emissions	tonCO2eq/ton steel	0.0144226
MARIO	2030	CBAM-G_SUBS_HI	EU27	GHG footprint	DRI-EAF-H2	Low	Direct emissions	tonCO2eq/ton steel	0.0145364
MARIO	2035	NDC_LTT	EU27	GHG footprint	DRI-EAF-H2	Low	Direct emissions	tonCO2eq/ton steel	0.0144481
MARIO	2035	CBAM	EU27	GHG footprint	DRI-EAF-H2	Low	Direct emissions	tonCO2eq/ton steel	0.0144661
MARIO	2035	CBAM-G_SUBS	EU27	GHG footprint	DRI-EAF-H2	Low	Direct emissions	tonCO2eq/ton steel	0.0144797
MARIO	2035	CBAM-G_SUBS_HI	EU27	GHG footprint	DRI-EAF-H2	Low	Direct emissions	tonCO2eq/ton steel	0.0145869
MARIO	2040	NDC_LTT	EU27	GHG footprint	DRI-EAF-H2	Low	Direct emissions	tonCO2eq/ton steel	0.0143737
MARIO	2040	CBAM	EU27	GHG footprint	DRI-EAF-H2	Low	Direct emissions	tonCO2eq/ton steel	0.0143923
MARIO	2040	CBAM-G_SUBS	EU27	GHG footprint	DRI-EAF-H2	Low	Direct emissions	tonCO2eq/ton steel	0.0143971
MARIO	2040	CBAM-G_SUBS_HI	EU27	GHG footprint	DRI-EAF-H2	Low	Direct emissions	tonCO2eq/ton steel	0.014469
MARIO	2045	NDC_LTT	EU27	GHG footprint	DRI-EAF-H2	Low	Direct emissions	tonCO2eq/ton steel	0.0143228
MARIO	2045	CBAM	EU27	GHG footprint	DRI-EAF-H2	Low	Direct emissions	tonCO2eq/ton steel	0.0143319
MARIO	2045	CBAM-G_SUBS	EU27	GHG footprint	DRI-EAF-H2	Low	Direct emissions	tonCO2eq/ton steel	0.0143317
MARIO	2045	CBAM-G_SUBS_HI	EU27	GHG footprint	DRI-EAF-H2	Low	Direct emissions	tonCO2eq/ton steel	0.014396
MARIO	2050	NDC_LTT	EU27	GHG footprint	DRI-EAF-H2	Low	Direct emissions	tonCO2eq/ton steel	0.0142549
MARIO	2050	CBAM	EU27	GHG footprint	DRI-EAF-H2	Low	Direct emissions	tonCO2eq/ton steel	0.0142589
MARIO	2050	CBAM-G_SUBS	EU27	GHG footprint	DRI-EAF-H2	Low	Direct emissions	tonCO2eq/ton steel	0.0142591
MARIO	2050	CBAM-G_SUBS_HI	EU27	GHG footprint	DRI-EAF-H2	Low	Direct emissions	tonCO2eq/ton steel	0.0143008
MARIO	2020	NDC_LTT	EU27	GHG footprint	DRI-EAF-H2	Low	Electricity production	tonCO2eq/ton steel	0.259454
MARIO	2020	CBAM	EU27	GHG footprint	DRI-EAF-H2	Low	Electricity production	tonCO2eq/ton steel	0.259454
MARIO	2020	CBAM-G_SUBS	EU27	GHG footprint	DRI-EAF-H2	Low	Electricity production	tonCO2eq/ton steel	0.259454
MARIO	2020	CBAM-G_SUBS_HI	EU27	GHG footprint	DRI-EAF-H2	Low	Electricity production	tonCO2eq/ton steel	0.259454
MARIO	2025	NDC_LTT	EU27	GHG footprint	DRI-EAF-H2	Low	Electricity production	tonCO2eq/ton steel	0.149936
MARIO	2025	CBAM	EU27	GHG footprint	DRI-EAF-H2	Low	Electricity production	tonCO2eq/ton steel	0.149936
MARIO	2025	CBAM-G_SUBS	EU27	GHG footprint	DRI-EAF-H2	Low	Electricity production	tonCO2eq/ton steel	0.149936
MARIO	2025	CBAM-G_SUBS_HI	EU27	GHG footprint	DRI-EAF-H2	Low	Electricity production	tonCO2eq/ton steel	0.149936
MARIO	2030	NDC_LTT	EU27	GHG footprint	DRI-EAF-H2	Low	Electricity production	tonCO2eq/ton steel	0.0309403
MARIO	2030	CBAM	EU27	GHG footprint	DRI-EAF-H2	Low	Electricity production	tonCO2eq/ton steel	0.0304955
MARIO	2030	CBAM-G_SUBS	EU27	GHG footprint	DRI-EAF-H2	Low	Electricity production	tonCO2eq/ton steel	0.0304384
MARIO	2030	CBAM-G_SUBS_HI	EU27	GHG footprint	DRI-EAF-H2	Low	Electricity production	tonCO2eq/ton steel	0.030205
MARIO	2035	NDC_LTT	EU27	GHG footprint	DRI-EAF-H2	Low	Electricity production	tonCO2eq/ton steel	0.0269937
MARIO	2035	CBAM	EU27	GHG footprint	DRI-EAF-H2	Low	Electricity production	tonCO2eq/ton steel	0.0271348
MARIO	2035	CBAM-G_SUBS	EU27	GHG footprint	DRI-EAF-H2	Low	Electricity production	tonCO2eq/ton steel	0.0271746
MARIO	2035	CBAM-G_SUBS_HI	EU27	GHG footprint	DRI-EAF-H2	Low	Electricity production	tonCO2eq/ton steel	0.0271701
MARIO	2040	NDC_LTT	EU27	GHG footprint	DRI-EAF-H2	Low	Electricity production	tonCO2eq/ton steel	0.0246073
MARIO	2040	CBAM	EU27	GHG footprint	DRI-EAF-H2	Low	Electricity production	tonCO2eq/ton steel	0.0247067
MARIO	2040	CBAM-G_SUBS	EU27	GHG footprint	DRI-EAF-H2	Low	Electricity production	tonCO2eq/ton steel	0.0247358
MARIO	2040	CBAM-G_SUBS_HI	EU27	GHG footprint	DRI-EAF-H2	Low	Electricity production	tonCO2eq/ton steel	0.0247513
MARIO	2045	NDC_LTT	EU27	GHG footprint	DRI-EAF-H2	Low	Electricity production	tonCO2eq/ton steel	0.0204258
MARIO	2045	CBAM	EU27	GHG footprint	DRI-EAF-H2	Low	Electricity production	tonCO2eq/ton steel	0.0204766
MARIO	2045	CBAM-G_SUBS	EU27	GHG footprint	DRI-EAF-H2	Low	Electricity production	tonCO2eq/ton steel	0.0204423
MARIO	2045	CBAM-G_SUBS_HI	EU27	GHG footprint	DRI-EAF-H2	Low	Electricity production	tonCO2eq/ton steel	0.0204589
MARIO	2050	NDC_LTT	EU27	GHG footprint	DRI-EAF-H2	Low	Electricity production	tonCO2eq/ton steel	0.0150344
MARIO	2050	CBAM	EU27	GHG footprint	DRI-EAF-H2	Low	Electricity production	tonCO2eq/ton steel	0.0150471
MARIO	2050	CBAM-G_SUBS	EU27	GHG footprint	DRI-EAF-H2	Low	Electricity production	tonCO2eq/ton steel	0.0150172
MARIO	2050	CBAM-G_SUBS_HI	EU27	GHG footprint	DRI-EAF-H2	Low	Electricity production	tonCO2eq/ton steel	0.0150468
MARIO	2020	NDC_LTT	EU27	GHG footprint	DRI-EAF-H2	Low	Manufacturing	tonCO2eq/ton steel	0.13694
MARIO	2020	CBAM	EU27	GHG footprint	DRI-EAF-H2	Low	Manufacturing	tonCO2eq/ton steel	0.13694
MARIO	2020	CBAM-G_SUBS	EU27	GHG footprint	DRI-EAF-H2	Low	Manufacturing	tonCO2eq/ton steel	0.13694
MARIO	2020	CBAM-G_SUBS_HI	EU27	GHG footprint	DRI-EAF-H2	Low	Manufacturing	tonCO2eq/ton steel	0.13694
MARIO	2025	NDC_LTT	EU27	GHG footprint	DRI-EAF-H2	Low	Manufacturing	tonCO2eq/ton steel	0.13269
MARIO	2025	CBAM	EU27	GHG footprint	DRI-EAF-H2	Low	Manufacturing	tonCO2eq/ton steel	0.13269
MARIO	2025	CBAM-G_SUBS	EU27	GHG footprint	DRI-EAF-H2	Low	Manufacturing	tonCO2eq/ton steel	0.13269
MARIO	2025	CBAM-G_SUBS_HI	EU27	GHG footprint	DRI-EAF-H2	Low	Manufacturing	tonCO2eq/ton steel	0.13269
MARIO	2030	NDC_LTT	EU27	GHG footprint	DRI-EAF-H2	Low	Manufacturing	tonCO2eq/ton steel	0.128382
MARIO	2030	CBAM	EU27	GHG footprint	DRI-EAF-H2	Low	Manufacturing	tonCO2eq/ton steel	0.128264
MARIO	2030	CBAM-G_SUBS	EU27	GHG footprint	DRI-EAF-H2	Low	Manufacturing	tonCO2eq/ton steel	0.12811
MARIO	2030	CBAM-G_SUBS_HI	EU27	GHG footprint	DRI-EAF-H2	Low	Manufacturing	tonCO2eq/ton steel	0.127868
MARIO	2035	NDC_LTT	EU27	GHG footprint	DRI-EAF-H2	Low	Manufacturing	tonCO2eq/ton steel	0.121369
MARIO	2035	CBAM	EU27	GHG footprint	DRI-EAF-H2	Low	Manufacturing	tonCO2eq/ton steel	0.121395
MARIO	2035	CBAM-G_SUBS	EU27	GHG footprint	DRI-EAF-H2	Low	Manufacturing	tonCO2eq/ton steel	0.121422
MARIO	2035	CBAM-G_SUBS_HI	EU27	GHG footprint	DRI-EAF-H2	Low	Manufacturing	tonCO2eq/ton steel	0.121534
MARIO	2040	NDC_LTT	EU27	GHG footprint	DRI-EAF-H2	Low	Manufacturing	tonCO2eq/ton steel	0.121179
MARIO	2040	CBAM	EU27	GHG footprint	DRI-EAF-H2	Low	Manufacturing	tonCO2eq/ton steel	0.121224
MARIO	2040	CBAM-G_SUBS	EU27	GHG footprint	DRI-EAF-H2	Low	Manufacturing	tonCO2eq/ton steel	0.121215
MARIO	2040	CBAM-G_SUBS_HI	EU27	GHG footprint	DRI-EAF-H2	Low	Manufacturing	tonCO2eq/ton steel	0.121145
MARIO	2045	NDC_LTT	EU27	GHG footprint	DRI-EAF-H2	Low	Manufacturing	tonCO2eq/ton steel	0.120367
MARIO	2045	CBAM	EU27	GHG footprint	DRI-EAF-H2	Low	Manufacturing	tonCO2eq/ton steel	0.120377
MARIO	2045	CBAM-G_SUBS	EU27	GHG footprint	DRI-EAF-H2	Low	Manufacturing	tonCO2eq/ton steel	0.120364
MARIO	2045	CBAM-G_SUBS_HI	EU27	GHG footprint	DRI-EAF-H2	Low	Manufacturing	tonCO2eq/ton steel	0.120308
MARIO	2050	NDC_LTT	EU27	GHG footprint	DRI-EAF-H2	Low	Manufacturing	tonCO2eq/ton steel	0.119704
MARIO	2050	CBAM	EU27	GHG footprint	DRI-EAF-H2	Low	Manufacturing	tonCO2eq/ton steel	0.1197
MARIO	2050	CBAM-G_SUBS	EU27	GHG footprint	DRI-EAF-H2	Low	Manufacturing	tonCO2eq/ton steel	0.119698
MARIO	2050	CBAM-G_SUBS_HI	EU27	GHG footprint	DRI-EAF-H2	Low	Manufacturing	tonCO2eq/ton steel	0.119642
MARIO	2020	NDC_LTT	EU27	GHG footprint	DRI-EAF-H2	Low	Mining	tonCO2eq/ton steel	0.0300532
MARIO	2020	CBAM	EU27	GHG footprint	DRI-EAF-H2	Low	Mining	tonCO2eq/ton steel	0.0300532
MARIO	2020	CBAM-G_SUBS	EU27	GHG footprint	DRI-EAF-H2	Low	Mining	tonCO2eq/ton steel	0.0300532
MARIO	2020	CBAM-G_SUBS_HI	EU27	GHG footprint	DRI-EAF-H2	Low	Mining	tonCO2eq/ton steel	0.0300532
MARIO	2025	NDC_LTT	EU27	GHG footprint	DRI-EAF-H2	Low	Mining	tonCO2eq/ton steel	0.0233244
MARIO	2025	CBAM	EU27	GHG footprint	DRI-EAF-H2	Low	Mining	tonCO2eq/ton steel	0.0233244
MARIO	2025	CBAM-G_SUBS	EU27	GHG footprint	DRI-EAF-H2	Low	Mining	tonCO2eq/ton steel	0.0233244
MARIO	2025	CBAM-G_SUBS_HI	EU27	GHG footprint	DRI-EAF-H2	Low	Mining	tonCO2eq/ton steel	0.0233244
MARIO	2030	NDC_LTT	EU27	GHG footprint	DRI-EAF-H2	Low	Mining	tonCO2eq/ton steel	0.015335
MARIO	2030	CBAM	EU27	GHG footprint	DRI-EAF-H2	Low	Mining	tonCO2eq/ton steel	0.0153003
MARIO	2030	CBAM-G_SUBS	EU27	GHG footprint	DRI-EAF-H2	Low	Mining	tonCO2eq/ton steel	0.0152886
MARIO	2030	CBAM-G_SUBS_HI	EU27	GHG footprint	DRI-EAF-H2	Low	Mining	tonCO2eq/ton steel	0.0152664
MARIO	2035	NDC_LTT	EU27	GHG footprint	DRI-EAF-H2	Low	Mining	tonCO2eq/ton steel	0.0145294
MARIO	2035	CBAM	EU27	GHG footprint	DRI-EAF-H2	Low	Mining	tonCO2eq/ton steel	0.0145473
MARIO	2035	CBAM-G_SUBS	EU27	GHG footprint	DRI-EAF-H2	Low	Mining	tonCO2eq/ton steel	0.0145538
MARIO	2035	CBAM-G_SUBS_HI	EU27	GHG footprint	DRI-EAF-H2	Low	Mining	tonCO2eq/ton steel	0.0145794
MARIO	2040	NDC_LTT	EU27	GHG footprint	DRI-EAF-H2	Low	Mining	tonCO2eq/ton steel	0.0143338
MARIO	2040	CBAM	EU27	GHG footprint	DRI-EAF-H2	Low	Mining	tonCO2eq/ton steel	0.0143496
MARIO	2040	CBAM-G_SUBS	EU27	GHG footprint	DRI-EAF-H2	Low	Mining	tonCO2eq/ton steel	0.0143535
MARIO	2040	CBAM-G_SUBS_HI	EU27	GHG footprint	DRI-EAF-H2	Low	Mining	tonCO2eq/ton steel	0.014357
MARIO	2045	NDC_LTT	EU27	GHG footprint	DRI-EAF-H2	Low	Mining	tonCO2eq/ton steel	0.0140795
MARIO	2045	CBAM	EU27	GHG footprint	DRI-EAF-H2	Low	Mining	tonCO2eq/ton steel	0.0140875
MARIO	2045	CBAM-G_SUBS	EU27	GHG footprint	DRI-EAF-H2	Low	Mining	tonCO2eq/ton steel	0.0140829
MARIO	2045	CBAM-G_SUBS_HI	EU27	GHG footprint	DRI-EAF-H2	Low	Mining	tonCO2eq/ton steel	0.0141045
MARIO	2050	NDC_LTT	EU27	GHG footprint	DRI-EAF-H2	Low	Mining	tonCO2eq/ton steel	0.0137874
MARIO	2050	CBAM	EU27	GHG footprint	DRI-EAF-H2	Low	Mining	tonCO2eq/ton steel	0.0137913
MARIO	2050	CBAM-G_SUBS	EU27	GHG footprint	DRI-EAF-H2	Low	Mining	tonCO2eq/ton steel	0.0137887
MARIO	2050	CBAM-G_SUBS_HI	EU27	GHG footprint	DRI-EAF-H2	Low	Mining	tonCO2eq/ton steel	0.0138311
MARIO	2020	NDC_LTT	EU27	GHG footprint	DRI-EAF-H2	Low	Other energy	tonCO2eq/ton steel	0.118734
MARIO	2020	CBAM	EU27	GHG footprint	DRI-EAF-H2	Low	Other energy	tonCO2eq/ton steel	0.118734
MARIO	2020	CBAM-G_SUBS	EU27	GHG footprint	DRI-EAF-H2	Low	Other energy	tonCO2eq/ton steel	0.118734
MARIO	2020	CBAM-G_SUBS_HI	EU27	GHG footprint	DRI-EAF-H2	Low	Other energy	tonCO2eq/ton steel	0.118734
MARIO	2025	NDC_LTT	EU27	GHG footprint	DRI-EAF-H2	Low	Other energy	tonCO2eq/ton steel	0.110018
MARIO	2025	CBAM	EU27	GHG footprint	DRI-EAF-H2	Low	Other energy	tonCO2eq/ton steel	0.110018
MARIO	2025	CBAM-G_SUBS	EU27	GHG footprint	DRI-EAF-H2	Low	Other energy	tonCO2eq/ton steel	0.110018
MARIO	2025	CBAM-G_SUBS_HI	EU27	GHG footprint	DRI-EAF-H2	Low	Other energy	tonCO2eq/ton steel	0.110018
MARIO	2030	NDC_LTT	EU27	GHG footprint	DRI-EAF-H2	Low	Other energy	tonCO2eq/ton steel	0.103521
MARIO	2030	CBAM	EU27	GHG footprint	DRI-EAF-H2	Low	Other energy	tonCO2eq/ton steel	0.103384
MARIO	2030	CBAM-G_SUBS	EU27	GHG footprint	DRI-EAF-H2	Low	Other energy	tonCO2eq/ton steel	0.103311
MARIO	2030	CBAM-G_SUBS_HI	EU27	GHG footprint	DRI-EAF-H2	Low	Other energy	tonCO2eq/ton steel	0.102976
MARIO	2035	NDC_LTT	EU27	GHG footprint	DRI-EAF-H2	Low	Other energy	tonCO2eq/ton steel	0.0994102
MARIO	2035	CBAM	EU27	GHG footprint	DRI-EAF-H2	Low	Other energy	tonCO2eq/ton steel	0.0993675
MARIO	2035	CBAM-G_SUBS	EU27	GHG footprint	DRI-EAF-H2	Low	Other energy	tonCO2eq/ton steel	0.0992538
MARIO	2035	CBAM-G_SUBS_HI	EU27	GHG footprint	DRI-EAF-H2	Low	Other energy	tonCO2eq/ton steel	0.0985942
MARIO	2040	NDC_LTT	EU27	GHG footprint	DRI-EAF-H2	Low	Other energy	tonCO2eq/ton steel	0.100585
MARIO	2040	CBAM	EU27	GHG footprint	DRI-EAF-H2	Low	Other energy	tonCO2eq/ton steel	0.100539
MARIO	2040	CBAM-G_SUBS	EU27	GHG footprint	DRI-EAF-H2	Low	Other energy	tonCO2eq/ton steel	0.100499
MARIO	2040	CBAM-G_SUBS_HI	EU27	GHG footprint	DRI-EAF-H2	Low	Other energy	tonCO2eq/ton steel	0.100116
MARIO	2045	NDC_LTT	EU27	GHG footprint	DRI-EAF-H2	Low	Other energy	tonCO2eq/ton steel	0.102953
MARIO	2045	CBAM	EU27	GHG footprint	DRI-EAF-H2	Low	Other energy	tonCO2eq/ton steel	0.102926
MARIO	2045	CBAM-G_SUBS	EU27	GHG footprint	DRI-EAF-H2	Low	Other energy	tonCO2eq/ton steel	0.102853
MARIO	2045	CBAM-G_SUBS_HI	EU27	GHG footprint	DRI-EAF-H2	Low	Other energy	tonCO2eq/ton steel	0.102796
MARIO	2050	NDC_LTT	EU27	GHG footprint	DRI-EAF-H2	Low	Other energy	tonCO2eq/ton steel	0.105134
MARIO	2050	CBAM	EU27	GHG footprint	DRI-EAF-H2	Low	Other energy	tonCO2eq/ton steel	0.105122
MARIO	2050	CBAM-G_SUBS	EU27	GHG footprint	DRI-EAF-H2	Low	Other energy	tonCO2eq/ton steel	0.105067
MARIO	2050	CBAM-G_SUBS_HI	EU27	GHG footprint	DRI-EAF-H2	Low	Other energy	tonCO2eq/ton steel	0.105493
MARIO	2020	NDC_LTT	EU27	GHG footprint	DRI-EAF-H2	Low	Services	tonCO2eq/ton steel	0.132125
MARIO	2020	CBAM	EU27	GHG footprint	DRI-EAF-H2	Low	Services	tonCO2eq/ton steel	0.132125
MARIO	2020	CBAM-G_SUBS	EU27	GHG footprint	DRI-EAF-H2	Low	Services	tonCO2eq/ton steel	0.132125
MARIO	2020	CBAM-G_SUBS_HI	EU27	GHG footprint	DRI-EAF-H2	Low	Services	tonCO2eq/ton steel	0.132125
MARIO	2025	NDC_LTT	EU27	GHG footprint	DRI-EAF-H2	Low	Services	tonCO2eq/ton steel	0.132589
MARIO	2025	CBAM	EU27	GHG footprint	DRI-EAF-H2	Low	Services	tonCO2eq/ton steel	0.132589
MARIO	2025	CBAM-G_SUBS	EU27	GHG footprint	DRI-EAF-H2	Low	Services	tonCO2eq/ton steel	0.132589
MARIO	2025	CBAM-G_SUBS_HI	EU27	GHG footprint	DRI-EAF-H2	Low	Services	tonCO2eq/ton steel	0.132589
MARIO	2030	NDC_LTT	EU27	GHG footprint	DRI-EAF-H2	Low	Services	tonCO2eq/ton steel	0.132929
MARIO	2030	CBAM	EU27	GHG footprint	DRI-EAF-H2	Low	Services	tonCO2eq/ton steel	0.132961
MARIO	2030	CBAM-G_SUBS	EU27	GHG footprint	DRI-EAF-H2	Low	Services	tonCO2eq/ton steel	0.132991
MARIO	2030	CBAM-G_SUBS_HI	EU27	GHG footprint	DRI-EAF-H2	Low	Services	tonCO2eq/ton steel	0.133093
MARIO	2035	NDC_LTT	EU27	GHG footprint	DRI-EAF-H2	Low	Services	tonCO2eq/ton steel	0.133453
MARIO	2035	CBAM	EU27	GHG footprint	DRI-EAF-H2	Low	Services	tonCO2eq/ton steel	0.13347
MARIO	2035	CBAM-G_SUBS	EU27	GHG footprint	DRI-EAF-H2	Low	Services	tonCO2eq/ton steel	0.133489
MARIO	2035	CBAM-G_SUBS_HI	EU27	GHG footprint	DRI-EAF-H2	Low	Services	tonCO2eq/ton steel	0.13366
MARIO	2040	NDC_LTT	EU27	GHG footprint	DRI-EAF-H2	Low	Services	tonCO2eq/ton steel	0.133258
MARIO	2040	CBAM	EU27	GHG footprint	DRI-EAF-H2	Low	Services	tonCO2eq/ton steel	0.133278
MARIO	2040	CBAM-G_SUBS	EU27	GHG footprint	DRI-EAF-H2	Low	Services	tonCO2eq/ton steel	0.133279
MARIO	2040	CBAM-G_SUBS_HI	EU27	GHG footprint	DRI-EAF-H2	Low	Services	tonCO2eq/ton steel	0.133391
MARIO	2045	NDC_LTT	EU27	GHG footprint	DRI-EAF-H2	Low	Services	tonCO2eq/ton steel	0.132874
MARIO	2045	CBAM	EU27	GHG footprint	DRI-EAF-H2	Low	Services	tonCO2eq/ton steel	0.132887
MARIO	2045	CBAM-G_SUBS	EU27	GHG footprint	DRI-EAF-H2	Low	Services	tonCO2eq/ton steel	0.132893
MARIO	2045	CBAM-G_SUBS_HI	EU27	GHG footprint	DRI-EAF-H2	Low	Services	tonCO2eq/ton steel	0.132937
MARIO	2050	NDC_LTT	EU27	GHG footprint	DRI-EAF-H2	Low	Services	tonCO2eq/ton steel	0.132556
MARIO	2050	CBAM	EU27	GHG footprint	DRI-EAF-H2	Low	Services	tonCO2eq/ton steel	0.132562
MARIO	2050	CBAM-G_SUBS	EU27	GHG footprint	DRI-EAF-H2	Low	Services	tonCO2eq/ton steel	0.132565
MARIO	2050	CBAM-G_SUBS_HI	EU27	GHG footprint	DRI-EAF-H2	Low	Services	tonCO2eq/ton steel	0.132511
MARIO	2020	NDC_LTT	EU27	GHG footprint	DRI-EAF-NG	Medium	Agriculture	tonCO2eq/ton steel	0.00931361
MARIO	2020	CBAM	EU27	GHG footprint	DRI-EAF-NG	Medium	Agriculture	tonCO2eq/ton steel	0.00931361
MARIO	2020	CBAM-G_SUBS	EU27	GHG footprint	DRI-EAF-NG	Medium	Agriculture	tonCO2eq/ton steel	0.00931361
MARIO	2020	CBAM-G_SUBS_HI	EU27	GHG footprint	DRI-EAF-NG	Medium	Agriculture	tonCO2eq/ton steel	0.00931361
MARIO	2025	NDC_LTT	EU27	GHG footprint	DRI-EAF-NG	Medium	Agriculture	tonCO2eq/ton steel	0.00937965
MARIO	2025	CBAM	EU27	GHG footprint	DRI-EAF-NG	Medium	Agriculture	tonCO2eq/ton steel	0.00937965
MARIO	2025	CBAM-G_SUBS	EU27	GHG footprint	DRI-EAF-NG	Medium	Agriculture	tonCO2eq/ton steel	0.00937965
MARIO	2025	CBAM-G_SUBS_HI	EU27	GHG footprint	DRI-EAF-NG	Medium	Agriculture	tonCO2eq/ton steel	0.00937965
MARIO	2030	NDC_LTT	EU27	GHG footprint	DRI-EAF-NG	Medium	Agriculture	tonCO2eq/ton steel	0.00949501
MARIO	2030	CBAM	EU27	GHG footprint	DRI-EAF-NG	Medium	Agriculture	tonCO2eq/ton steel	0.00949487
MARIO	2030	CBAM-G_SUBS	EU27	GHG footprint	DRI-EAF-NG	Medium	Agriculture	tonCO2eq/ton steel	0.0094958
MARIO	2030	CBAM-G_SUBS_HI	EU27	GHG footprint	DRI-EAF-NG	Medium	Agriculture	tonCO2eq/ton steel	0.00950079
MARIO	2035	NDC_LTT	EU27	GHG footprint	DRI-EAF-NG	Medium	Agriculture	tonCO2eq/ton steel	0.00955393
MARIO	2035	CBAM	EU27	GHG footprint	DRI-EAF-NG	Medium	Agriculture	tonCO2eq/ton steel	0.00955342
MARIO	2035	CBAM-G_SUBS	EU27	GHG footprint	DRI-EAF-NG	Medium	Agriculture	tonCO2eq/ton steel	0.00954863
MARIO	2035	CBAM-G_SUBS_HI	EU27	GHG footprint	DRI-EAF-NG	Medium	Agriculture	tonCO2eq/ton steel	0.00955553
MARIO	2040	NDC_LTT	EU27	GHG footprint	DRI-EAF-NG	Medium	Agriculture	tonCO2eq/ton steel	0.00955146
MARIO	2040	CBAM	EU27	GHG footprint	DRI-EAF-NG	Medium	Agriculture	tonCO2eq/ton steel	0.00955257
MARIO	2040	CBAM-G_SUBS	EU27	GHG footprint	DRI-EAF-NG	Medium	Agriculture	tonCO2eq/ton steel	0.009549
MARIO	2040	CBAM-G_SUBS_HI	EU27	GHG footprint	DRI-EAF-NG	Medium	Agriculture	tonCO2eq/ton steel	0.00955301
MARIO	2045	NDC_LTT	EU27	GHG footprint	DRI-EAF-NG	Medium	Agriculture	tonCO2eq/ton steel	0.00957308
MARIO	2045	CBAM	EU27	GHG footprint	DRI-EAF-NG	Medium	Agriculture	tonCO2eq/ton steel	0.00957384
MARIO	2045	CBAM-G_SUBS	EU27	GHG footprint	DRI-EAF-NG	Medium	Agriculture	tonCO2eq/ton steel	0.00957069
MARIO	2045	CBAM-G_SUBS_HI	EU27	GHG footprint	DRI-EAF-NG	Medium	Agriculture	tonCO2eq/ton steel	0.00957581
MARIO	2050	NDC_LTT	EU27	GHG footprint	DRI-EAF-NG	Medium	Agriculture	tonCO2eq/ton steel	0.00958697
MARIO	2050	CBAM	EU27	GHG footprint	DRI-EAF-NG	Medium	Agriculture	tonCO2eq/ton steel	0.00958815
MARIO	2050	CBAM-G_SUBS	EU27	GHG footprint	DRI-EAF-NG	Medium	Agriculture	tonCO2eq/ton steel	0.00958508
MARIO	2050	CBAM-G_SUBS_HI	EU27	GHG footprint	DRI-EAF-NG	Medium	Agriculture	tonCO2eq/ton steel	0.00959014
MARIO	2020	NDC_LTT	EU27	GHG footprint	DRI-EAF-NG	Medium	Direct emissions	tonCO2eq/ton steel	0.796395
MARIO	2020	CBAM	EU27	GHG footprint	DRI-EAF-NG	Medium	Direct emissions	tonCO2eq/ton steel	0.796395
MARIO	2020	CBAM-G_SUBS	EU27	GHG footprint	DRI-EAF-NG	Medium	Direct emissions	tonCO2eq/ton steel	0.796395
MARIO	2020	CBAM-G_SUBS_HI	EU27	GHG footprint	DRI-EAF-NG	Medium	Direct emissions	tonCO2eq/ton steel	0.796395
MARIO	2025	NDC_LTT	EU27	GHG footprint	DRI-EAF-NG	Medium	Direct emissions	tonCO2eq/ton steel	0.796212
MARIO	2025	CBAM	EU27	GHG footprint	DRI-EAF-NG	Medium	Direct emissions	tonCO2eq/ton steel	0.796212
MARIO	2025	CBAM-G_SUBS	EU27	GHG footprint	DRI-EAF-NG	Medium	Direct emissions	tonCO2eq/ton steel	0.796212
MARIO	2025	CBAM-G_SUBS_HI	EU27	GHG footprint	DRI-EAF-NG	Medium	Direct emissions	tonCO2eq/ton steel	0.796212
MARIO	2030	NDC_LTT	EU27	GHG footprint	DRI-EAF-NG	Medium	Direct emissions	tonCO2eq/ton steel	0.796061
MARIO	2030	CBAM	EU27	GHG footprint	DRI-EAF-NG	Medium	Direct emissions	tonCO2eq/ton steel	0.796074
MARIO	2030	CBAM-G_SUBS	EU27	GHG footprint	DRI-EAF-NG	Medium	Direct emissions	tonCO2eq/ton steel	0.796095
MARIO	2030	CBAM-G_SUBS_HI	EU27	GHG footprint	DRI-EAF-NG	Medium	Direct emissions	tonCO2eq/ton steel	0.796185
MARIO	2035	NDC_LTT	EU27	GHG footprint	DRI-EAF-NG	Medium	Direct emissions	tonCO2eq/ton steel	0.796084
MARIO	2035	CBAM	EU27	GHG footprint	DRI-EAF-NG	Medium	Direct emissions	tonCO2eq/ton steel	0.796093
MARIO	2035	CBAM-G_SUBS	EU27	GHG footprint	DRI-EAF-NG	Medium	Direct emissions	tonCO2eq/ton steel	0.796106
MARIO	2035	CBAM-G_SUBS_HI	EU27	GHG footprint	DRI-EAF-NG	Medium	Direct emissions	tonCO2eq/ton steel	0.796182
MARIO	2040	NDC_LTT	EU27	GHG footprint	DRI-EAF-NG	Medium	Direct emissions	tonCO2eq/ton steel	0.79603
MARIO	2040	CBAM	EU27	GHG footprint	DRI-EAF-NG	Medium	Direct emissions	tonCO2eq/ton steel	0.796041
MARIO	2040	CBAM-G_SUBS	EU27	GHG footprint	DRI-EAF-NG	Medium	Direct emissions	tonCO2eq/ton steel	0.796046
MARIO	2040	CBAM-G_SUBS_HI	EU27	GHG footprint	DRI-EAF-NG	Medium	Direct emissions	tonCO2eq/ton steel	0.796093
MARIO	2045	NDC_LTT	EU27	GHG footprint	DRI-EAF-NG	Medium	Direct emissions	tonCO2eq/ton steel	0.796015
MARIO	2045	CBAM	EU27	GHG footprint	DRI-EAF-NG	Medium	Direct emissions	tonCO2eq/ton steel	0.796022
MARIO	2045	CBAM-G_SUBS	EU27	GHG footprint	DRI-EAF-NG	Medium	Direct emissions	tonCO2eq/ton steel	0.796023
MARIO	2045	CBAM-G_SUBS_HI	EU27	GHG footprint	DRI-EAF-NG	Medium	Direct emissions	tonCO2eq/ton steel	0.796067
MARIO	2050	NDC_LTT	EU27	GHG footprint	DRI-EAF-NG	Medium	Direct emissions	tonCO2eq/ton steel	0.795989
MARIO	2050	CBAM	EU27	GHG footprint	DRI-EAF-NG	Medium	Direct emissions	tonCO2eq/ton steel	0.795992
MARIO	2050	CBAM-G_SUBS	EU27	GHG footprint	DRI-EAF-NG	Medium	Direct emissions	tonCO2eq/ton steel	0.795993
MARIO	2050	CBAM-G_SUBS_HI	EU27	GHG footprint	DRI-EAF-NG	Medium	Direct emissions	tonCO2eq/ton steel	0.796021
MARIO	2020	NDC_LTT	EU27	GHG footprint	DRI-EAF-NG	Medium	Electricity production	tonCO2eq/ton steel	0.16039
MARIO	2020	CBAM	EU27	GHG footprint	DRI-EAF-NG	Medium	Electricity production	tonCO2eq/ton steel	0.16039
MARIO	2020	CBAM-G_SUBS	EU27	GHG footprint	DRI-EAF-NG	Medium	Electricity production	tonCO2eq/ton steel	0.16039
MARIO	2020	CBAM-G_SUBS_HI	EU27	GHG footprint	DRI-EAF-NG	Medium	Electricity production	tonCO2eq/ton steel	0.16039
MARIO	2025	NDC_LTT	EU27	GHG footprint	DRI-EAF-NG	Medium	Electricity production	tonCO2eq/ton steel	0.0937319
MARIO	2025	CBAM	EU27	GHG footprint	DRI-EAF-NG	Medium	Electricity production	tonCO2eq/ton steel	0.0937319
MARIO	2025	CBAM-G_SUBS	EU27	GHG footprint	DRI-EAF-NG	Medium	Electricity production	tonCO2eq/ton steel	0.0937319
MARIO	2025	CBAM-G_SUBS_HI	EU27	GHG footprint	DRI-EAF-NG	Medium	Electricity production	tonCO2eq/ton steel	0.0937319
MARIO	2030	NDC_LTT	EU27	GHG footprint	DRI-EAF-NG	Medium	Electricity production	tonCO2eq/ton steel	0.0230227
MARIO	2030	CBAM	EU27	GHG footprint	DRI-EAF-NG	Medium	Electricity production	tonCO2eq/ton steel	0.0228158
MARIO	2030	CBAM-G_SUBS	EU27	GHG footprint	DRI-EAF-NG	Medium	Electricity production	tonCO2eq/ton steel	0.0227973
MARIO	2030	CBAM-G_SUBS_HI	EU27	GHG footprint	DRI-EAF-NG	Medium	Electricity production	tonCO2eq/ton steel	0.0227064
MARIO	2035	NDC_LTT	EU27	GHG footprint	DRI-EAF-NG	Medium	Electricity production	tonCO2eq/ton steel	0.0199304
MARIO	2035	CBAM	EU27	GHG footprint	DRI-EAF-NG	Medium	Electricity production	tonCO2eq/ton steel	0.0200489
MARIO	2035	CBAM-G_SUBS	EU27	GHG footprint	DRI-EAF-NG	Medium	Electricity production	tonCO2eq/ton steel	0.0200954
MARIO	2035	CBAM-G_SUBS_HI	EU27	GHG footprint	DRI-EAF-NG	Medium	Electricity production	tonCO2eq/ton steel	0.0202052
MARIO	2040	NDC_LTT	EU27	GHG footprint	DRI-EAF-NG	Medium	Electricity production	tonCO2eq/ton steel	0.0178213
MARIO	2040	CBAM	EU27	GHG footprint	DRI-EAF-NG	Medium	Electricity production	tonCO2eq/ton steel	0.0179103
MARIO	2040	CBAM-G_SUBS	EU27	GHG footprint	DRI-EAF-NG	Medium	Electricity production	tonCO2eq/ton steel	0.0179413
MARIO	2040	CBAM-G_SUBS_HI	EU27	GHG footprint	DRI-EAF-NG	Medium	Electricity production	tonCO2eq/ton steel	0.0180434
MARIO	2045	NDC_LTT	EU27	GHG footprint	DRI-EAF-NG	Medium	Electricity production	tonCO2eq/ton steel	0.0143152
MARIO	2045	CBAM	EU27	GHG footprint	DRI-EAF-NG	Medium	Electricity production	tonCO2eq/ton steel	0.0143586
MARIO	2045	CBAM-G_SUBS	EU27	GHG footprint	DRI-EAF-NG	Medium	Electricity production	tonCO2eq/ton steel	0.0143342
MARIO	2045	CBAM-G_SUBS_HI	EU27	GHG footprint	DRI-EAF-NG	Medium	Electricity production	tonCO2eq/ton steel	0.0144057
MARIO	2050	NDC_LTT	EU27	GHG footprint	DRI-EAF-NG	Medium	Electricity production	tonCO2eq/ton steel	0.010508
MARIO	2050	CBAM	EU27	GHG footprint	DRI-EAF-NG	Medium	Electricity production	tonCO2eq/ton steel	0.0105213
MARIO	2050	CBAM-G_SUBS	EU27	GHG footprint	DRI-EAF-NG	Medium	Electricity production	tonCO2eq/ton steel	0.0104992
MARIO	2050	CBAM-G_SUBS_HI	EU27	GHG footprint	DRI-EAF-NG	Medium	Electricity production	tonCO2eq/ton steel	0.0105328
MARIO	2020	NDC_LTT	EU27	GHG footprint	DRI-EAF-NG	Medium	Manufacturing	tonCO2eq/ton steel	0.113967
MARIO	2020	CBAM	EU27	GHG footprint	DRI-EAF-NG	Medium	Manufacturing	tonCO2eq/ton steel	0.113967
MARIO	2020	CBAM-G_SUBS	EU27	GHG footprint	DRI-EAF-NG	Medium	Manufacturing	tonCO2eq/ton steel	0.113967
MARIO	2020	CBAM-G_SUBS_HI	EU27	GHG footprint	DRI-EAF-NG	Medium	Manufacturing	tonCO2eq/ton steel	0.113967
MARIO	2025	NDC_LTT	EU27	GHG footprint	DRI-EAF-NG	Medium	Manufacturing	tonCO2eq/ton steel	0.110664
MARIO	2025	CBAM	EU27	GHG footprint	DRI-EAF-NG	Medium	Manufacturing	tonCO2eq/ton steel	0.110664
MARIO	2025	CBAM-G_SUBS	EU27	GHG footprint	DRI-EAF-NG	Medium	Manufacturing	tonCO2eq/ton steel	0.110664
MARIO	2025	CBAM-G_SUBS_HI	EU27	GHG footprint	DRI-EAF-NG	Medium	Manufacturing	tonCO2eq/ton steel	0.110664
MARIO	2030	NDC_LTT	EU27	GHG footprint	DRI-EAF-NG	Medium	Manufacturing	tonCO2eq/ton steel	0.107588
MARIO	2030	CBAM	EU27	GHG footprint	DRI-EAF-NG	Medium	Manufacturing	tonCO2eq/ton steel	0.107527
MARIO	2030	CBAM-G_SUBS	EU27	GHG footprint	DRI-EAF-NG	Medium	Manufacturing	tonCO2eq/ton steel	0.10742
MARIO	2030	CBAM-G_SUBS_HI	EU27	GHG footprint	DRI-EAF-NG	Medium	Manufacturing	tonCO2eq/ton steel	0.107258
MARIO	2035	NDC_LTT	EU27	GHG footprint	DRI-EAF-NG	Medium	Manufacturing	tonCO2eq/ton steel	0.102004
MARIO	2035	CBAM	EU27	GHG footprint	DRI-EAF-NG	Medium	Manufacturing	tonCO2eq/ton steel	0.102032
MARIO	2035	CBAM-G_SUBS	EU27	GHG footprint	DRI-EAF-NG	Medium	Manufacturing	tonCO2eq/ton steel	0.102063
MARIO	2035	CBAM-G_SUBS_HI	EU27	GHG footprint	DRI-EAF-NG	Medium	Manufacturing	tonCO2eq/ton steel	0.102209
MARIO	2040	NDC_LTT	EU27	GHG footprint	DRI-EAF-NG	Medium	Manufacturing	tonCO2eq/ton steel	0.101793
MARIO	2040	CBAM	EU27	GHG footprint	DRI-EAF-NG	Medium	Manufacturing	tonCO2eq/ton steel	0.101838
MARIO	2040	CBAM-G_SUBS	EU27	GHG footprint	DRI-EAF-NG	Medium	Manufacturing	tonCO2eq/ton steel	0.101836
MARIO	2040	CBAM-G_SUBS_HI	EU27	GHG footprint	DRI-EAF-NG	Medium	Manufacturing	tonCO2eq/ton steel	0.10183
MARIO	2045	NDC_LTT	EU27	GHG footprint	DRI-EAF-NG	Medium	Manufacturing	tonCO2eq/ton steel	0.100982
MARIO	2045	CBAM	EU27	GHG footprint	DRI-EAF-NG	Medium	Manufacturing	tonCO2eq/ton steel	0.100994
MARIO	2045	CBAM-G_SUBS	EU27	GHG footprint	DRI-EAF-NG	Medium	Manufacturing	tonCO2eq/ton steel	0.100984
MARIO	2045	CBAM-G_SUBS_HI	EU27	GHG footprint	DRI-EAF-NG	Medium	Manufacturing	tonCO2eq/ton steel	0.10097
MARIO	2050	NDC_LTT	EU27	GHG footprint	DRI-EAF-NG	Medium	Manufacturing	tonCO2eq/ton steel	0.100282
MARIO	2050	CBAM	EU27	GHG footprint	DRI-EAF-NG	Medium	Manufacturing	tonCO2eq/ton steel	0.100285
MARIO	2050	CBAM-G_SUBS	EU27	GHG footprint	DRI-EAF-NG	Medium	Manufacturing	tonCO2eq/ton steel	0.100285
MARIO	2050	CBAM-G_SUBS_HI	EU27	GHG footprint	DRI-EAF-NG	Medium	Manufacturing	tonCO2eq/ton steel	0.100272
MARIO	2020	NDC_LTT	EU27	GHG footprint	DRI-EAF-NG	Medium	Mining	tonCO2eq/ton steel	0.0208529
MARIO	2020	CBAM	EU27	GHG footprint	DRI-EAF-NG	Medium	Mining	tonCO2eq/ton steel	0.0208529
MARIO	2020	CBAM-G_SUBS	EU27	GHG footprint	DRI-EAF-NG	Medium	Mining	tonCO2eq/ton steel	0.0208529
MARIO	2020	CBAM-G_SUBS_HI	EU27	GHG footprint	DRI-EAF-NG	Medium	Mining	tonCO2eq/ton steel	0.0208529
MARIO	2025	NDC_LTT	EU27	GHG footprint	DRI-EAF-NG	Medium	Mining	tonCO2eq/ton steel	0.016682
MARIO	2025	CBAM	EU27	GHG footprint	DRI-EAF-NG	Medium	Mining	tonCO2eq/ton steel	0.016682
MARIO	2025	CBAM-G_SUBS	EU27	GHG footprint	DRI-EAF-NG	Medium	Mining	tonCO2eq/ton steel	0.016682
MARIO	2025	CBAM-G_SUBS_HI	EU27	GHG footprint	DRI-EAF-NG	Medium	Mining	tonCO2eq/ton steel	0.016682
MARIO	2030	NDC_LTT	EU27	GHG footprint	DRI-EAF-NG	Medium	Mining	tonCO2eq/ton steel	0.0119043
MARIO	2030	CBAM	EU27	GHG footprint	DRI-EAF-NG	Medium	Mining	tonCO2eq/ton steel	0.0118971
MARIO	2030	CBAM-G_SUBS	EU27	GHG footprint	DRI-EAF-NG	Medium	Mining	tonCO2eq/ton steel	0.0118946
MARIO	2030	CBAM-G_SUBS_HI	EU27	GHG footprint	DRI-EAF-NG	Medium	Mining	tonCO2eq/ton steel	0.0119016
MARIO	2035	NDC_LTT	EU27	GHG footprint	DRI-EAF-NG	Medium	Mining	tonCO2eq/ton steel	0.0114226
MARIO	2035	CBAM	EU27	GHG footprint	DRI-EAF-NG	Medium	Mining	tonCO2eq/ton steel	0.0114434
MARIO	2035	CBAM-G_SUBS	EU27	GHG footprint	DRI-EAF-NG	Medium	Mining	tonCO2eq/ton steel	0.0114558
MARIO	2035	CBAM-G_SUBS_HI	EU27	GHG footprint	DRI-EAF-NG	Medium	Mining	tonCO2eq/ton steel	0.0115215
MARIO	2040	NDC_LTT	EU27	GHG footprint	DRI-EAF-NG	Medium	Mining	tonCO2eq/ton steel	0.0111855
MARIO	2040	CBAM	EU27	GHG footprint	DRI-EAF-NG	Medium	Mining	tonCO2eq/ton steel	0.0112052
MARIO	2040	CBAM-G_SUBS	EU27	GHG footprint	DRI-EAF-NG	Medium	Mining	tonCO2eq/ton steel	0.0112086
MARIO	2040	CBAM-G_SUBS_HI	EU27	GHG footprint	DRI-EAF-NG	Medium	Mining	tonCO2eq/ton steel	0.0112439
MARIO	2045	NDC_LTT	EU27	GHG footprint	DRI-EAF-NG	Medium	Mining	tonCO2eq/ton steel	0.0108328
MARIO	2045	CBAM	EU27	GHG footprint	DRI-EAF-NG	Medium	Mining	tonCO2eq/ton steel	0.0108426
MARIO	2045	CBAM-G_SUBS	EU27	GHG footprint	DRI-EAF-NG	Medium	Mining	tonCO2eq/ton steel	0.010841
MARIO	2045	CBAM-G_SUBS_HI	EU27	GHG footprint	DRI-EAF-NG	Medium	Mining	tonCO2eq/ton steel	0.0108735
MARIO	2050	NDC_LTT	EU27	GHG footprint	DRI-EAF-NG	Medium	Mining	tonCO2eq/ton steel	0.0104854
MARIO	2050	CBAM	EU27	GHG footprint	DRI-EAF-NG	Medium	Mining	tonCO2eq/ton steel	0.0104906
MARIO	2050	CBAM-G_SUBS	EU27	GHG footprint	DRI-EAF-NG	Medium	Mining	tonCO2eq/ton steel	0.0104897
MARIO	2050	CBAM-G_SUBS_HI	EU27	GHG footprint	DRI-EAF-NG	Medium	Mining	tonCO2eq/ton steel	0.0105157
MARIO	2020	NDC_LTT	EU27	GHG footprint	DRI-EAF-NG	Medium	Other energy	tonCO2eq/ton steel	0.112026
MARIO	2020	CBAM	EU27	GHG footprint	DRI-EAF-NG	Medium	Other energy	tonCO2eq/ton steel	0.112026
MARIO	2020	CBAM-G_SUBS	EU27	GHG footprint	DRI-EAF-NG	Medium	Other energy	tonCO2eq/ton steel	0.112026
MARIO	2020	CBAM-G_SUBS_HI	EU27	GHG footprint	DRI-EAF-NG	Medium	Other energy	tonCO2eq/ton steel	0.112026
MARIO	2025	NDC_LTT	EU27	GHG footprint	DRI-EAF-NG	Medium	Other energy	tonCO2eq/ton steel	0.107122
MARIO	2025	CBAM	EU27	GHG footprint	DRI-EAF-NG	Medium	Other energy	tonCO2eq/ton steel	0.107122
MARIO	2025	CBAM-G_SUBS	EU27	GHG footprint	DRI-EAF-NG	Medium	Other energy	tonCO2eq/ton steel	0.107122
MARIO	2025	CBAM-G_SUBS_HI	EU27	GHG footprint	DRI-EAF-NG	Medium	Other energy	tonCO2eq/ton steel	0.107122
MARIO	2030	NDC_LTT	EU27	GHG footprint	DRI-EAF-NG	Medium	Other energy	tonCO2eq/ton steel	0.103633
MARIO	2030	CBAM	EU27	GHG footprint	DRI-EAF-NG	Medium	Other energy	tonCO2eq/ton steel	0.103709
MARIO	2030	CBAM-G_SUBS	EU27	GHG footprint	DRI-EAF-NG	Medium	Other energy	tonCO2eq/ton steel	0.103731
MARIO	2030	CBAM-G_SUBS_HI	EU27	GHG footprint	DRI-EAF-NG	Medium	Other energy	tonCO2eq/ton steel	0.103787
MARIO	2035	NDC_LTT	EU27	GHG footprint	DRI-EAF-NG	Medium	Other energy	tonCO2eq/ton steel	0.103329
MARIO	2035	CBAM	EU27	GHG footprint	DRI-EAF-NG	Medium	Other energy	tonCO2eq/ton steel	0.103393
MARIO	2035	CBAM-G_SUBS	EU27	GHG footprint	DRI-EAF-NG	Medium	Other energy	tonCO2eq/ton steel	0.103347
MARIO	2035	CBAM-G_SUBS_HI	EU27	GHG footprint	DRI-EAF-NG	Medium	Other energy	tonCO2eq/ton steel	0.103474
MARIO	2040	NDC_LTT	EU27	GHG footprint	DRI-EAF-NG	Medium	Other energy	tonCO2eq/ton steel	0.10334
MARIO	2040	CBAM	EU27	GHG footprint	DRI-EAF-NG	Medium	Other energy	tonCO2eq/ton steel	0.103393
MARIO	2040	CBAM-G_SUBS	EU27	GHG footprint	DRI-EAF-NG	Medium	Other energy	tonCO2eq/ton steel	0.103345
MARIO	2040	CBAM-G_SUBS_HI	EU27	GHG footprint	DRI-EAF-NG	Medium	Other energy	tonCO2eq/ton steel	0.103457
MARIO	2045	NDC_LTT	EU27	GHG footprint	DRI-EAF-NG	Medium	Other energy	tonCO2eq/ton steel	0.103125
MARIO	2045	CBAM	EU27	GHG footprint	DRI-EAF-NG	Medium	Other energy	tonCO2eq/ton steel	0.103154
MARIO	2045	CBAM-G_SUBS	EU27	GHG footprint	DRI-EAF-NG	Medium	Other energy	tonCO2eq/ton steel	0.103099
MARIO	2045	CBAM-G_SUBS_HI	EU27	GHG footprint	DRI-EAF-NG	Medium	Other energy	tonCO2eq/ton steel	0.103218
MARIO	2050	NDC_LTT	EU27	GHG footprint	DRI-EAF-NG	Medium	Other energy	tonCO2eq/ton steel	0.102726
MARIO	2050	CBAM	EU27	GHG footprint	DRI-EAF-NG	Medium	Other energy	tonCO2eq/ton steel	0.10274
MARIO	2050	CBAM-G_SUBS	EU27	GHG footprint	DRI-EAF-NG	Medium	Other energy	tonCO2eq/ton steel	0.102692
MARIO	2050	CBAM-G_SUBS_HI	EU27	GHG footprint	DRI-EAF-NG	Medium	Other energy	tonCO2eq/ton steel	0.102818
MARIO	2020	NDC_LTT	EU27	GHG footprint	DRI-EAF-NG	Medium	Services	tonCO2eq/ton steel	0.0945223
MARIO	2020	CBAM	EU27	GHG footprint	DRI-EAF-NG	Medium	Services	tonCO2eq/ton steel	0.0945223
MARIO	2020	CBAM-G_SUBS	EU27	GHG footprint	DRI-EAF-NG	Medium	Services	tonCO2eq/ton steel	0.0945223
MARIO	2020	CBAM-G_SUBS_HI	EU27	GHG footprint	DRI-EAF-NG	Medium	Services	tonCO2eq/ton steel	0.0945223
MARIO	2025	NDC_LTT	EU27	GHG footprint	DRI-EAF-NG	Medium	Services	tonCO2eq/ton steel	0.0949014
MARIO	2025	CBAM	EU27	GHG footprint	DRI-EAF-NG	Medium	Services	tonCO2eq/ton steel	0.0949014
MARIO	2025	CBAM-G_SUBS	EU27	GHG footprint	DRI-EAF-NG	Medium	Services	tonCO2eq/ton steel	0.0949014
MARIO	2025	CBAM-G_SUBS_HI	EU27	GHG footprint	DRI-EAF-NG	Medium	Services	tonCO2eq/ton steel	0.0949014
MARIO	2030	NDC_LTT	EU27	GHG footprint	DRI-EAF-NG	Medium	Services	tonCO2eq/ton steel	0.0943551
MARIO	2030	CBAM	EU27	GHG footprint	DRI-EAF-NG	Medium	Services	tonCO2eq/ton steel	0.0942257
MARIO	2030	CBAM-G_SUBS	EU27	GHG footprint	DRI-EAF-NG	Medium	Services	tonCO2eq/ton steel	0.0942114
MARIO	2030	CBAM-G_SUBS_HI	EU27	GHG footprint	DRI-EAF-NG	Medium	Services	tonCO2eq/ton steel	0.0941776
MARIO	2035	NDC_LTT	EU27	GHG footprint	DRI-EAF-NG	Medium	Services	tonCO2eq/ton steel	0.0940816
MARIO	2035	CBAM	EU27	GHG footprint	DRI-EAF-NG	Medium	Services	tonCO2eq/ton steel	0.0940307
MARIO	2035	CBAM-G_SUBS	EU27	GHG footprint	DRI-EAF-NG	Medium	Services	tonCO2eq/ton steel	0.0940087
MARIO	2035	CBAM-G_SUBS_HI	EU27	GHG footprint	DRI-EAF-NG	Medium	Services	tonCO2eq/ton steel	0.0939157
MARIO	2040	NDC_LTT	EU27	GHG footprint	DRI-EAF-NG	Medium	Services	tonCO2eq/ton steel	0.0941375
MARIO	2040	CBAM	EU27	GHG footprint	DRI-EAF-NG	Medium	Services	tonCO2eq/ton steel	0.0940949
MARIO	2040	CBAM-G_SUBS	EU27	GHG footprint	DRI-EAF-NG	Medium	Services	tonCO2eq/ton steel	0.094081
MARIO	2040	CBAM-G_SUBS_HI	EU27	GHG footprint	DRI-EAF-NG	Medium	Services	tonCO2eq/ton steel	0.0939774
MARIO	2045	NDC_LTT	EU27	GHG footprint	DRI-EAF-NG	Medium	Services	tonCO2eq/ton steel	0.0943103
MARIO	2045	CBAM	EU27	GHG footprint	DRI-EAF-NG	Medium	Services	tonCO2eq/ton steel	0.0942892
MARIO	2045	CBAM-G_SUBS	EU27	GHG footprint	DRI-EAF-NG	Medium	Services	tonCO2eq/ton steel	0.0942913
MARIO	2045	CBAM-G_SUBS_HI	EU27	GHG footprint	DRI-EAF-NG	Medium	Services	tonCO2eq/ton steel	0.0941745
MARIO	2050	NDC_LTT	EU27	GHG footprint	DRI-EAF-NG	Medium	Services	tonCO2eq/ton steel	0.094546
MARIO	2050	CBAM	EU27	GHG footprint	DRI-EAF-NG	Medium	Services	tonCO2eq/ton steel	0.0945345
MARIO	2050	CBAM-G_SUBS	EU27	GHG footprint	DRI-EAF-NG	Medium	Services	tonCO2eq/ton steel	0.0945347
MARIO	2050	CBAM-G_SUBS_HI	EU27	GHG footprint	DRI-EAF-NG	Medium	Services	tonCO2eq/ton steel	0.094379
MARIO	2020	NDC_LTT	EU27	GHG footprint	DRI-EAF-NG-CCS	Low	Agriculture	tonCO2eq/ton steel	0.00938265
MARIO	2020	CBAM	EU27	GHG footprint	DRI-EAF-NG-CCS	Low	Agriculture	tonCO2eq/ton steel	0.00938265
MARIO	2020	CBAM-G_SUBS	EU27	GHG footprint	DRI-EAF-NG-CCS	Low	Agriculture	tonCO2eq/ton steel	0.00938265
MARIO	2020	CBAM-G_SUBS_HI	EU27	GHG footprint	DRI-EAF-NG-CCS	Low	Agriculture	tonCO2eq/ton steel	0.00938265
MARIO	2025	NDC_LTT	EU27	GHG footprint	DRI-EAF-NG-CCS	Low	Agriculture	tonCO2eq/ton steel	0.00945427
MARIO	2025	CBAM	EU27	GHG footprint	DRI-EAF-NG-CCS	Low	Agriculture	tonCO2eq/ton steel	0.00945427
MARIO	2025	CBAM-G_SUBS	EU27	GHG footprint	DRI-EAF-NG-CCS	Low	Agriculture	tonCO2eq/ton steel	0.00945427
MARIO	2025	CBAM-G_SUBS_HI	EU27	GHG footprint	DRI-EAF-NG-CCS	Low	Agriculture	tonCO2eq/ton steel	0.00945426
MARIO	2030	NDC_LTT	EU27	GHG footprint	DRI-EAF-NG-CCS	Low	Agriculture	tonCO2eq/ton steel	0.00957971
MARIO	2030	CBAM	EU27	GHG footprint	DRI-EAF-NG-CCS	Low	Agriculture	tonCO2eq/ton steel	0.00958195
MARIO	2030	CBAM-G_SUBS	EU27	GHG footprint	DRI-EAF-NG-CCS	Low	Agriculture	tonCO2eq/ton steel	0.00958304
MARIO	2030	CBAM-G_SUBS_HI	EU27	GHG footprint	DRI-EAF-NG-CCS	Low	Agriculture	tonCO2eq/ton steel	0.00958735
MARIO	2035	NDC_LTT	EU27	GHG footprint	DRI-EAF-NG-CCS	Low	Agriculture	tonCO2eq/ton steel	0.00963788
MARIO	2035	CBAM	EU27	GHG footprint	DRI-EAF-NG-CCS	Low	Agriculture	tonCO2eq/ton steel	0.00963928
MARIO	2035	CBAM-G_SUBS	EU27	GHG footprint	DRI-EAF-NG-CCS	Low	Agriculture	tonCO2eq/ton steel	0.00963497
MARIO	2035	CBAM-G_SUBS_HI	EU27	GHG footprint	DRI-EAF-NG-CCS	Low	Agriculture	tonCO2eq/ton steel	0.00964414
MARIO	2040	NDC_LTT	EU27	GHG footprint	DRI-EAF-NG-CCS	Low	Agriculture	tonCO2eq/ton steel	0.00964063
MARIO	2040	CBAM	EU27	GHG footprint	DRI-EAF-NG-CCS	Low	Agriculture	tonCO2eq/ton steel	0.00964206
MARIO	2040	CBAM-G_SUBS	EU27	GHG footprint	DRI-EAF-NG-CCS	Low	Agriculture	tonCO2eq/ton steel	0.00963813
MARIO	2040	CBAM-G_SUBS_HI	EU27	GHG footprint	DRI-EAF-NG-CCS	Low	Agriculture	tonCO2eq/ton steel	0.00964351
MARIO	2045	NDC_LTT	EU27	GHG footprint	DRI-EAF-NG-CCS	Low	Agriculture	tonCO2eq/ton steel	0.00966507
MARIO	2045	CBAM	EU27	GHG footprint	DRI-EAF-NG-CCS	Low	Agriculture	tonCO2eq/ton steel	0.00966662
MARIO	2045	CBAM-G_SUBS	EU27	GHG footprint	DRI-EAF-NG-CCS	Low	Agriculture	tonCO2eq/ton steel	0.00966353
MARIO	2045	CBAM-G_SUBS_HI	EU27	GHG footprint	DRI-EAF-NG-CCS	Low	Agriculture	tonCO2eq/ton steel	0.00966779
MARIO	2050	NDC_LTT	EU27	GHG footprint	DRI-EAF-NG-CCS	Low	Agriculture	tonCO2eq/ton steel	0.00967887
MARIO	2050	CBAM	EU27	GHG footprint	DRI-EAF-NG-CCS	Low	Agriculture	tonCO2eq/ton steel	0.0096793
MARIO	2050	CBAM-G_SUBS	EU27	GHG footprint	DRI-EAF-NG-CCS	Low	Agriculture	tonCO2eq/ton steel	0.00967624
MARIO	2050	CBAM-G_SUBS_HI	EU27	GHG footprint	DRI-EAF-NG-CCS	Low	Agriculture	tonCO2eq/ton steel	0.0096829
MARIO	2020	NDC_LTT	EU27	GHG footprint	DRI-EAF-NG-CCS	Low	Direct emissions	tonCO2eq/ton steel	0.417141
MARIO	2020	CBAM	EU27	GHG footprint	DRI-EAF-NG-CCS	Low	Direct emissions	tonCO2eq/ton steel	0.417141
MARIO	2020	CBAM-G_SUBS	EU27	GHG footprint	DRI-EAF-NG-CCS	Low	Direct emissions	tonCO2eq/ton steel	0.417141
MARIO	2020	CBAM-G_SUBS_HI	EU27	GHG footprint	DRI-EAF-NG-CCS	Low	Direct emissions	tonCO2eq/ton steel	0.417141
MARIO	2025	NDC_LTT	EU27	GHG footprint	DRI-EAF-NG-CCS	Low	Direct emissions	tonCO2eq/ton steel	0.416976
MARIO	2025	CBAM	EU27	GHG footprint	DRI-EAF-NG-CCS	Low	Direct emissions	tonCO2eq/ton steel	0.416976
MARIO	2025	CBAM-G_SUBS	EU27	GHG footprint	DRI-EAF-NG-CCS	Low	Direct emissions	tonCO2eq/ton steel	0.416976
MARIO	2025	CBAM-G_SUBS_HI	EU27	GHG footprint	DRI-EAF-NG-CCS	Low	Direct emissions	tonCO2eq/ton steel	0.416976
MARIO	2030	NDC_LTT	EU27	GHG footprint	DRI-EAF-NG-CCS	Low	Direct emissions	tonCO2eq/ton steel	0.416836
MARIO	2030	CBAM	EU27	GHG footprint	DRI-EAF-NG-CCS	Low	Direct emissions	tonCO2eq/ton steel	0.41686
MARIO	2030	CBAM-G_SUBS	EU27	GHG footprint	DRI-EAF-NG-CCS	Low	Direct emissions	tonCO2eq/ton steel	0.416881
[truncated: 1,529 more rows]

## Sheet: 6. Results | Figure6
Model	Year	Scenario	Scope	Region	Variable	Unit	Value
MARIO	2020	NDC_LTT	1	EU27	GHG footprint of electricity	gCO2eq/kWh	258.711
MARIO	2020	CBAM	1	EU27	GHG footprint of electricity	gCO2eq/kWh	258.711			Figure 6. GHG footprint of electricity and steel in the EU by year
MARIO	2020	CBAM-G_SUBS	1	EU27	GHG footprint of electricity	gCO2eq/kWh	258.711
MARIO	2020	CBAM-G_SUBS_HI	1	EU27	GHG footprint of electricity	gCO2eq/kWh	258.711
MARIO	2020	NDC_LTT	2	EU27	GHG footprint of electricity	gCO2eq/kWh	11.551
MARIO	2020	CBAM	2	EU27	GHG footprint of electricity	gCO2eq/kWh	11.551
MARIO	2020	CBAM-G_SUBS	2	EU27	GHG footprint of electricity	gCO2eq/kWh	11.551
MARIO	2020	CBAM-G_SUBS_HI	2	EU27	GHG footprint of electricity	gCO2eq/kWh	11.551
MARIO	2020	NDC_LTT	3	EU27	GHG footprint of electricity	gCO2eq/kWh	33.6818
MARIO	2020	CBAM	3	EU27	GHG footprint of electricity	gCO2eq/kWh	33.6818
MARIO	2020	CBAM-G_SUBS	3	EU27	GHG footprint of electricity	gCO2eq/kWh	33.6818
MARIO	2020	CBAM-G_SUBS_HI	3	EU27	GHG footprint of electricity	gCO2eq/kWh	33.6818
MARIO	2025	NDC_LTT	1	EU27	GHG footprint of electricity	gCO2eq/kWh	135.693
MARIO	2025	CBAM	1	EU27	GHG footprint of electricity	gCO2eq/kWh	135.693
MARIO	2025	CBAM-G_SUBS	1	EU27	GHG footprint of electricity	gCO2eq/kWh	135.693
MARIO	2025	CBAM-G_SUBS_HI	1	EU27	GHG footprint of electricity	gCO2eq/kWh	135.693
MARIO	2025	NDC_LTT	2	EU27	GHG footprint of electricity	gCO2eq/kWh	7.16936
MARIO	2025	CBAM	2	EU27	GHG footprint of electricity	gCO2eq/kWh	7.16936
MARIO	2025	CBAM-G_SUBS	2	EU27	GHG footprint of electricity	gCO2eq/kWh	7.16936
MARIO	2025	CBAM-G_SUBS_HI	2	EU27	GHG footprint of electricity	gCO2eq/kWh	7.16936
MARIO	2025	NDC_LTT	3	EU27	GHG footprint of electricity	gCO2eq/kWh	23.8377
MARIO	2025	CBAM	3	EU27	GHG footprint of electricity	gCO2eq/kWh	23.8377
MARIO	2025	CBAM-G_SUBS	3	EU27	GHG footprint of electricity	gCO2eq/kWh	23.8377
MARIO	2025	CBAM-G_SUBS_HI	3	EU27	GHG footprint of electricity	gCO2eq/kWh	23.8377
MARIO	2030	NDC_LTT	1	EU27	GHG footprint of electricity	gCO2eq/kWh	8.99789
MARIO	2030	CBAM	1	EU27	GHG footprint of electricity	gCO2eq/kWh	8.52891
MARIO	2030	CBAM-G_SUBS	1	EU27	GHG footprint of electricity	gCO2eq/kWh	8.47738
MARIO	2030	CBAM-G_SUBS_HI	1	EU27	GHG footprint of electricity	gCO2eq/kWh	8.26735
MARIO	2030	NDC_LTT	2	EU27	GHG footprint of electricity	gCO2eq/kWh	1.06992
MARIO	2030	CBAM	2	EU27	GHG footprint of electricity	gCO2eq/kWh	1.04198
MARIO	2030	CBAM-G_SUBS	2	EU27	GHG footprint of electricity	gCO2eq/kWh	1.03919
MARIO	2030	CBAM-G_SUBS_HI	2	EU27	GHG footprint of electricity	gCO2eq/kWh	1.02773
MARIO	2030	NDC_LTT	3	EU27	GHG footprint of electricity	gCO2eq/kWh	13.8797
MARIO	2030	CBAM	3	EU27	GHG footprint of electricity	gCO2eq/kWh	13.8648
MARIO	2030	CBAM-G_SUBS	3	EU27	GHG footprint of electricity	gCO2eq/kWh	13.8619
MARIO	2030	CBAM-G_SUBS_HI	3	EU27	GHG footprint of electricity	gCO2eq/kWh	13.8521
MARIO	2035	NDC_LTT	1	EU27	GHG footprint of electricity	gCO2eq/kWh	9.61524
MARIO	2035	CBAM	1	EU27	GHG footprint of electricity	gCO2eq/kWh	9.74409
MARIO	2035	CBAM-G_SUBS	1	EU27	GHG footprint of electricity	gCO2eq/kWh	9.75177
MARIO	2035	CBAM-G_SUBS_HI	1	EU27	GHG footprint of electricity	gCO2eq/kWh	9.7776
MARIO	2035	NDC_LTT	2	EU27	GHG footprint of electricity	gCO2eq/kWh	1.0353
MARIO	2035	CBAM	2	EU27	GHG footprint of electricity	gCO2eq/kWh	1.04466
MARIO	2035	CBAM-G_SUBS	2	EU27	GHG footprint of electricity	gCO2eq/kWh	1.04614
MARIO	2035	CBAM-G_SUBS_HI	2	EU27	GHG footprint of electricity	gCO2eq/kWh	1.05056
MARIO	2035	NDC_LTT	3	EU27	GHG footprint of electricity	gCO2eq/kWh	13.6483
MARIO	2035	CBAM	3	EU27	GHG footprint of electricity	gCO2eq/kWh	13.6648
MARIO	2035	CBAM-G_SUBS	3	EU27	GHG footprint of electricity	gCO2eq/kWh	13.6682
MARIO	2035	CBAM-G_SUBS_HI	3	EU27	GHG footprint of electricity	gCO2eq/kWh	13.6789
MARIO	2040	NDC_LTT	1	EU27	GHG footprint of electricity	gCO2eq/kWh	9.21347
MARIO	2040	CBAM	1	EU27	GHG footprint of electricity	gCO2eq/kWh	9.29791
MARIO	2040	CBAM-G_SUBS	1	EU27	GHG footprint of electricity	gCO2eq/kWh	9.30313
MARIO	2040	CBAM-G_SUBS_HI	1	EU27	GHG footprint of electricity	gCO2eq/kWh	9.32266
MARIO	2040	NDC_LTT	2	EU27	GHG footprint of electricity	gCO2eq/kWh	0.975508
MARIO	2040	CBAM	2	EU27	GHG footprint of electricity	gCO2eq/kWh	0.982173
MARIO	2040	CBAM-G_SUBS	2	EU27	GHG footprint of electricity	gCO2eq/kWh	0.983182
MARIO	2040	CBAM-G_SUBS_HI	2	EU27	GHG footprint of electricity	gCO2eq/kWh	0.986717
MARIO	2040	NDC_LTT	3	EU27	GHG footprint of electricity	gCO2eq/kWh	13.4218
MARIO	2040	CBAM	3	EU27	GHG footprint of electricity	gCO2eq/kWh	13.4334
MARIO	2040	CBAM-G_SUBS	3	EU27	GHG footprint of electricity	gCO2eq/kWh	13.4331
MARIO	2040	CBAM-G_SUBS_HI	3	EU27	GHG footprint of electricity	gCO2eq/kWh	13.4376
MARIO	2045	NDC_LTT	1	EU27	GHG footprint of electricity	gCO2eq/kWh	7.26689
MARIO	2045	CBAM	1	EU27	GHG footprint of electricity	gCO2eq/kWh	7.30281
MARIO	2045	CBAM-G_SUBS	1	EU27	GHG footprint of electricity	gCO2eq/kWh	7.29745
MARIO	2045	CBAM-G_SUBS_HI	1	EU27	GHG footprint of electricity	gCO2eq/kWh	7.24559
MARIO	2045	NDC_LTT	2	EU27	GHG footprint of electricity	gCO2eq/kWh	0.812759
MARIO	2045	CBAM	2	EU27	GHG footprint of electricity	gCO2eq/kWh	0.816224
MARIO	2045	CBAM-G_SUBS	2	EU27	GHG footprint of electricity	gCO2eq/kWh	0.815469
MARIO	2045	CBAM-G_SUBS_HI	2	EU27	GHG footprint of electricity	gCO2eq/kWh	0.814525
MARIO	2045	NDC_LTT	3	EU27	GHG footprint of electricity	gCO2eq/kWh	13.2575
MARIO	2045	CBAM	3	EU27	GHG footprint of electricity	gCO2eq/kWh	13.2622
MARIO	2045	CBAM-G_SUBS	3	EU27	GHG footprint of electricity	gCO2eq/kWh	13.2603
MARIO	2045	CBAM-G_SUBS_HI	3	EU27	GHG footprint of electricity	gCO2eq/kWh	13.2565
MARIO	2050	NDC_LTT	1	EU27	GHG footprint of electricity	gCO2eq/kWh	3.47352
MARIO	2050	CBAM	1	EU27	GHG footprint of electricity	gCO2eq/kWh	3.47364
MARIO	2050	CBAM-G_SUBS	1	EU27	GHG footprint of electricity	gCO2eq/kWh	3.45913
MARIO	2050	CBAM-G_SUBS_HI	1	EU27	GHG footprint of electricity	gCO2eq/kWh	3.39796
MARIO	2050	NDC_LTT	2	EU27	GHG footprint of electricity	gCO2eq/kWh	0.499333
MARIO	2050	CBAM	2	EU27	GHG footprint of electricity	gCO2eq/kWh	0.499629
MARIO	2050	CBAM-G_SUBS	2	EU27	GHG footprint of electricity	gCO2eq/kWh	0.49813
MARIO	2050	CBAM-G_SUBS_HI	2	EU27	GHG footprint of electricity	gCO2eq/kWh	0.494621
MARIO	2050	NDC_LTT	3	EU27	GHG footprint of electricity	gCO2eq/kWh	13.2651
MARIO	2050	CBAM	3	EU27	GHG footprint of electricity	gCO2eq/kWh	13.2652
MARIO	2050	CBAM-G_SUBS	3	EU27	GHG footprint of electricity	gCO2eq/kWh	13.2624
MARIO	2050	CBAM-G_SUBS_HI	3	EU27	GHG footprint of electricity	gCO2eq/kWh	13.2528
GCAM 7.0	2020	NDC_LTT		EU27	Share of electricity produced by renewables	%	0.422593
GCAM 7.0	2020	CBAM		EU27	Share of electricity produced by renewables	%	0.422593
GCAM 7.0	2020	CBAM-G_SUBS		EU27	Share of electricity produced by renewables	%	0.422593
GCAM 7.0	2020	CBAM-G_SUBS_HI		EU27	Share of electricity produced by renewables	%	0.422593
GCAM 7.0	2025	NDC_LTT		EU27	Share of electricity produced by renewables	%	0.590571
GCAM 7.0	2025	CBAM		EU27	Share of electricity produced by renewables	%	0.590571
GCAM 7.0	2025	CBAM-G_SUBS		EU27	Share of electricity produced by renewables	%	0.590571
GCAM 7.0	2025	CBAM-G_SUBS_HI		EU27	Share of electricity produced by renewables	%	0.590571
GCAM 7.0	2030	NDC_LTT		EU27	Share of electricity produced by renewables	%	0.755826
GCAM 7.0	2030	CBAM		EU27	Share of electricity produced by renewables	%	0.75595
GCAM 7.0	2030	CBAM-G_SUBS		EU27	Share of electricity produced by renewables	%	0.755931
GCAM 7.0	2030	CBAM-G_SUBS_HI		EU27	Share of electricity produced by renewables	%	0.755975
GCAM 7.0	2035	NDC_LTT		EU27	Share of electricity produced by renewables	%	0.782102
GCAM 7.0	2035	CBAM		EU27	Share of electricity produced by renewables	%	0.78157
GCAM 7.0	2035	CBAM-G_SUBS		EU27	Share of electricity produced by renewables	%	0.781555
GCAM 7.0	2035	CBAM-G_SUBS_HI		EU27	Share of electricity produced by renewables	%	0.781417
GCAM 7.0	2040	NDC_LTT		EU27	Share of electricity produced by renewables	%	0.813352
GCAM 7.0	2040	CBAM		EU27	Share of electricity produced by renewables	%	0.812919
GCAM 7.0	2040	CBAM-G_SUBS		EU27	Share of electricity produced by renewables	%	0.812859
GCAM 7.0	2040	CBAM-G_SUBS_HI		EU27	Share of electricity produced by renewables	%	0.812842
GCAM 7.0	2045	NDC_LTT		EU27	Share of electricity produced by renewables	%	0.841065
GCAM 7.0	2045	CBAM		EU27	Share of electricity produced by renewables	%	0.840684
GCAM 7.0	2045	CBAM-G_SUBS		EU27	Share of electricity produced by renewables	%	0.840674
GCAM 7.0	2045	CBAM-G_SUBS_HI		EU27	Share of electricity produced by renewables	%	0.840835
GCAM 7.0	2050	NDC_LTT		EU27	Share of electricity produced by renewables	%	0.87006
GCAM 7.0	2050	CBAM		EU27	Share of electricity produced by renewables	%	0.869719
GCAM 7.0	2050	CBAM-G_SUBS		EU27	Share of electricity produced by renewables	%	0.869726
GCAM 7.0	2050	CBAM-G_SUBS_HI		EU27	Share of electricity produced by renewables	%	0.870055
MARIO	2020	NDC_LTT	All	EU27	GHG footprint of steel	tonCO2eq/ton steel	1.52556
MARIO	2020	CBAM	All	EU27	GHG footprint of steel	tonCO2eq/ton steel	1.52556
MARIO	2020	CBAM-G_SUBS	All	EU27	GHG footprint of steel	tonCO2eq/ton steel	1.52556
MARIO	2020	CBAM-G_SUBS_HI	All	EU27	GHG footprint of steel	tonCO2eq/ton steel	1.52556
MARIO	2025	NDC_LTT	All	EU27	GHG footprint of steel	tonCO2eq/ton steel	1.0429
MARIO	2025	CBAM	All	EU27	GHG footprint of steel	tonCO2eq/ton steel	1.0429
MARIO	2025	CBAM-G_SUBS	All	EU27	GHG footprint of steel	tonCO2eq/ton steel	1.0429
MARIO	2025	CBAM-G_SUBS_HI	All	EU27	GHG footprint of steel	tonCO2eq/ton steel	1.0429
MARIO	2030	NDC_LTT	All	EU27	GHG footprint of steel	tonCO2eq/ton steel	0.535145
MARIO	2030	CBAM	All	EU27	GHG footprint of steel	tonCO2eq/ton steel	0.548743
MARIO	2030	CBAM-G_SUBS	All	EU27	GHG footprint of steel	tonCO2eq/ton steel	0.538354
MARIO	2030	CBAM-G_SUBS_HI	All	EU27	GHG footprint of steel	tonCO2eq/ton steel	0.536797
MARIO	2035	NDC_LTT	All	EU27	GHG footprint of steel	tonCO2eq/ton steel	0.347921
MARIO	2035	CBAM	All	EU27	GHG footprint of steel	tonCO2eq/ton steel	0.366027
MARIO	2035	CBAM-G_SUBS	All	EU27	GHG footprint of steel	tonCO2eq/ton steel	0.369601
MARIO	2035	CBAM-G_SUBS_HI	All	EU27	GHG footprint of steel	tonCO2eq/ton steel	0.421388
MARIO	2040	NDC_LTT	All	EU27	GHG footprint of steel	tonCO2eq/ton steel	0.339428
MARIO	2040	CBAM	All	EU27	GHG footprint of steel	tonCO2eq/ton steel	0.357059
MARIO	2040	CBAM-G_SUBS	All	EU27	GHG footprint of steel	tonCO2eq/ton steel	0.357357
MARIO	2040	CBAM-G_SUBS_HI	All	EU27	GHG footprint of steel	tonCO2eq/ton steel	0.376626
MARIO	2045	NDC_LTT	All	EU27	GHG footprint of steel	tonCO2eq/ton steel	0.323173
MARIO	2045	CBAM	All	EU27	GHG footprint of steel	tonCO2eq/ton steel	0.332288
MARIO	2045	CBAM-G_SUBS	All	EU27	GHG footprint of steel	tonCO2eq/ton steel	0.332016
MARIO	2045	CBAM-G_SUBS_HI	All	EU27	GHG footprint of steel	tonCO2eq/ton steel	0.35037
MARIO	2050	NDC_LTT	All	EU27	GHG footprint of steel	tonCO2eq/ton steel	0.292116
MARIO	2050	CBAM	All	EU27	GHG footprint of steel	tonCO2eq/ton steel	0.296593
MARIO	2050	CBAM-G_SUBS	All	EU27	GHG footprint of steel	tonCO2eq/ton steel	0.296268
MARIO	2050	CBAM-G_SUBS_HI	All	EU27	GHG footprint of steel	tonCO2eq/ton steel	0.309075

## Sheet: 7. Results | Figure7
Model	Year	Scenario	Region	Variable	Unit	Value
MARIO	2020	NDC_LTT	EU27	GHG footprint of steel consumed | Coming from domestic activities	MtonCO2eq	170.252
MARIO	2020	CBAM	EU27	GHG footprint of steel consumed | Coming from domestic activities	MtonCO2eq	170.252			Figure 7. Domestic and imported GHG emissions embedded in steel consumption in the EU by
MARIO	2020	CBAM-G_SUBS	EU27	GHG footprint of steel consumed | Coming from domestic activities	MtonCO2eq	170.252			scenario
MARIO	2020	CBAM-G_SUBS_HI	EU27	GHG footprint of steel consumed | Coming from domestic activities	MtonCO2eq	170.252
MARIO	2025	NDC_LTT	EU27	GHG footprint of steel consumed | Coming from domestic activities	MtonCO2eq	110.339
MARIO	2025	CBAM	EU27	GHG footprint of steel consumed | Coming from domestic activities	MtonCO2eq	110.339
MARIO	2025	CBAM-G_SUBS	EU27	GHG footprint of steel consumed | Coming from domestic activities	MtonCO2eq	110.339
MARIO	2025	CBAM-G_SUBS_HI	EU27	GHG footprint of steel consumed | Coming from domestic activities	MtonCO2eq	110.339
MARIO	2030	NDC_LTT	EU27	GHG footprint of steel consumed | Coming from domestic activities	MtonCO2eq	48.2165
MARIO	2030	CBAM	EU27	GHG footprint of steel consumed | Coming from domestic activities	MtonCO2eq	60.5264
MARIO	2030	CBAM-G_SUBS	EU27	GHG footprint of steel consumed | Coming from domestic activities	MtonCO2eq	59.7573
MARIO	2030	CBAM-G_SUBS_HI	EU27	GHG footprint of steel consumed | Coming from domestic activities	MtonCO2eq	60.336
MARIO	2035	NDC_LTT	EU27	GHG footprint of steel consumed | Coming from domestic activities	MtonCO2eq	33.47
MARIO	2035	CBAM	EU27	GHG footprint of steel consumed | Coming from domestic activities	MtonCO2eq	37.6642
MARIO	2035	CBAM-G_SUBS	EU27	GHG footprint of steel consumed | Coming from domestic activities	MtonCO2eq	38.6233
MARIO	2035	CBAM-G_SUBS_HI	EU27	GHG footprint of steel consumed | Coming from domestic activities	MtonCO2eq	44.5829
MARIO	2040	NDC_LTT	EU27	GHG footprint of steel consumed | Coming from domestic activities	MtonCO2eq	32.6529
MARIO	2040	CBAM	EU27	GHG footprint of steel consumed | Coming from domestic activities	MtonCO2eq	36.9913
MARIO	2040	CBAM-G_SUBS	EU27	GHG footprint of steel consumed | Coming from domestic activities	MtonCO2eq	37.2366
MARIO	2040	CBAM-G_SUBS_HI	EU27	GHG footprint of steel consumed | Coming from domestic activities	MtonCO2eq	40.977
MARIO	2045	NDC_LTT	EU27	GHG footprint of steel consumed | Coming from domestic activities	MtonCO2eq	31.0246
MARIO	2045	CBAM	EU27	GHG footprint of steel consumed | Coming from domestic activities	MtonCO2eq	33.5611
MARIO	2045	CBAM-G_SUBS	EU27	GHG footprint of steel consumed | Coming from domestic activities	MtonCO2eq	33.5669
MARIO	2045	CBAM-G_SUBS_HI	EU27	GHG footprint of steel consumed | Coming from domestic activities	MtonCO2eq	37.2443
MARIO	2050	NDC_LTT	EU27	GHG footprint of steel consumed | Coming from domestic activities	MtonCO2eq	27.7802
MARIO	2050	CBAM	EU27	GHG footprint of steel consumed | Coming from domestic activities	MtonCO2eq	29.2441
MARIO	2050	CBAM-G_SUBS	EU27	GHG footprint of steel consumed | Coming from domestic activities	MtonCO2eq	29.212
MARIO	2050	CBAM-G_SUBS_HI	EU27	GHG footprint of steel consumed | Coming from domestic activities	MtonCO2eq	32.1129
MARIO	2020	NDC_LTT	EU27	GHG footprint of steel consumed | Coming from imports	MtonCO2eq	81.6757
MARIO	2020	CBAM	EU27	GHG footprint of steel consumed | Coming from imports	MtonCO2eq	81.6757
MARIO	2020	CBAM-G_SUBS	EU27	GHG footprint of steel consumed | Coming from imports	MtonCO2eq	81.6757
MARIO	2020	CBAM-G_SUBS_HI	EU27	GHG footprint of steel consumed | Coming from imports	MtonCO2eq	81.6757
MARIO	2025	NDC_LTT	EU27	GHG footprint of steel consumed | Coming from imports	MtonCO2eq	84.9557
MARIO	2025	CBAM	EU27	GHG footprint of steel consumed | Coming from imports	MtonCO2eq	84.9557
MARIO	2025	CBAM-G_SUBS	EU27	GHG footprint of steel consumed | Coming from imports	MtonCO2eq	84.9557
MARIO	2025	CBAM-G_SUBS_HI	EU27	GHG footprint of steel consumed | Coming from imports	MtonCO2eq	84.9557
MARIO	2030	NDC_LTT	EU27	GHG footprint of steel consumed | Coming from imports	MtonCO2eq	118.058
MARIO	2030	CBAM	EU27	GHG footprint of steel consumed | Coming from imports	MtonCO2eq	33.1408
MARIO	2030	CBAM-G_SUBS	EU27	GHG footprint of steel consumed | Coming from imports	MtonCO2eq	32.0671
MARIO	2030	CBAM-G_SUBS_HI	EU27	GHG footprint of steel consumed | Coming from imports	MtonCO2eq	29.4939
MARIO	2035	NDC_LTT	EU27	GHG footprint of steel consumed | Coming from imports	MtonCO2eq	73.9362
MARIO	2035	CBAM	EU27	GHG footprint of steel consumed | Coming from imports	MtonCO2eq	38.0305
MARIO	2035	CBAM-G_SUBS	EU27	GHG footprint of steel consumed | Coming from imports	MtonCO2eq	37.4521
MARIO	2035	CBAM-G_SUBS_HI	EU27	GHG footprint of steel consumed | Coming from imports	MtonCO2eq	36.1399
MARIO	2040	NDC_LTT	EU27	GHG footprint of steel consumed | Coming from imports	MtonCO2eq	68.5406
MARIO	2040	CBAM	EU27	GHG footprint of steel consumed | Coming from imports	MtonCO2eq	38.0548
MARIO	2040	CBAM-G_SUBS	EU27	GHG footprint of steel consumed | Coming from imports	MtonCO2eq	37.5344
MARIO	2040	CBAM-G_SUBS_HI	EU27	GHG footprint of steel consumed | Coming from imports	MtonCO2eq	32.2055
MARIO	2045	NDC_LTT	EU27	GHG footprint of steel consumed | Coming from imports	MtonCO2eq	53.7797
MARIO	2045	CBAM	EU27	GHG footprint of steel consumed | Coming from imports	MtonCO2eq	32.8559
MARIO	2045	CBAM-G_SUBS	EU27	GHG footprint of steel consumed | Coming from imports	MtonCO2eq	32.8334
MARIO	2045	CBAM-G_SUBS_HI	EU27	GHG footprint of steel consumed | Coming from imports	MtonCO2eq	27.4017
MARIO	2050	NDC_LTT	EU27	GHG footprint of steel consumed | Coming from imports	MtonCO2eq	43.1969
MARIO	2050	CBAM	EU27	GHG footprint of steel consumed | Coming from imports	MtonCO2eq	28.5681
MARIO	2050	CBAM-G_SUBS	EU27	GHG footprint of steel consumed | Coming from imports	MtonCO2eq	28.5575
MARIO	2050	CBAM-G_SUBS_HI	EU27	GHG footprint of steel consumed | Coming from imports	MtonCO2eq	23.3517

## Sheet: 8. Results | GCAM full data
Model	Scenario	Region	Variable	Unit	2005	2010	2015	2020	2025	2030	2035	2040	2045	2050
GCAM 7.0	NDC_LTT	Africa_Eastern	Agricultural Demand	million t DM/yr	149.6	168.822	196.594	228.892	263.585	309.897	357.402	408.427	457.784	512.22
GCAM 7.0	NDC_LTT	Africa_Northern	Agricultural Demand	million t DM/yr	163.788	209.895	248.025	273.975	308.501	343.95	379.637	416.6	452.379	487.809
GCAM 7.0	NDC_LTT	Africa_Southern	Agricultural Demand	million t DM/yr	89.6687	111.841	130.854	148.876	173.109	203.197	235.366	268.61	301.392	336.082
GCAM 7.0	NDC_LTT	Africa_Western	Agricultural Demand	million t DM/yr	314.031	381.588	481.359	545.972	631.862	732.759	847.591	972.07	1096.29	1218.05
GCAM 7.0	NDC_LTT	Argentina	Agricultural Demand	million t DM/yr	65.4177	67.8634	88.7233	89.8508	94.3527	98.3602	101.405	104.97	108.772	112.315
GCAM 7.0	NDC_LTT	Australia_NZ	Agricultural Demand	million t DM/yr	73.3601	71.8432	72.6	81.5745	87.0569	92.557	99.9725	107.283	113.244	118.202
GCAM 7.0	NDC_LTT	Brazil	Agricultural Demand	million t DM/yr	638.009	830.937	840.989	907.75	938.178	1029.43	1174.65	1358.4	1696.93	2072.54
GCAM 7.0	NDC_LTT	Canada	Agricultural Demand	million t DM/yr	65.2231	70.9211	83.5608	94.6142	101.234	122.15	124.868	131.024	136.152	146.117
GCAM 7.0	NDC_LTT	Central America and Caribbean	Agricultural Demand	million t DM/yr	117.522	107.163	111.646	113.373	126.472	151.719	164.432	173.579	185.657	196.366
GCAM 7.0	NDC_LTT	Central Asia	Agricultural Demand	million t DM/yr	80.1313	100.714	126.692	138.601	153.563	167.237	180.506	193.416	205.999	217.536
GCAM 7.0	NDC_LTT	China	Agricultural Demand	million t DM/yr	1478.59	1772.96	2032	2181.15	2304.79	2382.76	2426.87	2448.66	2448.1	2429.86
GCAM 7.0	NDC_LTT	Colombia	Agricultural Demand	million t DM/yr	72.0922	69.8131	76.6715	83.6414	98.6783	146.201	156.369	165.526	174.059	179.591
GCAM 7.0	NDC_LTT	EU-12	Agricultural Demand	million t DM/yr	190.814	186.981	190.448	196.755	199.819	199.738	203.154	206.669	209.447	211.02
GCAM 7.0	NDC_LTT	EU-15	Agricultural Demand	million t DM/yr	643.362	671.821	713.429	738.121	756.321	765.911	794.935	825.47	854.957	875.945
GCAM 7.0	NDC_LTT	Europe_Eastern	Agricultural Demand	million t DM/yr	124.002	129.307	126.519	127.959	111.79	116.367	119.213	121.907	122.977	123.637
GCAM 7.0	NDC_LTT	Europe_Non_EU	Agricultural Demand	million t DM/yr	137.911	150.452	174.057	186.912	201.108	212.722	219.986	226.623	232.545	237.118
GCAM 7.0	NDC_LTT	European Free Trade Association	Agricultural Demand	million t DM/yr	101.001	109.534	117.984	124.364	132.289	233.575	220.939	230.567	231.737	232.348
GCAM 7.0	NDC_LTT	India	Agricultural Demand	million t DM/yr	851.115	1025.87	1166.89	1598	1942.46	2305.73	2792.05	3155.31	3402.15	3514.76
GCAM 7.0	NDC_LTT	Indonesia	Agricultural Demand	million t DM/yr	218.888	273.072	321.031	372.094	418.973	468.713	822.122	804.286	915.233	965.794
GCAM 7.0	NDC_LTT	Japan	Agricultural Demand	million t DM/yr	109.127	108.59	109.211	113.921	152.28	139.384	146.1	147.514	147.134	143.898
GCAM 7.0	NDC_LTT	Mexico	Agricultural Demand	million t DM/yr	160.939	154.535	163.073	168.079	187.531	198.43	211.401	223.449	233.191	241.883
GCAM 7.0	NDC_LTT	Middle East	Agricultural Demand	million t DM/yr	193.178	230.793	279.555	303.516	339.668	389.307	430.422	470.089	506.726	539.441
GCAM 7.0	NDC_LTT	Pakistan	Agricultural Demand	million t DM/yr	138.781	161.814	197.848	216.848	245.628	281.198	318.721	359.594	402.281	445.323
GCAM 7.0	NDC_LTT	Russia	Agricultural Demand	million t DM/yr	201.636	229.569	247.836	253.088	257.28	260.046	267.919	275.536	285.7	293.011
GCAM 7.0	NDC_LTT	South Africa	Agricultural Demand	million t DM/yr	49.4103	52.1886	56.342	58.7508	63.1902	67.0281	71.1855	76.0311	81.9802	88.1643
GCAM 7.0	NDC_LTT	South America_Northern	Agricultural Demand	million t DM/yr	31.023	37.7199	32.6999	19.17	19.8113	23.4383	27.8009	31.2129	32.9423	33.7113
GCAM 7.0	NDC_LTT	South America_Southern	Agricultural Demand	million t DM/yr	94.0165	112.64	128.781	137.938	148.934	158.242	169.744	178.237	186.71	194.233
GCAM 7.0	NDC_LTT	South Asia	Agricultural Demand	million t DM/yr	113.939	144.41	182.419	205.67	228.634	258.939	286.949	311.984	334.163	354.24
GCAM 7.0	NDC_LTT	South Korea	Agricultural Demand	million t DM/yr	49.3677	61.7437	71.5489	76.8797	79.9623	89.0006	89.527	92.4618	95.3238	97.1515
GCAM 7.0	NDC_LTT	Southeast Asia	Agricultural Demand	million t DM/yr	433.921	494.023	553.702	641.673	740.525	899.823	1071.9	1241.64	1399.98	1530.46
GCAM 7.0	NDC_LTT	Taiwan	Agricultural Demand	million t DM/yr	25.0244	26.14	29.0178	32.9372	34.5506	37.7934	39.4546	42.1903	43.1238	43.2888
GCAM 7.0	NDC_LTT	USA	Agricultural Demand	million t DM/yr	643.798	679.3	787.133	870.119	914.432	949.351	1046.12	1063.15	1079.94	1085.17
GCAM 7.0	NDC_LTT	World	Agricultural Demand	million t DM/yr	7818.69	9004.87	10139.2	11331.1	12456.6	13834.9	15598.7	16832.5	18175	19277.3
GCAM 7.0	NDC_LTT_CBAM	Africa_Eastern	Agricultural Demand	million t DM/yr	149.6	168.822	196.594	228.892	263.585	309.9	357.412	408.44	457.791	512.237
GCAM 7.0	NDC_LTT_CBAM	Africa_Northern	Agricultural Demand	million t DM/yr	163.788	209.895	248.025	273.975	308.501	343.949	379.641	416.605	452.383	487.815
GCAM 7.0	NDC_LTT_CBAM	Africa_Southern	Agricultural Demand	million t DM/yr	89.6687	111.841	130.854	148.876	173.109	203.199	235.366	268.612	301.394	336.082
GCAM 7.0	NDC_LTT_CBAM	Africa_Western	Agricultural Demand	million t DM/yr	314.031	381.588	481.359	545.972	631.862	732.758	847.584	972.065	1096.29	1218.08
GCAM 7.0	NDC_LTT_CBAM	Argentina	Agricultural Demand	million t DM/yr	65.4177	67.8634	88.7233	89.8508	94.3527	98.3674	101.408	104.973	108.775	112.318
GCAM 7.0	NDC_LTT_CBAM	Australia_NZ	Agricultural Demand	million t DM/yr	73.3601	71.8432	72.6	81.5745	87.0569	92.5659	99.9743	107.29	113.254	118.21
GCAM 7.0	NDC_LTT_CBAM	Brazil	Agricultural Demand	million t DM/yr	638.009	830.937	840.989	907.75	938.178	1029.39	1174.52	1358.08	1696.47	2070.77
GCAM 7.0	NDC_LTT_CBAM	Canada	Agricultural Demand	million t DM/yr	65.2231	70.9211	83.5608	94.6142	101.234	122.02	124.901	130.991	136.115	146.038
GCAM 7.0	NDC_LTT_CBAM	Central America and Caribbean	Agricultural Demand	million t DM/yr	117.522	107.163	111.646	113.373	126.472	151.703	164.429	173.575	185.653	196.357
GCAM 7.0	NDC_LTT_CBAM	Central Asia	Agricultural Demand	million t DM/yr	80.1313	100.714	126.692	138.601	153.563	167.238	180.507	193.418	206.001	217.537
GCAM 7.0	NDC_LTT_CBAM	China	Agricultural Demand	million t DM/yr	1478.59	1772.96	2032	2181.15	2304.79	2382.77	2426.86	2448.67	2448.1	2429.86
GCAM 7.0	NDC_LTT_CBAM	Colombia	Agricultural Demand	million t DM/yr	72.0922	69.8131	76.6715	83.6414	98.6783	146.121	156.305	165.465	173.996	179.521
GCAM 7.0	NDC_LTT_CBAM	EU-12	Agricultural Demand	million t DM/yr	190.814	186.981	190.448	196.755	199.819	199.714	203.118	206.637	209.427	211.02
GCAM 7.0	NDC_LTT_CBAM	EU-15	Agricultural Demand	million t DM/yr	643.362	671.821	713.429	738.121	756.321	765.804	795.014	825.582	855.084	876.048
GCAM 7.0	NDC_LTT_CBAM	Europe_Eastern	Agricultural Demand	million t DM/yr	124.002	129.307	126.519	127.959	111.79	116.427	119.253	121.941	122.994	123.645
GCAM 7.0	NDC_LTT_CBAM	Europe_Non_EU	Agricultural Demand	million t DM/yr	137.911	150.452	174.057	186.912	201.108	212.736	219.99	226.624	232.548	237.119
GCAM 7.0	NDC_LTT_CBAM	European Free Trade Association	Agricultural Demand	million t DM/yr	101.001	109.534	117.984	124.364	132.289	231.685	219.757	229.043	230.319	230.963
GCAM 7.0	NDC_LTT_CBAM	India	Agricultural Demand	million t DM/yr	851.115	1025.87	1166.89	1598	1942.46	2305.58	2791.71	3154.97	3401.81	3514.25
GCAM 7.0	NDC_LTT_CBAM	Indonesia	Agricultural Demand	million t DM/yr	218.888	273.072	321.031	372.094	418.973	468.736	822.055	804.077	915.068	965.59
GCAM 7.0	NDC_LTT_CBAM	Japan	Agricultural Demand	million t DM/yr	109.127	108.59	109.211	113.921	152.28	139.368	146.113	147.508	147.127	143.889
GCAM 7.0	NDC_LTT_CBAM	Mexico	Agricultural Demand	million t DM/yr	160.939	154.535	163.073	168.079	187.531	198.431	211.401	223.447	233.192	241.883
GCAM 7.0	NDC_LTT_CBAM	Middle East	Agricultural Demand	million t DM/yr	193.178	230.793	279.555	303.516	339.668	389.303	430.429	470.101	506.741	539.467
GCAM 7.0	NDC_LTT_CBAM	Pakistan	Agricultural Demand	million t DM/yr	138.781	161.814	197.848	216.848	245.628	281.199	318.721	359.595	402.285	445.327
GCAM 7.0	NDC_LTT_CBAM	Russia	Agricultural Demand	million t DM/yr	201.636	229.569	247.836	253.088	257.28	260.049	267.901	275.507	285.664	292.969
GCAM 7.0	NDC_LTT_CBAM	South Africa	Agricultural Demand	million t DM/yr	49.4103	52.1886	56.342	58.7508	63.1902	67.0287	71.1853	76.0314	81.9813	88.1594
GCAM 7.0	NDC_LTT_CBAM	South America_Northern	Agricultural Demand	million t DM/yr	31.023	37.7199	32.6999	19.17	19.8113	23.4391	27.8021	31.2142	32.9432	33.7124
GCAM 7.0	NDC_LTT_CBAM	South America_Southern	Agricultural Demand	million t DM/yr	94.0165	112.64	128.781	137.938	148.934	158.247	169.746	178.239	186.714	194.235
GCAM 7.0	NDC_LTT_CBAM	South Asia	Agricultural Demand	million t DM/yr	113.939	144.41	182.419	205.67	228.634	258.939	286.95	311.987	334.165	354.243
GCAM 7.0	NDC_LTT_CBAM	South Korea	Agricultural Demand	million t DM/yr	49.3677	61.7437	71.5489	76.8797	79.9623	88.4901	89.3465	92.308	95.1892	97.0352
GCAM 7.0	NDC_LTT_CBAM	Southeast Asia	Agricultural Demand	million t DM/yr	433.921	494.023	553.702	641.673	740.525	899.776	1071.91	1241.72	1400.13	1530.31
GCAM 7.0	NDC_LTT_CBAM	Taiwan	Agricultural Demand	million t DM/yr	25.0244	26.14	29.0178	32.9372	34.5506	37.797	39.4209	42.1451	43.0852	43.2476
GCAM 7.0	NDC_LTT_CBAM	USA	Agricultural Demand	million t DM/yr	643.798	679.3	787.133	870.119	914.432	949.398	1046.14	1063.16	1079.95	1085.17
GCAM 7.0	NDC_LTT_CBAM	World	Agricultural Demand	million t DM/yr	7818.69	9004.87	10139.2	11331.1	12456.6	13832.1	15596.9	16830	18172.6	19273.1
GCAM 7.0	NDC_LTT_CBAM-G_SUBS	Africa_Eastern	Agricultural Demand	million t DM/yr	149.6	168.822	196.594	228.892	263.585	309.899	357.469	408.511	457.702	512.17
GCAM 7.0	NDC_LTT_CBAM-G_SUBS	Africa_Northern	Agricultural Demand	million t DM/yr	163.788	209.895	248.025	273.975	308.501	343.948	379.681	416.634	452.35	487.799
GCAM 7.0	NDC_LTT_CBAM-G_SUBS	Africa_Southern	Agricultural Demand	million t DM/yr	89.6687	111.841	130.854	148.876	173.109	203.199	235.387	268.638	301.358	336.06
GCAM 7.0	NDC_LTT_CBAM-G_SUBS	Africa_Western	Agricultural Demand	million t DM/yr	314.031	381.588	481.359	545.972	631.862	732.759	847.718	972.218	1096.07	1217.88
GCAM 7.0	NDC_LTT_CBAM-G_SUBS	Argentina	Agricultural Demand	million t DM/yr	65.4177	67.8634	88.7233	89.8508	94.3527	98.3676	101.417	104.974	108.749	112.303
GCAM 7.0	NDC_LTT_CBAM-G_SUBS	Australia_NZ	Agricultural Demand	million t DM/yr	73.3601	71.8432	72.6	81.5745	87.0569	92.5673	99.96	107.285	113.175	118.155
GCAM 7.0	NDC_LTT_CBAM-G_SUBS	Brazil	Agricultural Demand	million t DM/yr	638.009	830.937	840.989	907.75	938.178	1029.4	1171.52	1353.19	1702.77	2081.74
GCAM 7.0	NDC_LTT_CBAM-G_SUBS	Canada	Agricultural Demand	million t DM/yr	65.2231	70.9211	83.5608	94.6142	101.234	122.022	124.199	131.202	138.254	149.333
GCAM 7.0	NDC_LTT_CBAM-G_SUBS	Central America and Caribbean	Agricultural Demand	million t DM/yr	117.522	107.163	111.646	113.373	126.472	151.709	164.325	173.549	185.693	196.459
GCAM 7.0	NDC_LTT_CBAM-G_SUBS	Central Asia	Agricultural Demand	million t DM/yr	80.1313	100.714	126.692	138.601	153.563	167.238	180.515	193.424	205.994	217.541
GCAM 7.0	NDC_LTT_CBAM-G_SUBS	China	Agricultural Demand	million t DM/yr	1478.59	1772.96	2032	2181.15	2304.79	2382.77	2427.03	2448.85	2447.99	2429.74
GCAM 7.0	NDC_LTT_CBAM-G_SUBS	Colombia	Agricultural Demand	million t DM/yr	72.0922	69.8131	76.6715	83.6414	98.6783	146.123	156.221	165.397	173.987	179.617
GCAM 7.0	NDC_LTT_CBAM-G_SUBS	EU-12	Agricultural Demand	million t DM/yr	190.814	186.981	190.448	196.755	199.819	199.71	203.111	206.615	209.402	211.018
GCAM 7.0	NDC_LTT_CBAM-G_SUBS	EU-15	Agricultural Demand	million t DM/yr	643.362	671.821	713.429	738.121	756.321	765.792	794.943	825.485	855.131	876.182
GCAM 7.0	NDC_LTT_CBAM-G_SUBS	Europe_Eastern	Agricultural Demand	million t DM/yr	124.002	129.307	126.519	127.959	111.79	116.429	119.288	121.949	122.963	123.63
GCAM 7.0	NDC_LTT_CBAM-G_SUBS	Europe_Non_EU	Agricultural Demand	million t DM/yr	137.911	150.452	174.057	186.912	201.108	212.737	220.019	226.647	232.535	237.114
GCAM 7.0	NDC_LTT_CBAM-G_SUBS	European Free Trade Association	Agricultural Demand	million t DM/yr	101.001	109.534	117.984	124.364	132.289	231.308	219.451	228.704	230.18	230.819
GCAM 7.0	NDC_LTT_CBAM-G_SUBS	India	Agricultural Demand	million t DM/yr	851.115	1025.87	1166.89	1598	1942.46	2305.58	2787.76	3150.19	3402.5	3517.8
GCAM 7.0	NDC_LTT_CBAM-G_SUBS	Indonesia	Agricultural Demand	million t DM/yr	218.888	273.072	321.031	372.094	418.973	468.743	821.626	804.398	918.535	968.053
GCAM 7.0	NDC_LTT_CBAM-G_SUBS	Japan	Agricultural Demand	million t DM/yr	109.127	108.59	109.211	113.921	152.28	139.366	146.073	147.51	147.136	143.907
GCAM 7.0	NDC_LTT_CBAM-G_SUBS	Mexico	Agricultural Demand	million t DM/yr	160.939	154.535	163.073	168.079	187.531	198.431	211.443	223.45	233.247	241.906
GCAM 7.0	NDC_LTT_CBAM-G_SUBS	Middle East	Agricultural Demand	million t DM/yr	193.178	230.793	279.555	303.516	339.668	389.299	430.486	470.143	506.696	539.4
GCAM 7.0	NDC_LTT_CBAM-G_SUBS	Pakistan	Agricultural Demand	million t DM/yr	138.781	161.814	197.848	216.848	245.628	281.199	318.726	359.609	402.283	445.318
GCAM 7.0	NDC_LTT_CBAM-G_SUBS	Russia	Agricultural Demand	million t DM/yr	201.636	229.569	247.836	253.088	257.28	260.049	267.745	275.389	285.827	293.062
GCAM 7.0	NDC_LTT_CBAM-G_SUBS	South Africa	Agricultural Demand	million t DM/yr	49.4103	52.1886	56.342	58.7508	63.1902	67.0285	71.1831	76.0392	81.9876	88.1674
GCAM 7.0	NDC_LTT_CBAM-G_SUBS	South America_Northern	Agricultural Demand	million t DM/yr	31.023	37.7199	32.6999	19.17	19.8113	23.4389	27.8115	31.2197	32.935	33.7091
GCAM 7.0	NDC_LTT_CBAM-G_SUBS	South America_Southern	Agricultural Demand	million t DM/yr	94.0165	112.64	128.781	137.938	148.934	158.247	169.701	178.246	186.702	194.224
GCAM 7.0	NDC_LTT_CBAM-G_SUBS	South Asia	Agricultural Demand	million t DM/yr	113.939	144.41	182.419	205.67	228.634	258.939	286.972	312.006	334.15	354.233
GCAM 7.0	NDC_LTT_CBAM-G_SUBS	South Korea	Agricultural Demand	million t DM/yr	49.3677	61.7437	71.5489	76.8797	79.9623	88.4759	89.3429	92.2973	95.2259	97.0851
GCAM 7.0	NDC_LTT_CBAM-G_SUBS	Southeast Asia	Agricultural Demand	million t DM/yr	433.921	494.023	553.702	641.673	740.525	899.782	1070.31	1239.43	1400.6	1532.82
GCAM 7.0	NDC_LTT_CBAM-G_SUBS	Taiwan	Agricultural Demand	million t DM/yr	25.0244	26.14	29.0178	32.9372	34.5506	37.7968	39.4302	42.1499	43.0919	43.286
GCAM 7.0	NDC_LTT_CBAM-G_SUBS	USA	Agricultural Demand	million t DM/yr	643.798	679.3	787.133	870.119	914.432	949.406	1045.86	1062.89	1079.82	1084.9
GCAM 7.0	NDC_LTT_CBAM-G_SUBS	World	Agricultural Demand	million t DM/yr	7818.69	9004.87	10139.2	11331.1	12456.6	13831.8	15586.7	16818.2	18185	19295.4
GCAM 7.0	NDC_LTT_CBAM-G_SUBS_HI	Africa_Eastern	Agricultural Demand	million t DM/yr	149.6	168.822	196.594	228.892	263.585	309.893	357.471	408.515	457.702	512.174
GCAM 7.0	NDC_LTT_CBAM-G_SUBS_HI	Africa_Northern	Agricultural Demand	million t DM/yr	163.788	209.895	248.025	273.975	308.501	343.942	379.68	416.634	452.35	487.801
GCAM 7.0	NDC_LTT_CBAM-G_SUBS_HI	Africa_Southern	Agricultural Demand	million t DM/yr	89.6687	111.841	130.854	148.876	173.109	203.199	235.388	268.639	301.36	336.064
GCAM 7.0	NDC_LTT_CBAM-G_SUBS_HI	Africa_Western	Agricultural Demand	million t DM/yr	314.031	381.588	481.359	545.972	631.862	732.762	847.716	972.22	1096.07	1217.89
GCAM 7.0	NDC_LTT_CBAM-G_SUBS_HI	Argentina	Agricultural Demand	million t DM/yr	65.4177	67.8634	88.7233	89.8508	94.3527	98.3675	101.418	104.975	108.75	112.304
GCAM 7.0	NDC_LTT_CBAM-G_SUBS_HI	Australia_NZ	Agricultural Demand	million t DM/yr	73.3601	71.8432	72.6	81.5745	87.0569	92.5703	99.9593	107.288	113.18	118.16
GCAM 7.0	NDC_LTT_CBAM-G_SUBS_HI	Brazil	Agricultural Demand	million t DM/yr	638.009	830.937	840.989	907.75	938.178	1029.43	1171.56	1353.09	1702.59	2081.26
GCAM 7.0	NDC_LTT_CBAM-G_SUBS_HI	Canada	Agricultural Demand	million t DM/yr	65.2231	70.9211	83.5608	94.6142	101.234	122.03	124.189	131.199	138.256	149.345
GCAM 7.0	NDC_LTT_CBAM-G_SUBS_HI	Central America and Caribbean	Agricultural Demand	million t DM/yr	117.522	107.163	111.646	113.373	126.472	151.733	164.342	173.565	185.71	196.475
GCAM 7.0	NDC_LTT_CBAM-G_SUBS_HI	Central Asia	Agricultural Demand	million t DM/yr	80.1313	100.714	126.692	138.601	153.563	167.236	180.514	193.424	205.995	217.541
GCAM 7.0	NDC_LTT_CBAM-G_SUBS_HI	China	Agricultural Demand	million t DM/yr	1478.59	1772.96	2032	2181.15	2304.79	2382.77	2427.02	2448.85	2447.99	2429.73
GCAM 7.0	NDC_LTT_CBAM-G_SUBS_HI	Colombia	Agricultural Demand	million t DM/yr	72.0922	69.8131	76.6715	83.6414	98.6783	146.15	156.245	165.481	174.012	179.644
GCAM 7.0	NDC_LTT_CBAM-G_SUBS_HI	EU-12	Agricultural Demand	million t DM/yr	190.814	186.981	190.448	196.755	199.819	199.684	203.079	206.584	209.378	211.016
GCAM 7.0	NDC_LTT_CBAM-G_SUBS_HI	EU-15	Agricultural Demand	million t DM/yr	643.362	671.821	713.429	738.121	756.321	765.722	794.917	825.494	855.177	876.286
GCAM 7.0	NDC_LTT_CBAM-G_SUBS_HI	Europe_Eastern	Agricultural Demand	million t DM/yr	124.002	129.307	126.519	127.959	111.79	116.432	119.291	121.955	122.971	123.64
GCAM 7.0	NDC_LTT_CBAM-G_SUBS_HI	Europe_Non_EU	Agricultural Demand	million t DM/yr	137.911	150.452	174.057	186.912	201.108	212.738	220.02	226.646	232.533	237.111
GCAM 7.0	NDC_LTT_CBAM-G_SUBS_HI	European Free Trade Association	Agricultural Demand	million t DM/yr	101.001	109.534	117.984	124.364	132.289	230.593	219.02	228.119	229.612	230.268
GCAM 7.0	NDC_LTT_CBAM-G_SUBS_HI	India	Agricultural Demand	million t DM/yr	851.115	1025.87	1166.89	1598	1942.46	2305.59	2787.8	3150.16	3402.39	3517.63
GCAM 7.0	NDC_LTT_CBAM-G_SUBS_HI	Indonesia	Agricultural Demand	million t DM/yr	218.888	273.072	321.031	372.094	418.973	468.753	821.648	804.343	918.515	968.041
GCAM 7.0	NDC_LTT_CBAM-G_SUBS_HI	Japan	Agricultural Demand	million t DM/yr	109.127	108.59	109.211	113.921	152.28	139.363	146.07	147.51	147.124	143.89
GCAM 7.0	NDC_LTT_CBAM-G_SUBS_HI	Mexico	Agricultural Demand	million t DM/yr	160.939	154.535	163.073	168.079	187.531	198.434	211.445	223.447	233.243	241.901
GCAM 7.0	NDC_LTT_CBAM-G_SUBS_HI	Middle East	Agricultural Demand	million t DM/yr	193.178	230.793	279.555	303.516	339.668	389.282	430.478	470.135	506.688	539.392
GCAM 7.0	NDC_LTT_CBAM-G_SUBS_HI	Pakistan	Agricultural Demand	million t DM/yr	138.781	161.814	197.848	216.848	245.628	281.2	318.726	359.609	402.284	445.32
GCAM 7.0	NDC_LTT_CBAM-G_SUBS_HI	Russia	Agricultural Demand	million t DM/yr	201.636	229.569	247.836	253.088	257.28	260.051	267.739	275.375	285.802	293.034
GCAM 7.0	NDC_LTT_CBAM-G_SUBS_HI	South Africa	Agricultural Demand	million t DM/yr	49.4103	52.1886	56.342	58.7508	63.1902	67.0282	71.1826	76.0386	81.9875	88.1673
GCAM 7.0	NDC_LTT_CBAM-G_SUBS_HI	South America_Northern	Agricultural Demand	million t DM/yr	31.023	37.7199	32.6999	19.17	19.8113	23.4381	27.8117	31.22	32.9351	33.7094
GCAM 7.0	NDC_LTT_CBAM-G_SUBS_HI	South America_Southern	Agricultural Demand	million t DM/yr	94.0165	112.64	128.781	137.938	148.934	158.246	169.699	178.247	186.703	194.226
GCAM 7.0	NDC_LTT_CBAM-G_SUBS_HI	South Asia	Agricultural Demand	million t DM/yr	113.939	144.41	182.419	205.67	228.634	258.936	286.972	312.007	334.15	354.235
GCAM 7.0	NDC_LTT_CBAM-G_SUBS_HI	South Korea	Agricultural Demand	million t DM/yr	49.3677	61.7437	71.5489	76.8797	79.9623	88.4483	89.3308	92.2851	95.2157	97.0771
GCAM 7.0	NDC_LTT_CBAM-G_SUBS_HI	Southeast Asia	Agricultural Demand	million t DM/yr	433.921	494.023	553.702	641.673	740.525	899.803	1070.38	1239.49	1400.67	1532.88
GCAM 7.0	NDC_LTT_CBAM-G_SUBS_HI	Taiwan	Agricultural Demand	million t DM/yr	25.0244	26.14	29.0178	32.9372	34.5506	37.7957	39.4252	42.1131	43.0318	43.2113
GCAM 7.0	NDC_LTT_CBAM-G_SUBS_HI	USA	Agricultural Demand	million t DM/yr	643.798	679.3	787.133	870.119	914.432	949.44	1045.87	1062.88	1079.81	1084.89
GCAM 7.0	NDC_LTT_CBAM-G_SUBS_HI	World	Agricultural Demand	million t DM/yr	7818.69	9004.87	10139.2	11331.1	12456.6	13831.1	15586.4	16817.5	18184.2	19294.3
GCAM 7.0	NDC_LTT	Africa_Eastern	Agricultural Demand|Crops	million t DM/yr	128.003	144.227	170.925	199.175	229.303	269.129	309.456	352.687	393.642	439.062
GCAM 7.0	NDC_LTT	Africa_Northern	Agricultural Demand|Crops	million t DM/yr	146.029	188.659	223.611	246.929	277.652	309.198	340.708	373.433	404.894	436.148
GCAM 7.0	NDC_LTT	Africa_Southern	Agricultural Demand|Crops	million t DM/yr	83.9248	104.574	122.184	139.359	162.084	189.994	219.51	249.777	279.113	309.959
GCAM 7.0	NDC_LTT	Africa_Western	Agricultural Demand|Crops	million t DM/yr	303.833	368.957	466.95	530.013	613.066	710.321	819.995	938.63	1055.72	1169.05
GCAM 7.0	NDC_LTT	Argentina	Agricultural Demand|Crops	million t DM/yr	53.9387	53.8188	73.3805	74.4044	78.0392	81.381	83.8823	86.8794	90.1554	93.1848
GCAM 7.0	NDC_LTT	Australia_NZ	Agricultural Demand|Crops	million t DM/yr	61.3072	57.0444	57.2304	64.8841	69.5406	74.2498	80.9326	87.5274	92.7968	97.0696
GCAM 7.0	NDC_LTT	Brazil	Agricultural Demand|Crops	million t DM/yr	596.259	779.258	778.525	843.441	870.601	959.563	1102.27	1283.23	1619.54	1993.2
GCAM 7.0	NDC_LTT	Canada	Agricultural Demand|Crops	million t DM/yr	53.1978	58.8367	71.0427	81.3706	87.4625	107.938	110.253	115.969	120.701	130.283
GCAM 7.0	NDC_LTT	Central America and Caribbean	Agricultural Demand|Crops	million t DM/yr	108.251	96.9645	100.501	101.794	113.446	137.462	148.934	156.889	167.871	177.592
GCAM 7.0	NDC_LTT	Central Asia	Agricultural Demand|Crops	million t DM/yr	61.0982	77.3603	98.0767	107.391	118.815	129.347	139.589	149.668	159.604	168.708
GCAM 7.0	NDC_LTT	China	Agricultural Demand|Crops	million t DM/yr	1354.79	1622.48	1869.28	2000.97	2109.71	2178.32	2216.81	2236.15	2235.09	2218.39
GCAM 7.0	NDC_LTT	Colombia	Agricultural Demand|Crops	million t DM/yr	63.4182	60.4321	65.9489	72.2258	86.2421	133.173	142.645	150.915	158.818	163.778
GCAM 7.0	NDC_LTT	EU-12	Agricultural Demand|Crops	million t DM/yr	154.703	150.949	153.738	159.567	161.604	161.394	165.038	168.921	172.154	174.226
GCAM 7.0	NDC_LTT	EU-15	Agricultural Demand|Crops	million t DM/yr	509.079	534.487	566.525	589.318	604.056	612.125	639.711	668.855	696.846	716.535
GCAM 7.0	NDC_LTT	Europe_Eastern	Agricultural Demand|Crops	million t DM/yr	104.788	109.349	106.488	108.01	94.9725	98.8181	101.163	103.559	104.51	105.146
GCAM 7.0	NDC_LTT	Europe_Non_EU	Agricultural Demand|Crops	million t DM/yr	119.148	128.032	145.591	156.388	168.034	177.723	183.518	189.089	194.16	198.147
GCAM 7.0	NDC_LTT	European Free Trade Association	Agricultural Demand|Crops	million t DM/yr	72.2394	81.6903	90.8139	96.5169	103.278	203.814	190.41	199.263	199.584	199.348
GCAM 7.0	NDC_LTT	India	Agricultural Demand|Crops	million t DM/yr	748.134	895.229	1001.15	1415.38	1728.54	2062.7	2527.72	2870.33	3099.24	3197.31
GCAM 7.0	NDC_LTT	Indonesia	Agricultural Demand|Crops	million t DM/yr	212.761	265.823	310.44	360.105	405.342	453.392	805.29	786.205	896.048	945.748
GCAM 7.0	NDC_LTT	Japan	Agricultural Demand|Crops	million t DM/yr	90.3526	90.9818	91.3418	95.4954	133.737	120.944	127.755	129.397	129.235	126.247
GCAM 7.0	NDC_LTT	Mexico	Agricultural Demand|Crops	million t DM/yr	139.227	131.339	137.269	141.747	158.965	167.875	178.855	189.031	197.13	204.338
GCAM 7.0	NDC_LTT	Middle East	Agricultural Demand|Crops	million t DM/yr	167.186	201.43	247.915	269.334	301.366	346.95	384.004	419.923	452.977	482.493
GCAM 7.0	NDC_LTT	Pakistan	Agricultural Demand|Crops	million t DM/yr	106.389	122.494	141.889	154.547	174.248	198.155	222.675	249.155	276.109	302.485
GCAM 7.0	NDC_LTT	Russia	Agricultural Demand|Crops	million t DM/yr	157.999	183.708	202.143	206.641	210.198	212.692	220.252	227.359	237.001	243.791
GCAM 7.0	NDC_LTT	South Africa	Agricultural Demand|Crops	million t DM/yr	43.7507	45.666	49.0213	51.3462	55.305	58.6815	62.1923	66.364	71.6375	77.2103
GCAM 7.0	NDC_LTT	South America_Northern	Agricultural Demand|Crops	million t DM/yr	26.9408	30.7787	27.335	15.687	16.2193	19.6117	23.6154	26.6671	28.1916	28.865
GCAM 7.0	NDC_LTT	South America_Southern	Agricultural Demand|Crops	million t DM/yr	82.5576	98.5887	113.649	122.005	131.442	139.61	149.997	157.323	164.72	171.243
GCAM 7.0	NDC_LTT	South Asia	Agricultural Demand|Crops	million t DM/yr	104.803	133.912	170.065	190.751	211.164	237.644	261.852	283.666	302.813	320.218
GCAM 7.0	NDC_LTT	South Korea	Agricultural Demand|Crops	million t DM/yr	43.6587	55.7433	64.8684	69.8582	72.7995	81.7688	82.2911	85.3007	88.2805	90.267
GCAM 7.0	NDC_LTT	Southeast Asia	Agricultural Demand|Crops	million t DM/yr	414.016	468.456	520.591	605.283	699.888	854.482	1022.31	1188.6	1344.05	1472.12
GCAM 7.0	NDC_LTT	Taiwan	Agricultural Demand|Crops	million t DM/yr	21.8789	23.0097	25.4923	29.254	30.7665	33.9907	35.679	38.5156	39.5633	39.8587
GCAM 7.0	NDC_LTT	USA	Agricultural Demand|Crops	million t DM/yr	518.992	551.379	651.523	728.634	767.452	797.559	890.012	903.164	916.242	918.099
GCAM 7.0	NDC_LTT	World	Agricultural Demand|Crops	million t DM/yr	6852.66	7915.66	8915.5	10027.8	11045.3	12320	13989.3	15132.4	16388.4	17410.1
GCAM 7.0	NDC_LTT_CBAM	Africa_Eastern	Agricultural Demand|Crops	million t DM/yr	128.003	144.227	170.925	199.175	229.303	269.133	309.466	352.7	393.649	439.079
GCAM 7.0	NDC_LTT_CBAM	Africa_Northern	Agricultural Demand|Crops	million t DM/yr	146.029	188.659	223.611	246.929	277.652	309.198	340.712	373.438	404.898	436.155
GCAM 7.0	NDC_LTT_CBAM	Africa_Southern	Agricultural Demand|Crops	million t DM/yr	83.9248	104.574	122.184	139.359	162.084	189.995	219.51	249.779	279.115	309.96
GCAM 7.0	NDC_LTT_CBAM	Africa_Western	Agricultural Demand|Crops	million t DM/yr	303.833	368.957	466.95	530.013	613.066	710.321	819.988	938.625	1055.72	1169.08
GCAM 7.0	NDC_LTT_CBAM	Argentina	Agricultural Demand|Crops	million t DM/yr	53.9387	53.8188	73.3805	74.4044	78.0392	81.3882	83.8854	86.8826	90.159	93.188
GCAM 7.0	NDC_LTT_CBAM	Australia_NZ	Agricultural Demand|Crops	million t DM/yr	61.3072	57.0444	57.2304	64.8841	69.5406	74.2587	80.9344	87.5347	92.8068	97.0778
GCAM 7.0	NDC_LTT_CBAM	Brazil	Agricultural Demand|Crops	million t DM/yr	596.259	779.258	778.525	843.441	870.601	959.53	1102.15	1282.91	1619.08	1991.43
GCAM 7.0	NDC_LTT_CBAM	Canada	Agricultural Demand|Crops	million t DM/yr	53.1978	58.8367	71.0427	81.3706	87.4625	107.808	110.287	115.937	120.663	130.204
GCAM 7.0	NDC_LTT_CBAM	Central America and Caribbean	Agricultural Demand|Crops	million t DM/yr	108.251	96.9645	100.501	101.794	113.446	137.447	148.93	156.885	167.868	177.582
GCAM 7.0	NDC_LTT_CBAM	Central Asia	Agricultural Demand|Crops	million t DM/yr	61.0982	77.3603	98.0767	107.391	118.815	129.347	139.589	149.669	159.606	168.709
GCAM 7.0	NDC_LTT_CBAM	China	Agricultural Demand|Crops	million t DM/yr	1354.79	1622.48	1869.28	2000.97	2109.71	2178.33	2216.81	2236.16	2235.1	2218.39
GCAM 7.0	NDC_LTT_CBAM	Colombia	Agricultural Demand|Crops	million t DM/yr	63.4182	60.4321	65.9489	72.2258	86.2421	133.093	142.58	150.854	158.755	163.709
GCAM 7.0	NDC_LTT_CBAM	EU-12	Agricultural Demand|Crops	million t DM/yr	154.703	150.949	153.738	159.567	161.604	161.371	165.002	168.889	172.135	174.227
GCAM 7.0	NDC_LTT_CBAM	EU-15	Agricultural Demand|Crops	million t DM/yr	509.079	534.487	566.525	589.318	604.056	612.02	639.792	668.969	696.974	716.639
GCAM 7.0	NDC_LTT_CBAM	Europe_Eastern	Agricultural Demand|Crops	million t DM/yr	104.788	109.349	106.488	108.01	94.9725	98.8775	101.203	103.593	104.528	105.154
GCAM 7.0	NDC_LTT_CBAM	Europe_Non_EU	Agricultural Demand|Crops	million t DM/yr	119.148	128.032	145.591	156.388	168.034	177.738	183.522	189.09	194.164	198.149
GCAM 7.0	NDC_LTT_CBAM	European Free Trade Association	Agricultural Demand|Crops	million t DM/yr	72.2394	81.6903	90.8139	96.5169	103.278	201.924	189.229	197.74	198.167	197.965
GCAM 7.0	NDC_LTT_CBAM	India	Agricultural Demand|Crops	million t DM/yr	748.134	895.229	1001.15	1415.38	1728.54	2062.55	2527.38	2869.99	3098.9	3196.8
GCAM 7.0	NDC_LTT_CBAM	Indonesia	Agricultural Demand|Crops	million t DM/yr	212.761	265.823	310.44	360.105	405.342	453.415	805.222	785.997	895.883	945.545
GCAM 7.0	NDC_LTT_CBAM	Japan	Agricultural Demand|Crops	million t DM/yr	90.3526	90.9818	91.3418	95.4954	133.737	120.928	127.768	129.391	129.229	126.237
GCAM 7.0	NDC_LTT_CBAM	Mexico	Agricultural Demand|Crops	million t DM/yr	139.227	131.339	137.269	141.747	158.965	167.876	178.856	189.029	197.131	204.338
GCAM 7.0	NDC_LTT_CBAM	Middle East	Agricultural Demand|Crops	million t DM/yr	167.186	201.43	247.915	269.334	301.366	346.946	384.011	419.935	452.993	482.52
GCAM 7.0	NDC_LTT_CBAM	Pakistan	Agricultural Demand|Crops	million t DM/yr	106.389	122.494	141.889	154.547	174.248	198.156	222.676	249.157	276.112	302.488
GCAM 7.0	NDC_LTT_CBAM	Russia	Agricultural Demand|Crops	million t DM/yr	157.999	183.708	202.143	206.641	210.198	212.694	220.234	227.33	236.966	243.75
GCAM 7.0	NDC_LTT_CBAM	South Africa	Agricultural Demand|Crops	million t DM/yr	43.7507	45.666	49.0213	51.3462	55.305	58.6821	62.1922	66.3645	71.6387	77.2056
GCAM 7.0	NDC_LTT_CBAM	South America_Northern	Agricultural Demand|Crops	million t DM/yr	26.9408	30.7787	27.335	15.687	16.2193	19.6124	23.6164	26.6684	28.1923	28.866
GCAM 7.0	NDC_LTT_CBAM	South America_Southern	Agricultural Demand|Crops	million t DM/yr	82.5576	98.5887	113.649	122.005	131.442	139.614	149.999	157.325	164.724	171.245
GCAM 7.0	NDC_LTT_CBAM	South Asia	Agricultural Demand|Crops	million t DM/yr	104.803	133.912	170.065	190.751	211.164	237.645	261.854	283.669	302.815	320.221
GCAM 7.0	NDC_LTT_CBAM	South Korea	Agricultural Demand|Crops	million t DM/yr	43.6587	55.7433	64.8684	69.8582	72.7995	81.2585	82.1108	85.147	88.146	90.1508
GCAM 7.0	NDC_LTT_CBAM	Southeast Asia	Agricultural Demand|Crops	million t DM/yr	414.016	468.456	520.591	605.283	699.888	854.436	1022.32	1188.68	1344.2	1471.97
GCAM 7.0	NDC_LTT_CBAM	Taiwan	Agricultural Demand|Crops	million t DM/yr	21.8789	23.0097	25.4923	29.254	30.7665	33.9944	35.6454	38.4705	39.5248	39.8174
GCAM 7.0	NDC_LTT_CBAM	USA	Agricultural Demand|Crops	million t DM/yr	518.992	551.379	651.523	728.634	767.452	797.607	890.026	903.178	916.26	918.1
GCAM 7.0	NDC_LTT_CBAM	World	Agricultural Demand|Crops	million t DM/yr	6852.66	7915.66	8915.5	10027.8	11045.3	12317.2	13987.5	15130	16386.1	17405.9
GCAM 7.0	NDC_LTT_CBAM-G_SUBS	Africa_Eastern	Agricultural Demand|Crops	million t DM/yr	128.003	144.227	170.925	199.175	229.303	269.132	309.52	352.769	393.562	439.012
GCAM 7.0	NDC_LTT_CBAM-G_SUBS	Africa_Northern	Agricultural Demand|Crops	million t DM/yr	146.029	188.659	223.611	246.929	277.652	309.197	340.754	373.467	404.862	436.137
GCAM 7.0	NDC_LTT_CBAM-G_SUBS	Africa_Southern	Agricultural Demand|Crops	million t DM/yr	83.9248	104.574	122.184	139.359	162.084	189.995	219.531	249.805	279.077	309.936
GCAM 7.0	NDC_LTT_CBAM-G_SUBS	Africa_Western	Agricultural Demand|Crops	million t DM/yr	303.833	368.957	466.95	530.013	613.066	710.322	820.128	938.783	1055.49	1168.87
GCAM 7.0	NDC_LTT_CBAM-G_SUBS	Argentina	Agricultural Demand|Crops	million t DM/yr	53.9387	53.8188	73.3805	74.4044	78.0392	81.3884	83.8938	86.8832	90.1338	93.1727
GCAM 7.0	NDC_LTT_CBAM-G_SUBS	Australia_NZ	Agricultural Demand|Crops	million t DM/yr	61.3072	57.0444	57.2304	64.8841	69.5406	74.2601	80.92	87.5291	92.7281	97.0228
GCAM 7.0	NDC_LTT_CBAM-G_SUBS	Brazil	Agricultural Demand|Crops	million t DM/yr	596.259	779.258	778.525	843.441	870.601	959.538	1099.14	1278.02	1625.39	2002.4
GCAM 7.0	NDC_LTT_CBAM-G_SUBS	Canada	Agricultural Demand|Crops	million t DM/yr	53.1978	58.8367	71.0427	81.3706	87.4625	107.809	109.583	116.147	122.803	133.497
GCAM 7.0	NDC_LTT_CBAM-G_SUBS	Central America and Caribbean	Agricultural Demand|Crops	million t DM/yr	108.251	96.9645	100.501	101.794	113.446	137.453	148.827	156.858	167.907	177.684
GCAM 7.0	NDC_LTT_CBAM-G_SUBS	Central Asia	Agricultural Demand|Crops	million t DM/yr	61.0982	77.3603	98.0767	107.391	118.815	129.347	139.597	149.675	159.6	168.712
GCAM 7.0	NDC_LTT_CBAM-G_SUBS	China	Agricultural Demand|Crops	million t DM/yr	1354.79	1622.48	1869.28	2000.97	2109.71	2178.33	2216.97	2236.34	2234.98	2218.26
GCAM 7.0	NDC_LTT_CBAM-G_SUBS	Colombia	Agricultural Demand|Crops	million t DM/yr	63.4182	60.4321	65.9489	72.2258	86.2421	133.096	142.497	150.792	158.749	163.803
GCAM 7.0	NDC_LTT_CBAM-G_SUBS	EU-12	Agricultural Demand|Crops	million t DM/yr	154.703	150.949	153.738	159.567	161.604	161.367	164.995	168.867	172.109	174.225
GCAM 7.0	NDC_LTT_CBAM-G_SUBS	EU-15	Agricultural Demand|Crops	million t DM/yr	509.079	534.487	566.525	589.318	604.056	612.008	639.726	668.871	697.013	716.769
GCAM 7.0	NDC_LTT_CBAM-G_SUBS	Europe_Eastern	Agricultural Demand|Crops	million t DM/yr	104.788	109.349	106.488	108.01	94.9725	98.8794	101.238	103.601	104.497	105.14
GCAM 7.0	NDC_LTT_CBAM-G_SUBS	Europe_Non_EU	Agricultural Demand|Crops	million t DM/yr	119.148	128.032	145.591	156.388	168.034	177.738	183.551	189.113	194.15	198.143
GCAM 7.0	NDC_LTT_CBAM-G_SUBS	European Free Trade Association	Agricultural Demand|Crops	million t DM/yr	72.2394	81.6903	90.8139	96.5169	103.278	201.547	188.924	197.401	198.027	197.82
GCAM 7.0	NDC_LTT_CBAM-G_SUBS	India	Agricultural Demand|Crops	million t DM/yr	748.134	895.229	1001.15	1415.38	1728.54	2062.55	2523.43	2865.22	3099.57	3200.35
GCAM 7.0	NDC_LTT_CBAM-G_SUBS	Indonesia	Agricultural Demand|Crops	million t DM/yr	212.761	265.823	310.44	360.105	405.342	453.422	804.794	786.318	899.348	948.007
GCAM 7.0	NDC_LTT_CBAM-G_SUBS	Japan	Agricultural Demand|Crops	million t DM/yr	90.3526	90.9818	91.3418	95.4954	133.737	120.926	127.729	129.393	129.236	126.254
GCAM 7.0	NDC_LTT_CBAM-G_SUBS	Mexico	Agricultural Demand|Crops	million t DM/yr	139.227	131.339	137.269	141.747	158.965	167.877	178.896	189.033	197.187	204.359
GCAM 7.0	NDC_LTT_CBAM-G_SUBS	Middle East	Agricultural Demand|Crops	million t DM/yr	167.186	201.43	247.915	269.334	301.366	346.942	384.071	419.978	452.942	482.45
GCAM 7.0	NDC_LTT_CBAM-G_SUBS	Pakistan	Agricultural Demand|Crops	million t DM/yr	106.389	122.494	141.889	154.547	174.248	198.156	222.681	249.17	276.109	302.478
GCAM 7.0	NDC_LTT_CBAM-G_SUBS	Russia	Agricultural Demand|Crops	million t DM/yr	157.999	183.708	202.143	206.641	210.198	212.694	220.076	227.212	237.13	243.842
GCAM 7.0	NDC_LTT_CBAM-G_SUBS	South Africa	Agricultural Demand|Crops	million t DM/yr	43.7507	45.666	49.0213	51.3462	55.305	58.682	62.1904	66.3723	71.6447	77.2133
GCAM 7.0	NDC_LTT_CBAM-G_SUBS	South America_Northern	Agricultural Demand|Crops	million t DM/yr	26.9408	30.7787	27.335	15.687	16.2193	19.6123	23.6247	26.6733	28.1853	28.863
GCAM 7.0	NDC_LTT_CBAM-G_SUBS	South America_Southern	Agricultural Demand|Crops	million t DM/yr	82.5576	98.5887	113.649	122.005	131.442	139.614	149.953	157.332	164.713	171.234
GCAM 7.0	NDC_LTT_CBAM-G_SUBS	South Asia	Agricultural Demand|Crops	million t DM/yr	104.803	133.912	170.065	190.751	211.164	237.645	261.879	283.688	302.794	320.209
GCAM 7.0	NDC_LTT_CBAM-G_SUBS	South Korea	Agricultural Demand|Crops	million t DM/yr	43.6587	55.7433	64.8684	69.8582	72.7995	81.2443	82.1075	85.1364	88.1821	90.2003
GCAM 7.0	NDC_LTT_CBAM-G_SUBS	Southeast Asia	Agricultural Demand|Crops	million t DM/yr	414.016	468.456	520.591	605.283	699.888	854.441	1020.73	1186.39	1344.66	1474.47
GCAM 7.0	NDC_LTT_CBAM-G_SUBS	Taiwan	Agricultural Demand|Crops	million t DM/yr	21.8789	23.0097	25.4923	29.254	30.7665	33.9942	35.6549	38.4754	39.5311	39.8557
GCAM 7.0	NDC_LTT_CBAM-G_SUBS	USA	Agricultural Demand|Crops	million t DM/yr	518.992	551.379	651.523	728.634	767.452	797.616	889.756	902.911	916.118	917.822
GCAM 7.0	NDC_LTT_CBAM-G_SUBS	World	Agricultural Demand|Crops	million t DM/yr	6852.66	7915.66	8915.5	10027.8	11045.3	12316.8	13977.4	15118.2	16398.4	17428.2
GCAM 7.0	NDC_LTT_CBAM-G_SUBS_HI	Africa_Eastern	Agricultural Demand|Crops	million t DM/yr	128.003	144.227	170.925	199.175	229.303	269.126	309.522	352.772	393.562	439.015
GCAM 7.0	NDC_LTT_CBAM-G_SUBS_HI	Africa_Northern	Agricultural Demand|Crops	million t DM/yr	146.029	188.659	223.611	246.929	277.652	309.191	340.753	373.468	404.862	436.139
GCAM 7.0	NDC_LTT_CBAM-G_SUBS_HI	Africa_Southern	Agricultural Demand|Crops	million t DM/yr	83.9248	104.574	122.184	139.359	162.084	189.995	219.532	249.806	279.079	309.941
GCAM 7.0	NDC_LTT_CBAM-G_SUBS_HI	Africa_Western	Agricultural Demand|Crops	million t DM/yr	303.833	368.957	466.95	530.013	613.066	710.325	820.126	938.785	1055.49	1168.88
GCAM 7.0	NDC_LTT_CBAM-G_SUBS_HI	Argentina	Agricultural Demand|Crops	million t DM/yr	53.9387	53.8188	73.3805	74.4044	78.0392	81.3883	83.8943	86.8837	90.1345	93.1732
GCAM 7.0	NDC_LTT_CBAM-G_SUBS_HI	Australia_NZ	Agricultural Demand|Crops	million t DM/yr	61.3072	57.0444	57.2304	64.8841	69.5406	74.2631	80.9194	87.532	92.7332	97.0278
GCAM 7.0	NDC_LTT_CBAM-G_SUBS_HI	Brazil	Agricultural Demand|Crops	million t DM/yr	596.259	779.258	778.525	843.441	870.601	959.568	1099.18	1277.92	1625.21	2001.91
GCAM 7.0	NDC_LTT_CBAM-G_SUBS_HI	Canada	Agricultural Demand|Crops	million t DM/yr	53.1978	58.8367	71.0427	81.3706	87.4625	107.818	109.573	116.145	122.805	133.51
GCAM 7.0	NDC_LTT_CBAM-G_SUBS_HI	Central America and Caribbean	Agricultural Demand|Crops	million t DM/yr	108.251	96.9645	100.501	101.794	113.446	137.477	148.843	156.875	167.925	177.7
GCAM 7.0	NDC_LTT_CBAM-G_SUBS_HI	Central Asia	Agricultural Demand|Crops	million t DM/yr	61.0982	77.3603	98.0767	107.391	118.815	129.346	139.597	149.676	159.6	168.713
GCAM 7.0	NDC_LTT_CBAM-G_SUBS_HI	China	Agricultural Demand|Crops	million t DM/yr	1354.79	1622.48	1869.28	2000.97	2109.71	2178.33	2216.97	2236.34	2234.98	2218.25
GCAM 7.0	NDC_LTT_CBAM-G_SUBS_HI	Colombia	Agricultural Demand|Crops	million t DM/yr	63.4182	60.4321	65.9489	72.2258	86.2421	133.123	142.52	150.875	158.775	163.83
GCAM 7.0	NDC_LTT_CBAM-G_SUBS_HI	EU-12	Agricultural Demand|Crops	million t DM/yr	154.703	150.949	153.738	159.567	161.604	161.341	164.963	168.836	172.085	174.223
GCAM 7.0	NDC_LTT_CBAM-G_SUBS_HI	EU-15	Agricultural Demand|Crops	million t DM/yr	509.079	534.487	566.525	589.318	604.056	611.938	639.7	668.88	697.059	716.874
GCAM 7.0	NDC_LTT_CBAM-G_SUBS_HI	Europe_Eastern	Agricultural Demand|Crops	million t DM/yr	104.788	109.349	106.488	108.01	94.9725	98.8831	101.24	103.607	104.505	105.149
GCAM 7.0	NDC_LTT_CBAM-G_SUBS_HI	Europe_Non_EU	Agricultural Demand|Crops	million t DM/yr	119.148	128.032	145.591	156.388	168.034	177.739	183.552	189.112	194.147	198.14
GCAM 7.0	NDC_LTT_CBAM-G_SUBS_HI	European Free Trade Association	Agricultural Demand|Crops	million t DM/yr	72.2394	81.6903	90.8139	96.5169	103.278	200.832	188.493	196.816	197.459	197.27
GCAM 7.0	NDC_LTT_CBAM-G_SUBS_HI	India	Agricultural Demand|Crops	million t DM/yr	748.134	895.229	1001.15	1415.38	1728.54	2062.56	2523.48	2865.18	3099.47	3200.18
GCAM 7.0	NDC_LTT_CBAM-G_SUBS_HI	Indonesia	Agricultural Demand|Crops	million t DM/yr	212.761	265.823	310.44	360.105	405.342	453.433	804.816	786.264	899.328	947.995
GCAM 7.0	NDC_LTT_CBAM-G_SUBS_HI	Japan	Agricultural Demand|Crops	million t DM/yr	90.3526	90.9818	91.3418	95.4954	133.737	120.923	127.727	129.393	129.225	126.238
GCAM 7.0	NDC_LTT_CBAM-G_SUBS_HI	Mexico	Agricultural Demand|Crops	million t DM/yr	139.227	131.339	137.269	141.747	158.965	167.879	178.898	189.03	197.183	204.354
GCAM 7.0	NDC_LTT_CBAM-G_SUBS_HI	Middle East	Agricultural Demand|Crops	million t DM/yr	167.186	201.43	247.915	269.334	301.366	346.925	384.063	419.97	452.934	482.442
GCAM 7.0	NDC_LTT_CBAM-G_SUBS_HI	Pakistan	Agricultural Demand|Crops	million t DM/yr	106.389	122.494	141.889	154.547	174.248	198.157	222.681	249.171	276.11	302.48
GCAM 7.0	NDC_LTT_CBAM-G_SUBS_HI	Russia	Agricultural Demand|Crops	million t DM/yr	157.999	183.708	202.143	206.641	210.198	212.696	220.071	227.198	237.105	243.814
GCAM 7.0	NDC_LTT_CBAM-G_SUBS_HI	South Africa	Agricultural Demand|Crops	million t DM/yr	43.7507	45.666	49.0213	51.3462	55.305	58.6817	62.1899	66.3718	71.6447	77.2132
GCAM 7.0	NDC_LTT_CBAM-G_SUBS_HI	South America_Northern	Agricultural Demand|Crops	million t DM/yr	26.9408	30.7787	27.335	15.687	16.2193	19.6116	23.6249	26.6736	28.1854	28.8633
GCAM 7.0	NDC_LTT_CBAM-G_SUBS_HI	South America_Southern	Agricultural Demand|Crops	million t DM/yr	82.5576	98.5887	113.649	122.005	131.442	139.614	149.952	157.333	164.715	171.235
GCAM 7.0	NDC_LTT_CBAM-G_SUBS_HI	South Asia	Agricultural Demand|Crops	million t DM/yr	104.803	133.912	170.065	190.751	211.164	237.643	261.879	283.689	302.795	320.211
GCAM 7.0	NDC_LTT_CBAM-G_SUBS_HI	South Korea	Agricultural Demand|Crops	million t DM/yr	43.6587	55.7433	64.8684	69.8582	72.7995	81.2168	82.0954	85.1242	88.1719	90.1923
GCAM 7.0	NDC_LTT_CBAM-G_SUBS_HI	Southeast Asia	Agricultural Demand|Crops	million t DM/yr	414.016	468.456	520.591	605.283	699.888	854.463	1020.79	1186.46	1344.73	1474.54
GCAM 7.0	NDC_LTT_CBAM-G_SUBS_HI	Taiwan	Agricultural Demand|Crops	million t DM/yr	21.8789	23.0097	25.4923	29.254	30.7665	33.9931	35.65	38.4386	39.4711	39.7811
GCAM 7.0	NDC_LTT_CBAM-G_SUBS_HI	USA	Agricultural Demand|Crops	million t DM/yr	518.992	551.379	651.523	728.634	767.452	797.649	889.764	902.896	916.111	917.812
GCAM 7.0	NDC_LTT_CBAM-G_SUBS_HI	World	Agricultural Demand|Crops	million t DM/yr	6852.66	7915.66	8915.5	10027.8	11045.3	12316.1	13977.1	15117.5	16397.6	17427.1
GCAM 7.0	NDC_LTT	Africa_Eastern	Agricultural Demand|Crops|Bioenergy	million t DM/yr	0.982977	1.09248	1.25672	1.52563	1.87877	2.72009	2.98697	3.62974	3.90827	4.03038
GCAM 7.0	NDC_LTT	Africa_Northern	Agricultural Demand|Crops|Bioenergy	million t DM/yr	0.0941071	0.145376	0.163185	0.290375	0.514927	0.889654	1.03095	1.32228	1.58657	2.01647
GCAM 7.0	NDC_LTT	Africa_Southern	Agricultural Demand|Crops|Bioenergy	million t DM/yr	0.500495	0.635117	0.868843	1.23018	1.9548	3.34341	4.1719	5.3644	6.6199	8.3913
GCAM 7.0	NDC_LTT	Africa_Western	Agricultural Demand|Crops|Bioenergy	million t DM/yr	1.29602	1.68403	2.30001	3.08764	4.13483	5.93855	6.85673	8.81966	10.679	13.2792
GCAM 7.0	NDC_LTT	Argentina	Agricultural Demand|Crops|Bioenergy	million t DM/yr	0.190029	3.35855	7.03918	7.14186	7.55819	8.08167	8.33549	8.87565	9.84438	10.2291
GCAM 7.0	NDC_LTT	Australia_NZ	Agricultural Demand|Crops|Bioenergy	million t DM/yr	0.360415	0.947932	1.18571	2.93509	3.84305	6.33493	10.5702	12.8023	14.8423	15.0973
GCAM 7.0	NDC_LTT	Brazil	Agricultural Demand|Crops|Bioenergy	million t DM/yr	171.778	308.379	395.339	442.248	454.501	527.866	661.659	831.972	1166.07	1535.55
GCAM 7.0	NDC_LTT	Canada	Agricultural Demand|Crops|Bioenergy	million t DM/yr	1.44052	5.51939	8.10309	15.2501	19.5221	39.7054	37.8996	38.7899	40.8663	47.5515
GCAM 7.0	NDC_LTT	Central America and Caribbean	Agricultural Demand|Crops|Bioenergy	million t DM/yr	18.0796	6.18924	6.54532	3.40085	6.09779	22.33	25.2183	24.5448	28.3626	31.6661
GCAM 7.0	NDC_LTT	Central Asia	Agricultural Demand|Crops|Bioenergy	million t DM/yr	0.0241532	0.0296369	0.0449345	0.67149	1.18416	1.91095	2.58628	3.76301	5.45138	6.93987
GCAM 7.0	NDC_LTT	China	Agricultural Demand|Crops|Bioenergy	million t DM/yr	3.61571	9.87532	12.6441	21.083	25.7283	34.3916	40.2041	50.1473	58.3873	67.5533
GCAM 7.0	NDC_LTT	Colombia	Agricultural Demand|Crops|Bioenergy	million t DM/yr	0.114863	0.305592	0.45667	2.10619	10.6334	53.6237	58.8427	63.3268	67.9572	70.2467
GCAM 7.0	NDC_LTT	EU-12	Agricultural Demand|Crops|Bioenergy	million t DM/yr	1.16493	8.63368	9.39266	12.3556	12.4279	13.0691	17.8247	21.6151	24.988	26.9153
GCAM 7.0	NDC_LTT	EU-15	Agricultural Demand|Crops|Bioenergy	million t DM/yr	17.3577	52.0982	55.0292	66.52	65.8273	66.1328	87.485	106.624	122.482	128.125
GCAM 7.0	NDC_LTT	Europe_Eastern	Agricultural Demand|Crops|Bioenergy	million t DM/yr	0.0667251	0.238549	0.383506	1.26788	1.03181	1.14425	1.99285	2.78971	3.43086	3.74725
GCAM 7.0	NDC_LTT	Europe_Non_EU	Agricultural Demand|Crops|Bioenergy	million t DM/yr	0.322846	0.32432	0.714323	1.44065	2.10087	2.81506	3.40058	4.69135	6.77894	8.35713
GCAM 7.0	NDC_LTT	European Free Trade Association	Agricultural Demand|Crops|Bioenergy	million t DM/yr	0.783658	6.52573	6.57813	9.86149	12.6799	111.511	95.571	102.137	99.9773	96.859
GCAM 7.0	NDC_LTT	India	Agricultural Demand|Crops|Bioenergy	million t DM/yr	4.25025	2.94904	11.1759	349.32	538.295	754.286	1117.6	1370.91	1522.59	1555.42
GCAM 7.0	NDC_LTT	Indonesia	Agricultural Demand|Crops|Bioenergy	million t DM/yr	0.321066	1.28152	4.05928	28.1336	47.8811	70.1393	406.876	367.527	465.286	504.484
GCAM 7.0	NDC_LTT	Japan	Agricultural Demand|Crops|Bioenergy	million t DM/yr	0.338618	1.40546	2.15554	5.17789	45.9626	32.9852	40.5262	43.7725	44.9056	43.1957
GCAM 7.0	NDC_LTT	Mexico	Agricultural Demand|Crops|Bioenergy	million t DM/yr	0.105742	0.0809809	0.108898	0.27601	9.90179	8.39433	8.86023	9.92227	11.7719	12.5345
GCAM 7.0	NDC_LTT	Middle East	Agricultural Demand|Crops|Bioenergy	million t DM/yr	0.0389024	0.0419352	0.0379045	0.641965	3.23086	20.0962	28.2788	37.1465	45.0765	51.9562
GCAM 7.0	NDC_LTT	Pakistan	Agricultural Demand|Crops|Bioenergy	million t DM/yr	0.151157	0.167524	0.196027	0.272034	0.42948	0.793076	1.0396	1.29951	1.46764	1.61855
GCAM 7.0	NDC_LTT	Russia	Agricultural Demand|Crops|Bioenergy	million t DM/yr	0.289505	0.290633	0.319558	1.42103	1.96548	3.48996	11.7558	17.7637	26.4021	31.9175
GCAM 7.0	NDC_LTT	South Africa	Agricultural Demand|Crops|Bioenergy	million t DM/yr	0.148142	0.143956	0.143328	0.986002	2.52968	3.09038	3.10842	4.21985	6.66265	9.8634
GCAM 7.0	NDC_LTT	South America_Northern	Agricultural Demand|Crops|Bioenergy	million t DM/yr	0.0251512	0.0266841	0.0275547	0.0241645	0.025916	0.0878567	0.0980685	0.11408	0.107078	0.0990979
GCAM 7.0	NDC_LTT	South America_Southern	Agricultural Demand|Crops|Bioenergy	million t DM/yr	0.277785	1.29913	3.56592	4.18495	5.26623	6.91578	11.4691	12.0568	13.7402	14.6752
GCAM 7.0	NDC_LTT	South Asia	Agricultural Demand|Crops|Bioenergy	million t DM/yr	0.0982291	0.106829	0.13788	0.258385	0.392992	0.69088	0.844998	1.04278	1.23488	1.37991
GCAM 7.0	NDC_LTT	South Korea	Agricultural Demand|Crops|Bioenergy	million t DM/yr	0.195626	2.22754	2.83983	5.3278	6.62217	15.6768	15.512	19.3848	23.7979	27.3859
GCAM 7.0	NDC_LTT	Southeast Asia	Agricultural Demand|Crops|Bioenergy	million t DM/yr	1.95515	12.2534	31.2411	77.798	131.105	243.805	376.628	510.422	641.081	747.898
GCAM 7.0	NDC_LTT	Taiwan	Agricultural Demand|Crops|Bioenergy	million t DM/yr	0.0486057	0.0546693	0.101208	2.93357	4.01311	7.22785	9.294	12.8273	14.715	15.9048
GCAM 7.0	NDC_LTT	USA	Agricultural Demand|Crops|Bioenergy	million t DM/yr	41.0911	113.262	186.312	251.222	269.55	278.484	362.197	353.811	338.999	312.117
GCAM 7.0	NDC_LTT	World	Agricultural Demand|Crops|Bioenergy	million t DM/yr	267.508	541.573	750.467	1320.39	1698.79	2347.97	3460.72	4053.44	4830.07	5407
GCAM 7.0	NDC_LTT_CBAM	Africa_Eastern	Agricultural Demand|Crops|Bioenergy	million t DM/yr	0.982977	1.09248	1.25672	1.52563	1.87877	2.72044	2.9873	3.63052	3.90935	4.02936
GCAM 7.0	NDC_LTT_CBAM	Africa_Northern	Agricultural Demand|Crops|Bioenergy	million t DM/yr	0.0941071	0.145376	0.163185	0.290375	0.514927	0.890032	1.03144	1.32302	1.58724	2.01658
GCAM 7.0	NDC_LTT_CBAM	Africa_Southern	Agricultural Demand|Crops|Bioenergy	million t DM/yr	0.500495	0.635117	0.868843	1.23018	1.9548	3.34378	4.1726	5.36565	6.62137	8.38657
GCAM 7.0	NDC_LTT_CBAM	Africa_Western	Agricultural Demand|Crops|Bioenergy	million t DM/yr	1.29602	1.68403	2.30001	3.08764	4.13483	5.93939	6.85766	8.82142	10.6815	13.2811
GCAM 7.0	NDC_LTT_CBAM	Argentina	Agricultural Demand|Crops|Bioenergy	million t DM/yr	0.190029	3.35855	7.03918	7.14186	7.55819	8.08211	8.33615	8.87672	9.84653	10.2306
GCAM 7.0	NDC_LTT_CBAM	Australia_NZ	Agricultural Demand|Crops|Bioenergy	million t DM/yr	0.360415	0.947932	1.18571	2.93509	3.84305	6.3334	10.5699	12.8054	14.8488	15.1002
GCAM 7.0	NDC_LTT_CBAM	Brazil	Agricultural Demand|Crops|Bioenergy	million t DM/yr	171.778	308.379	395.339	442.248	454.501	527.777	661.507	831.629	1165.6	1533.76
GCAM 7.0	NDC_LTT_CBAM	Canada	Agricultural Demand|Crops|Bioenergy	million t DM/yr	1.44052	5.51939	8.10309	15.2501	19.5221	39.5529	37.9359	38.7467	40.8188	47.4608
GCAM 7.0	NDC_LTT_CBAM	Central America and Caribbean	Agricultural Demand|Crops|Bioenergy	million t DM/yr	18.0796	6.18924	6.54532	3.40085	6.09779	22.3123	25.2143	24.5402	28.359	31.656
GCAM 7.0	NDC_LTT_CBAM	Central Asia	Agricultural Demand|Crops|Bioenergy	million t DM/yr	0.0241532	0.0296369	0.0449345	0.67149	1.18416	1.91109	2.58686	3.76467	5.45394	6.94016
GCAM 7.0	NDC_LTT_CBAM	China	Agricultural Demand|Crops|Bioenergy	million t DM/yr	3.61571	9.87532	12.6441	21.083	25.7283	34.3584	40.1846	50.1379	58.3828	67.5423
GCAM 7.0	NDC_LTT_CBAM	Colombia	Agricultural Demand|Crops|Bioenergy	million t DM/yr	0.114863	0.305592	0.45667	2.10619	10.6334	53.5427	58.7768	63.2642	67.8932	70.1759
GCAM 7.0	NDC_LTT_CBAM	EU-12	Agricultural Demand|Crops|Bioenergy	million t DM/yr	1.16493	8.63368	9.39266	12.3556	12.4279	13.1662	17.7873	21.5801	24.9671	26.9132
GCAM 7.0	NDC_LTT_CBAM	EU-15	Agricultural Demand|Crops|Bioenergy	million t DM/yr	17.3577	52.0982	55.0292	66.52	65.8273	66.2354	87.5556	106.725	122.607	128.225
GCAM 7.0	NDC_LTT_CBAM	Europe_Eastern	Agricultural Demand|Crops|Bioenergy	million t DM/yr	0.0667251	0.238549	0.383506	1.26788	1.03181	1.14294	1.98804	2.77802	3.41418	3.72744
GCAM 7.0	NDC_LTT_CBAM	Europe_Non_EU	Agricultural Demand|Crops|Bioenergy	million t DM/yr	0.322846	0.32432	0.714323	1.44065	2.10087	2.81482	3.40068	4.69293	6.78253	8.3573
GCAM 7.0	NDC_LTT_CBAM	European Free Trade Association	Agricultural Demand|Crops|Bioenergy	million t DM/yr	0.783658	6.52573	6.57813	9.86149	12.6799	109.604	94.376	100.594	98.5391	95.4532
GCAM 7.0	NDC_LTT_CBAM	India	Agricultural Demand|Crops|Bioenergy	million t DM/yr	4.25025	2.94904	11.1759	349.32	538.295	754.127	1117.26	1370.57	1522.24	1554.89
GCAM 7.0	NDC_LTT_CBAM	Indonesia	Agricultural Demand|Crops|Bioenergy	million t DM/yr	0.321066	1.28152	4.05928	28.1336	47.8811	70.1506	406.803	367.304	465.111	504.267
GCAM 7.0	NDC_LTT_CBAM	Japan	Agricultural Demand|Crops|Bioenergy	million t DM/yr	0.338618	1.40546	2.15554	5.17789	45.9626	32.9677	40.5415	43.7669	44.8994	43.1857
GCAM 7.0	NDC_LTT_CBAM	Mexico	Agricultural Demand|Crops|Bioenergy	million t DM/yr	0.105742	0.0809809	0.108898	0.27601	9.90179	8.39402	8.86046	9.91942	11.7734	12.5345
GCAM 7.0	NDC_LTT_CBAM	Middle East	Agricultural Demand|Crops|Bioenergy	million t DM/yr	0.0389024	0.0419352	0.0379045	0.641965	3.23086	20.1025	28.2862	37.1598	45.0924	51.9833
GCAM 7.0	NDC_LTT_CBAM	Pakistan	Agricultural Demand|Crops|Bioenergy	million t DM/yr	0.151157	0.167524	0.196027	0.272034	0.42948	0.793189	1.0399	1.30003	1.46829	1.61801
GCAM 7.0	NDC_LTT_CBAM	Russia	Agricultural Demand|Crops|Bioenergy	million t DM/yr	0.289505	0.290633	0.319558	1.42103	1.96548	3.47598	11.7371	17.7322	26.363	31.8722
GCAM 7.0	NDC_LTT_CBAM	South Africa	Agricultural Demand|Crops|Bioenergy	million t DM/yr	0.148142	0.143956	0.143328	0.986002	2.52968	3.09053	3.10857	4.22066	6.66387	9.85787
GCAM 7.0	NDC_LTT_CBAM	South America_Northern	Agricultural Demand|Crops|Bioenergy	million t DM/yr	0.0251512	0.0266841	0.0275547	0.0241645	0.025916	0.0879573	0.0981829	0.114222	0.107221	0.0992216
GCAM 7.0	NDC_LTT_CBAM	South America_Southern	Agricultural Demand|Crops|Bioenergy	million t DM/yr	0.277785	1.29913	3.56592	4.18495	5.26623	6.91627	11.4706	12.058	13.7434	14.6765
GCAM 7.0	NDC_LTT_CBAM	South Asia	Agricultural Demand|Crops|Bioenergy	million t DM/yr	0.0982291	0.106829	0.13788	0.258385	0.392992	0.691015	0.845249	1.0432	1.23529	1.37971
GCAM 7.0	NDC_LTT_CBAM	South Korea	Agricultural Demand|Crops|Bioenergy	million t DM/yr	0.195626	2.22754	2.83983	5.3278	6.62217	15.1068	15.3107	19.2144	23.6495	27.2574
GCAM 7.0	NDC_LTT_CBAM	Southeast Asia	Agricultural Demand|Crops|Bioenergy	million t DM/yr	1.95515	12.2534	31.2411	77.798	131.105	243.729	376.634	510.493	641.228	747.736
GCAM 7.0	NDC_LTT_CBAM	Taiwan	Agricultural Demand|Crops|Bioenergy	million t DM/yr	0.0486057	0.0546693	0.101208	2.93357	4.01311	7.23118	9.25997	12.7817	14.6762	15.8632
GCAM 7.0	NDC_LTT_CBAM	USA	Agricultural Demand|Crops|Bioenergy	million t DM/yr	41.0911	113.262	186.312	251.222	269.55	278.492	362.213	353.831	339.015	312.113
GCAM 7.0	NDC_LTT_CBAM	World	Agricultural Demand|Crops|Bioenergy	million t DM/yr	267.508	541.573	750.467	1320.39	1698.79	2345.08	3458.73	4050.79	4827.58	5402.59
GCAM 7.0	NDC_LTT_CBAM-G_SUBS	Africa_Eastern	Agricultural Demand|Crops|Bioenergy	million t DM/yr	0.982977	1.09248	1.25672	1.52563	1.87877	2.72035	2.99866	3.64422	3.89417	4.02303
GCAM 7.0	NDC_LTT_CBAM-G_SUBS	Africa_Northern	Agricultural Demand|Crops|Bioenergy	million t DM/yr	0.0941071	0.145376	0.163185	0.290375	0.514927	0.88998	1.03716	1.32955	1.58736	2.01995
GCAM 7.0	NDC_LTT_CBAM-G_SUBS	Africa_Southern	Agricultural Demand|Crops|Bioenergy	million t DM/yr	0.500495	0.635117	0.868843	1.23018	1.9548	3.34371	4.17785	5.37011	6.61556	8.39245
GCAM 7.0	NDC_LTT_CBAM-G_SUBS	Africa_Western	Agricultural Demand|Crops|Bioenergy	million t DM/yr	1.29602	1.68403	2.30001	3.08764	4.13483	5.93925	6.87883	8.8465	10.647	13.2382
GCAM 7.0	NDC_LTT_CBAM-G_SUBS	Argentina	Agricultural Demand|Crops|Bioenergy	million t DM/yr	0.190029	3.35855	7.03918	7.14186	7.55819	8.08215	8.33274	8.87459	9.83631	10.2285
GCAM 7.0	NDC_LTT_CBAM-G_SUBS	Australia_NZ	Agricultural Demand|Crops|Bioenergy	million t DM/yr	0.360415	0.947932	1.18571	2.93509	3.84305	6.33357	10.5418	12.8019	14.8216	15.0792
GCAM 7.0	NDC_LTT_CBAM-G_SUBS	Brazil	Agricultural Demand|Crops|Bioenergy	million t DM/yr	171.778	308.379	395.339	442.248	454.501	527.782	658.442	826.692	1172	1544.79
GCAM 7.0	NDC_LTT_CBAM-G_SUBS	Canada	Agricultural Demand|Crops|Bioenergy	million t DM/yr	1.44052	5.51939	8.10309	15.2501	19.5221	39.5533	36.925	39.1215	43.5316	50.883
GCAM 7.0	NDC_LTT_CBAM-G_SUBS	Central America and Caribbean	Agricultural Demand|Crops|Bioenergy	million t DM/yr	18.0796	6.18924	6.54532	3.40085	6.09779	22.3185	25.098	24.5196	28.432	31.7804
GCAM 7.0	NDC_LTT_CBAM-G_SUBS	Central Asia	Agricultural Demand|Crops|Bioenergy	million t DM/yr	0.0241532	0.0296369	0.0449345	0.67149	1.18416	1.9111	2.58963	3.76947	5.45201	6.94747
GCAM 7.0	NDC_LTT_CBAM-G_SUBS	China	Agricultural Demand|Crops|Bioenergy	million t DM/yr	3.61571	9.87532	12.6441	21.083	25.7283	34.3539	40.2676	50.2594	58.3072	67.4515
GCAM 7.0	NDC_LTT_CBAM-G_SUBS	Colombia	Agricultural Demand|Crops|Bioenergy	million t DM/yr	0.114863	0.305592	0.45667	2.10619	10.6334	53.5453	58.6873	63.1951	67.8886	70.2753
GCAM 7.0	NDC_LTT_CBAM-G_SUBS	EU-12	Agricultural Demand|Crops|Bioenergy	million t DM/yr	1.16493	8.63368	9.39266	12.3556	12.4279	13.1815	17.748	21.5314	24.9674	26.9612
GCAM 7.0	NDC_LTT_CBAM-G_SUBS	EU-15	Agricultural Demand|Crops|Bioenergy	million t DM/yr	17.3577	52.0982	55.0292	66.52	65.8273	66.262	87.4072	106.551	122.662	128.504
GCAM 7.0	NDC_LTT_CBAM-G_SUBS	Europe_Eastern	Agricultural Demand|Crops|Bioenergy	million t DM/yr	0.0667251	0.238549	0.383506	1.26788	1.03181	1.14289	1.97982	2.7656	3.41626	3.73574
GCAM 7.0	NDC_LTT_CBAM-G_SUBS	Europe_Non_EU	Agricultural Demand|Crops|Bioenergy	million t DM/yr	0.322846	0.32432	0.714323	1.44065	2.10087	2.81463	3.40172	4.69857	6.78433	8.36388
GCAM 7.0	NDC_LTT_CBAM-G_SUBS	European Free Trade Association	Agricultural Demand|Crops|Bioenergy	million t DM/yr	0.783658	6.52573	6.57813	9.86149	12.6799	109.224	94.0637	100.245	98.3834	95.3041
GCAM 7.0	NDC_LTT_CBAM-G_SUBS	India	Agricultural Demand|Crops|Bioenergy	million t DM/yr	4.25025	2.94904	11.1759	349.32	538.295	754.128	1113.24	1365.7	1522.91	1558.5
GCAM 7.0	NDC_LTT_CBAM-G_SUBS	Indonesia	Agricultural Demand|Crops|Bioenergy	million t DM/yr	0.321066	1.28152	4.05928	28.1336	47.8811	70.1561	406.29	367.603	468.747	506.808
GCAM 7.0	NDC_LTT_CBAM-G_SUBS	Japan	Agricultural Demand|Crops|Bioenergy	million t DM/yr	0.338618	1.40546	2.15554	5.17789	45.9626	32.9652	40.5135	43.7756	44.8943	43.2076
GCAM 7.0	NDC_LTT_CBAM-G_SUBS	Mexico	Agricultural Demand|Crops|Bioenergy	million t DM/yr	0.105742	0.0809809	0.108898	0.27601	9.90179	8.39399	8.86916	9.94155	11.8652	12.5516
GCAM 7.0	NDC_LTT_CBAM-G_SUBS	Middle East	Agricultural Demand|Crops|Bioenergy	million t DM/yr	0.0389024	0.0419352	0.0379045	0.641965	3.23086	20.1006	28.3291	37.1843	45.0429	51.9279
GCAM 7.0	NDC_LTT_CBAM-G_SUBS	Pakistan	Agricultural Demand|Crops|Bioenergy	million t DM/yr	0.151157	0.167524	0.196027	0.272034	0.42948	0.793167	1.04366	1.3059	1.46875	1.62251
GCAM 7.0	NDC_LTT_CBAM-G_SUBS	Russia	Agricultural Demand|Crops|Bioenergy	million t DM/yr	0.289505	0.290633	0.319558	1.42103	1.96548	3.47565	11.5464	17.6021	26.5606	31.9852
GCAM 7.0	NDC_LTT_CBAM-G_SUBS	South Africa	Agricultural Demand|Crops|Bioenergy	million t DM/yr	0.148142	0.143956	0.143328	0.986002	2.52968	3.09027	3.10915	4.2301	6.67247	9.87197
GCAM 7.0	NDC_LTT_CBAM-G_SUBS	South America_Northern	Agricultural Demand|Crops|Bioenergy	million t DM/yr	0.0251512	0.0266841	0.0275547	0.0241645	0.025916	0.0879499	0.098999	0.115405	0.107259	0.0994381
GCAM 7.0	NDC_LTT_CBAM-G_SUBS	South America_Southern	Agricultural Demand|Crops|Bioenergy	million t DM/yr	0.277785	1.29913	3.56592	4.18495	5.26623	6.91629	11.4064	12.0658	13.748	14.6774
GCAM 7.0	NDC_LTT_CBAM-G_SUBS	South Asia	Agricultural Demand|Crops|Bioenergy	million t DM/yr	0.0982291	0.106829	0.13788	0.258385	0.392992	0.690993	0.848925	1.04731	1.23425	1.38137
GCAM 7.0	NDC_LTT_CBAM-G_SUBS	South Korea	Agricultural Demand|Crops|Bioenergy	million t DM/yr	0.195626	2.22754	2.83983	5.3278	6.62217	15.0904	15.316	19.2036	23.6871	27.3229
GCAM 7.0	NDC_LTT_CBAM-G_SUBS	Southeast Asia	Agricultural Demand|Crops|Bioenergy	million t DM/yr	1.95515	12.2534	31.2411	77.798	131.105	243.732	374.944	508.178	641.814	750.304
GCAM 7.0	NDC_LTT_CBAM-G_SUBS	Taiwan	Agricultural Demand|Crops|Bioenergy	million t DM/yr	0.0486057	0.0546693	0.101208	2.93357	4.01311	7.23104	9.26799	12.7864	14.684	15.9037
GCAM 7.0	NDC_LTT_CBAM-G_SUBS	USA	Agricultural Demand|Crops|Bioenergy	million t DM/yr	41.0911	113.262	186.312	251.222	269.55	278.491	362.049	353.561	338.588	311.774
GCAM 7.0	NDC_LTT_CBAM-G_SUBS	World	Agricultural Demand|Crops|Bioenergy	million t DM/yr	267.508	541.573	750.467	1320.39	1698.79	2344.74	3447.45	4038.52	4841.26	5425.92
GCAM 7.0	NDC_LTT_CBAM-G_SUBS_HI	Africa_Eastern	Agricultural Demand|Crops|Bioenergy	million t DM/yr	0.982977	1.09248	1.25672	1.52563	1.87877	2.72002	2.99863	3.64437	3.89444	4.02341
GCAM 7.0	NDC_LTT_CBAM-G_SUBS_HI	Africa_Northern	Agricultural Demand|Crops|Bioenergy	million t DM/yr	0.0941071	0.145376	0.163185	0.290375	0.514927	0.88976	1.03704	1.32952	1.58735	2.01989
GCAM 7.0	NDC_LTT_CBAM-G_SUBS_HI	Africa_Southern	Agricultural Demand|Crops|Bioenergy	million t DM/yr	0.500495	0.635117	0.868843	1.23018	1.9548	3.34336	4.1781	5.37043	6.61571	8.39174
GCAM 7.0	NDC_LTT_CBAM-G_SUBS_HI	Africa_Western	Agricultural Demand|Crops|Bioenergy	million t DM/yr	1.29602	1.68403	2.30001	3.08764	4.13483	5.93876	6.87884	8.84677	10.6474	13.2389
GCAM 7.0	NDC_LTT_CBAM-G_SUBS_HI	Argentina	Agricultural Demand|Crops|Bioenergy	million t DM/yr	0.190029	3.35855	7.03918	7.14186	7.55819	8.08224	8.33276	8.8744	9.83645	10.2283
GCAM 7.0	NDC_LTT_CBAM-G_SUBS_HI	Australia_NZ	Agricultural Demand|Crops|Bioenergy	million t DM/yr	0.360415	0.947932	1.18571	2.93509	3.84305	6.33433	10.5416	12.8037	14.8247	15.0813
GCAM 7.0	NDC_LTT_CBAM-G_SUBS_HI	Brazil	Agricultural Demand|Crops|Bioenergy	million t DM/yr	171.778	308.379	395.339	442.248	454.501	527.8	658.465	826.583	1171.82	1544.3
GCAM 7.0	NDC_LTT_CBAM-G_SUBS_HI	Canada	Agricultural Demand|Crops|Bioenergy	million t DM/yr	1.44052	5.51939	8.10309	15.2501	19.5221	39.5596	36.9161	39.1182	43.532	50.8915
GCAM 7.0	NDC_LTT_CBAM-G_SUBS_HI	Central America and Caribbean	Agricultural Demand|Crops|Bioenergy	million t DM/yr	18.0796	6.18924	6.54532	3.40085	6.09779	22.3424	25.1151	24.5364	28.4489	31.796
GCAM 7.0	NDC_LTT_CBAM-G_SUBS_HI	Central Asia	Agricultural Demand|Crops|Bioenergy	million t DM/yr	0.0241532	0.0296369	0.0449345	0.67149	1.18416	1.91101	2.58994	3.76993	5.4526	6.94823
GCAM 7.0	NDC_LTT_CBAM-G_SUBS_HI	China	Agricultural Demand|Crops|Bioenergy	million t DM/yr	3.61571	9.87532	12.6441	21.083	25.7283	34.3492	40.2666	50.2521	58.2968	67.4324
GCAM 7.0	NDC_LTT_CBAM-G_SUBS_HI	Colombia	Agricultural Demand|Crops|Bioenergy	million t DM/yr	0.114863	0.305592	0.45667	2.10619	10.6334	53.5732	58.7114	63.2782	67.9142	70.3022
GCAM 7.0	NDC_LTT_CBAM-G_SUBS_HI	EU-12	Agricultural Demand|Crops|Bioenergy	million t DM/yr	1.16493	8.63368	9.39266	12.3556	12.4279	13.2342	17.7154	21.5017	24.9508	26.9708
GCAM 7.0	NDC_LTT_CBAM-G_SUBS_HI	EU-15	Agricultural Demand|Crops|Bioenergy	million t DM/yr	17.3577	52.0982	55.0292	66.52	65.8273	66.3412	87.3821	106.57	122.742	128.657
GCAM 7.0	NDC_LTT_CBAM-G_SUBS_HI	Europe_Eastern	Agricultural Demand|Crops|Bioenergy	million t DM/yr	0.0667251	0.238549	0.383506	1.26788	1.03181	1.14284	1.97932	2.76297	3.41159	3.7288
GCAM 7.0	NDC_LTT_CBAM-G_SUBS_HI	Europe_Non_EU	Agricultural Demand|Crops|Bioenergy	million t DM/yr	0.322846	0.32432	0.714323	1.44065	2.10087	2.81431	3.40088	4.69493	6.77957	8.35864
GCAM 7.0	NDC_LTT_CBAM-G_SUBS_HI	European Free Trade Association	Agricultural Demand|Crops|Bioenergy	million t DM/yr	0.783658	6.52573	6.57813	9.86149	12.6799	108.502	93.6282	99.6536	97.8076	94.7457
GCAM 7.0	NDC_LTT_CBAM-G_SUBS_HI	India	Agricultural Demand|Crops|Bioenergy	million t DM/yr	4.25025	2.94904	11.1759	349.32	538.295	754.136	1113.29	1365.67	1522.81	1558.33
GCAM 7.0	NDC_LTT_CBAM-G_SUBS_HI	Indonesia	Agricultural Demand|Crops|Bioenergy	million t DM/yr	0.321066	1.28152	4.05928	28.1336	47.8811	70.1655	406.311	367.545	468.723	506.789
GCAM 7.0	NDC_LTT_CBAM-G_SUBS_HI	Japan	Agricultural Demand|Crops|Bioenergy	million t DM/yr	0.338618	1.40546	2.15554	5.17789	45.9626	32.9604	40.5117	43.7761	44.8817	43.1901
GCAM 7.0	NDC_LTT_CBAM-G_SUBS_HI	Mexico	Agricultural Demand|Crops|Bioenergy	million t DM/yr	0.105742	0.0809809	0.108898	0.27601	9.90179	8.39549	8.86945	9.93506	11.8601	12.5439
GCAM 7.0	NDC_LTT_CBAM-G_SUBS_HI	Middle East	Agricultural Demand|Crops|Bioenergy	million t DM/yr	0.0389024	0.0419352	0.0379045	0.641965	3.23086	20.0922	28.324	37.177	45.0356	51.9204
GCAM 7.0	NDC_LTT_CBAM-G_SUBS_HI	Pakistan	Agricultural Demand|Crops|Bioenergy	million t DM/yr	0.151157	0.167524	0.196027	0.272034	0.42948	0.793086	1.04368	1.30602	1.46893	1.62265
GCAM 7.0	NDC_LTT_CBAM-G_SUBS_HI	Russia	Agricultural Demand|Crops|Bioenergy	million t DM/yr	0.289505	0.290633	0.319558	1.42103	1.96548	3.47558	11.5413	17.5862	26.533	31.9539
GCAM 7.0	NDC_LTT_CBAM-G_SUBS_HI	South Africa	Agricultural Demand|Crops|Bioenergy	million t DM/yr	0.148142	0.143956	0.143328	0.986002	2.52968	3.08958	3.10861	4.22949	6.67227	9.87173
GCAM 7.0	NDC_LTT_CBAM-G_SUBS_HI	South America_Northern	Agricultural Demand|Crops|Bioenergy	million t DM/yr	0.0251512	0.0266841	0.0275547	0.0241645	0.025916	0.0879191	0.098984	0.1154	0.107259	0.0994408
GCAM 7.0	NDC_LTT_CBAM-G_SUBS_HI	South America_Southern	Agricultural Demand|Crops|Bioenergy	million t DM/yr	0.277785	1.29913	3.56592	4.18495	5.26623	6.91634	11.4049	12.0665	13.7497	14.678
GCAM 7.0	NDC_LTT_CBAM-G_SUBS_HI	South Asia	Agricultural Demand|Crops|Bioenergy	million t DM/yr	0.0982291	0.106829	0.13788	0.258385	0.392992	0.690906	0.848949	1.04741	1.23437	1.38132
GCAM 7.0	NDC_LTT_CBAM-G_SUBS_HI	South Korea	Agricultural Demand|Crops|Bioenergy	million t DM/yr	0.195626	2.22754	2.83983	5.3278	6.62217	15.0579	15.3034	19.1904	23.6758	27.3137
GCAM 7.0	NDC_LTT_CBAM-G_SUBS_HI	Southeast Asia	Agricultural Demand|Crops|Bioenergy	million t DM/yr	1.95515	12.2534	31.2411	77.798	131.105	243.747	375.007	508.237	641.883	750.362
GCAM 7.0	NDC_LTT_CBAM-G_SUBS_HI	Taiwan	Agricultural Demand|Crops|Bioenergy	million t DM/yr	0.0486057	0.0546693	0.101208	2.93357	4.01311	7.23013	9.26314	12.7495	14.6237	15.8288
GCAM 7.0	NDC_LTT_CBAM-G_SUBS_HI	USA	Agricultural Demand|Crops|Bioenergy	million t DM/yr	41.0911	113.262	186.312	251.222	269.55	278.487	362.062	353.541	338.567	311.748
GCAM 7.0	NDC_LTT_CBAM-G_SUBS_HI	World	Agricultural Demand|Crops|Bioenergy	million t DM/yr	267.508	541.573	750.467	1320.39	1698.79	2344.2	3447.13	4037.76	4840.39	5424.75
GCAM 7.0	NDC_LTT	Africa_Eastern	Agricultural Demand|Crops|Bioenergy|1st Generation	million t DM/yr	0	0.01404	0.0187136	0.134159	0.261841	0.646558	0.946167	1.32532	1.694	2.03129
GCAM 7.0	NDC_LTT	Africa_Northern	Agricultural Demand|Crops|Bioenergy|1st Generation	million t DM/yr	0	0	0	0.0940192	0.282896	0.593634	0.809236	1.10641	1.42896	1.88859
GCAM 7.0	NDC_LTT	Africa_Southern	Agricultural Demand|Crops|Bioenergy|1st Generation	million t DM/yr	0	0	0.163764	0.452708	1.0142	2.12732	2.92545	3.88258	5.00143	6.57579
GCAM 7.0	NDC_LTT	Africa_Western	Agricultural Demand|Crops|Bioenergy|1st Generation	million t DM/yr	0	0	0	0.49996	0.994753	2.02037	2.6424	3.65261	4.86528	6.46616
GCAM 7.0	NDC_LTT	Argentina	Agricultural Demand|Crops|Bioenergy|1st Generation	million t DM/yr	0.0984392	3.26625	6.94638	7.05627	7.43894	7.89611	7.95892	8.05282	8.36366	8.49784
GCAM 7.0	NDC_LTT	Australia_NZ	Agricultural Demand|Crops|Bioenergy|1st Generation	million t DM/yr	0.0888994	0.692937	0.921613	2.63103	3.44732	5.60637	8.44976	9.70034	10.7214	10.6109
GCAM 7.0	NDC_LTT	Brazil	Agricultural Demand|Crops|Bioenergy|1st Generation	million t DM/yr	169.765	305.859	392.741	439.658	451.821	525.118	659.001	829.129	1162.67	1531.6
GCAM 7.0	NDC_LTT	Canada	Agricultural Demand|Crops|Bioenergy|1st Generation	million t DM/yr	0.842268	5.01317	7.59423	14.6575	18.7084	37.7257	9.29558	24.3236	27.0248	35.8794
GCAM 7.0	NDC_LTT	Central America and Caribbean	Agricultural Demand|Crops|Bioenergy|1st Generation	million t DM/yr	17.8224	5.87899	6.21633	3.13537	5.6025	21.0921	21.6457	20.9714	24.5871	27.7966
GCAM 7.0	NDC_LTT	Central Asia	Agricultural Demand|Crops|Bioenergy|1st Generation	million t DM/yr	0	0	0.0079363	0.625609	1.11362	1.77779	2.37675	3.3152	4.58019	5.7664
GCAM 7.0	NDC_LTT	China	Agricultural Demand|Crops|Bioenergy|1st Generation	million t DM/yr	3.32623	8.94494	11.2438	19.7404	23.5463	31.0389	34.7203	41.7092	48.1445	55.3909
GCAM 7.0	NDC_LTT	Colombia	Agricultural Demand|Crops|Bioenergy|1st Generation	million t DM/yr	0.0244041	0.207682	0.353375	2.00209	10.4802	53.4405	58.6095	63.0425	67.6417	69.8952
GCAM 7.0	NDC_LTT	EU-12	Agricultural Demand|Crops|Bioenergy|1st Generation	million t DM/yr	0.455377	7.69599	8.29488	11.3654	11.4133	11.6597	15.7434	19.0527	21.9753	23.2565
GCAM 7.0	NDC_LTT	EU-15	Agricultural Demand|Crops|Bioenergy|1st Generation	million t DM/yr	14.5396	48.2254	50.6598	63.3004	62.6277	62.2604	79.6791	96.1657	109.755	113.38
GCAM 7.0	NDC_LTT	Europe_Eastern	Agricultural Demand|Crops|Bioenergy|1st Generation	million t DM/yr	0	0.0872888	0.211988	1.07796	0.893471	0.990206	1.84278	2.64757	3.30629	3.63846
GCAM 7.0	NDC_LTT	Europe_Non_EU	Agricultural Demand|Crops|Bioenergy|1st Generation	million t DM/yr	0	0.0185149	0.452494	1.15453	1.74606	2.38978	2.90175	3.76299	4.87196	5.65011
GCAM 7.0	NDC_LTT	European Free Trade Association	Agricultural Demand|Crops|Bioenergy|1st Generation	million t DM/yr	0.459499	6.10368	5.96917	9.27389	11.6177	110.836	94.6396	101.055	98.7896	95.5397
GCAM 7.0	NDC_LTT	India	Agricultural Demand|Crops|Bioenergy|1st Generation	million t DM/yr	2.4869	0.80619	8.68139	347.003	535.247	749.733	1111.88	1362.8	1512.87	1544.25
GCAM 7.0	NDC_LTT	Indonesia	Agricultural Demand|Crops|Bioenergy|1st Generation	million t DM/yr	0	0.961044	3.717	27.7591	47.1448	69.0682	402.109	363.056	460.176	499.373
GCAM 7.0	NDC_LTT	Japan	Agricultural Demand|Crops|Bioenergy|1st Generation	million t DM/yr	0	0.936808	1.62877	4.62952	40.9856	28.3766	36.899	38.9405	39.7052	37.5092
GCAM 7.0	NDC_LTT	Mexico	Agricultural Demand|Crops|Bioenergy|1st Generation	million t DM/yr	0	0	0	0.174492	6.09	4.86043	5.05669	6.02192	7.01182	7.8046
GCAM 7.0	NDC_LTT	Middle East	Agricultural Demand|Crops|Bioenergy|1st Generation	million t DM/yr	0	0	0	0.545301	2.57943	15.7833	20.6636	26.6204	32.1535	37.1232
GCAM 7.0	NDC_LTT	Pakistan	Agricultural Demand|Crops|Bioenergy|1st Generation	million t DM/yr	0	0	0	0.0408118	0.144516	0.417458	0.639491	0.85708	1.08079	1.31173
GCAM 7.0	NDC_LTT	Russia	Agricultural Demand|Crops|Bioenergy|1st Generation	million t DM/yr	0	0	0	0.956984	1.43855	2.84652	9.13007	14.3466	21.3388	25.9111
GCAM 7.0	NDC_LTT	South Africa	Agricultural Demand|Crops|Bioenergy|1st Generation	million t DM/yr	0	0	0	0.758554	1.76201	2.0915	2.11715	2.84011	4.37568	6.34064
GCAM 7.0	NDC_LTT	South America_Northern	Agricultural Demand|Crops|Bioenergy|1st Generation	million t DM/yr	0	0	0	0.000589316	0.00183061	0.0442732	0.0566387	0.0720978	0.0774309	0.0786205
GCAM 7.0	NDC_LTT	South America_Southern	Agricultural Demand|Crops|Bioenergy|1st Generation	million t DM/yr	0.0842272	1.06091	3.12685	3.78246	4.74897	6.17257	8.70274	8.70803	9.51913	10.0641
GCAM 7.0	NDC_LTT	South Asia	Agricultural Demand|Crops|Bioenergy|1st Generation	million t DM/yr	0	0	0	0.0779427	0.173082	0.391319	0.55597	0.744542	0.984846	1.14597
GCAM 7.0	NDC_LTT	South Korea	Agricultural Demand|Crops|Bioenergy|1st Generation	million t DM/yr	0.0676791	2.04865	2.57154	4.97827	5.98688	13.7049	13.5505	16.6255	20.2805	23.0267
GCAM 7.0	NDC_LTT	Southeast Asia	Agricultural Demand|Crops|Bioenergy|1st Generation	million t DM/yr	0.853328	10.9505	29.5176	76.0379	129.012	241.006	372.879	505.608	635.131	740.916
GCAM 7.0	NDC_LTT	Taiwan	Agricultural Demand|Crops|Bioenergy|1st Generation	million t DM/yr	0	0	0.0244026	2.87844	3.93591	7.10038	9.12137	12.6059	14.4991	15.7282
GCAM 7.0	NDC_LTT	USA	Agricultural Demand|Crops|Bioenergy|1st Generation	million t DM/yr	38.2015	110.528	183.525	248.02	264.586	272.087	341.599	327.65	310.655	285.314
GCAM 7.0	NDC_LTT	World	Agricultural Demand|Crops|Bioenergy|1st Generation	million t DM/yr	249.116	519.3	724.588	1294.5	1656.85	2290.9	3339.14	3920.4	4675.28	5239.76
GCAM 7.0	NDC_LTT_CBAM	Africa_Eastern	Agricultural Demand|Crops|Bioenergy|1st Generation	million t DM/yr	0	0.01404	0.0187136	0.134159	0.261841	0.64644	0.946221	1.3255	1.69424	2.02982
GCAM 7.0	NDC_LTT_CBAM	Africa_Northern	Agricultural Demand|Crops|Bioenergy|1st Generation	million t DM/yr	0	0	0	0.0940192	0.282896	0.593871	0.809616	1.10698	1.42952	1.88862
GCAM 7.0	NDC_LTT_CBAM	Africa_Southern	Agricultural Demand|Crops|Bioenergy|1st Generation	million t DM/yr	0	0	0.163764	0.452708	1.0142	2.12741	2.92592	3.88343	5.00231	6.5711
GCAM 7.0	NDC_LTT_CBAM	Africa_Western	Agricultural Demand|Crops|Bioenergy|1st Generation	million t DM/yr	0	0	0	0.49996	0.994753	2.0206	2.64288	3.65348	4.86632	6.46657
GCAM 7.0	NDC_LTT_CBAM	Argentina	Agricultural Demand|Crops|Bioenergy|1st Generation	million t DM/yr	0.0984392	3.26625	6.94638	7.05627	7.43894	7.89654	7.95974	8.05421	8.36563	8.49897
GCAM 7.0	NDC_LTT_CBAM	Australia_NZ	Agricultural Demand|Crops|Bioenergy|1st Generation	million t DM/yr	0.0888994	0.692937	0.921613	2.63103	3.44732	5.60505	8.45072	9.70426	10.7272	10.6135
GCAM 7.0	NDC_LTT_CBAM	Brazil	Agricultural Demand|Crops|Bioenergy|1st Generation	million t DM/yr	169.765	305.859	392.741	439.658	451.821	525.028	658.849	828.786	1162.2	1529.81
GCAM 7.0	NDC_LTT_CBAM	Canada	Agricultural Demand|Crops|Bioenergy|1st Generation	million t DM/yr	0.842268	5.01317	7.59423	14.6575	18.7084	37.584	9.31138	24.283	26.9802	35.8056
GCAM 7.0	NDC_LTT_CBAM	Central America and Caribbean	Agricultural Demand|Crops|Bioenergy|1st Generation	million t DM/yr	17.8224	5.87899	6.21633	3.13537	5.6025	21.075	21.6423	20.9672	24.5833	27.7864
GCAM 7.0	NDC_LTT_CBAM	Central Asia	Agricultural Demand|Crops|Bioenergy|1st Generation	million t DM/yr	0	0	0.0079363	0.625609	1.11362	1.77795	2.37743	3.31713	4.58281	5.76673
GCAM 7.0	NDC_LTT_CBAM	China	Agricultural Demand|Crops|Bioenergy|1st Generation	million t DM/yr	3.32623	8.94494	11.2438	19.7404	23.5463	31.0187	34.7106	41.7067	48.145	55.3847
GCAM 7.0	NDC_LTT_CBAM	Colombia	Agricultural Demand|Crops|Bioenergy|1st Generation	million t DM/yr	0.0244041	0.207682	0.353375	2.00209	10.4802	53.3593	58.5435	62.9798	67.5777	69.8243
GCAM 7.0	NDC_LTT_CBAM	EU-12	Agricultural Demand|Crops|Bioenergy|1st Generation	million t DM/yr	0.455377	7.69599	8.29488	11.3654	11.4133	11.7207	15.7014	19.0129	21.951	23.2507
GCAM 7.0	NDC_LTT_CBAM	EU-15	Agricultural Demand|Crops|Bioenergy|1st Generation	million t DM/yr	14.5396	48.2254	50.6598	63.3004	62.6277	62.3323	79.7354	96.2497	109.871	113.476
GCAM 7.0	NDC_LTT_CBAM	Europe_Eastern	Agricultural Demand|Crops|Bioenergy|1st Generation	million t DM/yr	0	0.0872888	0.211988	1.07796	0.893471	0.990446	1.83865	2.63682	3.2904	3.61931
GCAM 7.0	NDC_LTT_CBAM	Europe_Non_EU	Agricultural Demand|Crops|Bioenergy|1st Generation	million t DM/yr	0	0.0185149	0.452494	1.15453	1.74606	2.38951	2.90097	3.76315	4.87306	5.6487
GCAM 7.0	NDC_LTT_CBAM	European Free Trade Association	Agricultural Demand|Crops|Bioenergy|1st Generation	million t DM/yr	0.459499	6.10368	5.96917	9.27389	11.6177	108.917	93.4363	99.5013	97.3406	94.1236
GCAM 7.0	NDC_LTT_CBAM	India	Agricultural Demand|Crops|Bioenergy|1st Generation	million t DM/yr	2.4869	0.80619	8.68139	347.003	535.247	749.575	1111.54	1362.46	1512.52	1543.72
GCAM 7.0	NDC_LTT_CBAM	Indonesia	Agricultural Demand|Crops|Bioenergy|1st Generation	million t DM/yr	0	0.961044	3.717	27.7591	47.1448	69.0794	402.029	362.829	459.995	499.151
GCAM 7.0	NDC_LTT_CBAM	Japan	Agricultural Demand|Crops|Bioenergy|1st Generation	million t DM/yr	0	0.936808	1.62877	4.62952	40.9856	28.3649	36.9197	38.9401	39.704	37.5016
GCAM 7.0	NDC_LTT_CBAM	Mexico	Agricultural Demand|Crops|Bioenergy|1st Generation	million t DM/yr	0	0	0	0.174492	6.09	4.85972	5.05728	6.02183	7.01275	7.80485
GCAM 7.0	NDC_LTT_CBAM	Middle East	Agricultural Demand|Crops|Bioenergy|1st Generation	million t DM/yr	0	0	0	0.545301	2.57943	15.7887	20.6712	26.6331	32.168	37.1404
GCAM 7.0	NDC_LTT_CBAM	Pakistan	Agricultural Demand|Crops|Bioenergy|1st Generation	million t DM/yr	0	0	0	0.0408118	0.144516	0.417513	0.639683	0.857394	1.08116	1.31106
GCAM 7.0	NDC_LTT_CBAM	Russia	Agricultural Demand|Crops|Bioenergy|1st Generation	million t DM/yr	0	0	0	0.956984	1.43855	2.8354	9.11541	14.3236	21.311	25.8785
GCAM 7.0	NDC_LTT_CBAM	South Africa	Agricultural Demand|Crops|Bioenergy|1st Generation	million t DM/yr	0	0	0	0.758554	1.76201	2.09141	2.11712	2.84056	4.37648	6.33486
GCAM 7.0	NDC_LTT_CBAM	South America_Northern	Agricultural Demand|Crops|Bioenergy|1st Generation	million t DM/yr	0	0	0	0.000589316	0.00183061	0.0443442	0.0567222	0.0722028	0.077544	0.0787327
GCAM 7.0	NDC_LTT_CBAM	South America_Southern	Agricultural Demand|Crops|Bioenergy|1st Generation	million t DM/yr	0.0842272	1.06091	3.12685	3.78246	4.74897	6.17312	8.70475	8.70995	9.52191	10.0651
GCAM 7.0	NDC_LTT_CBAM	South Asia	Agricultural Demand|Crops|Bioenergy|1st Generation	million t DM/yr	0	0	0	0.0779427	0.173082	0.391381	0.55614	0.744809	0.985093	1.14566
GCAM 7.0	NDC_LTT_CBAM	South Korea	Agricultural Demand|Crops|Bioenergy|1st Generation	million t DM/yr	0.0676791	2.04865	2.57154	4.97827	5.98688	13.2324	13.3914	16.494	20.168	22.9313
GCAM 7.0	NDC_LTT_CBAM	Southeast Asia	Agricultural Demand|Crops|Bioenergy|1st Generation	million t DM/yr	0.853328	10.9505	29.5176	76.0379	129.012	240.931	372.885	505.679	635.276	740.753
GCAM 7.0	NDC_LTT_CBAM	Taiwan	Agricultural Demand|Crops|Bioenergy|1st Generation	million t DM/yr	0	0	0.0244026	2.87844	3.93591	7.10343	9.08806	12.5615	14.4609	15.6871
GCAM 7.0	NDC_LTT_CBAM	USA	Agricultural Demand|Crops|Bioenergy|1st Generation	million t DM/yr	38.2015	110.528	183.525	248.02	264.586	272.092	341.616	327.671	310.67	285.311
GCAM 7.0	NDC_LTT_CBAM	World	Agricultural Demand|Crops|Bioenergy|1st Generation	million t DM/yr	249.116	519.3	724.588	1294.5	1656.85	2288.06	3337.17	3917.77	4672.81	5235.38
GCAM 7.0	NDC_LTT_CBAM-G_SUBS	Africa_Eastern	Agricultural Demand|Crops|Bioenergy|1st Generation	million t DM/yr	0	0.01404	0.0187136	0.134159	0.261841	0.646445	0.945741	1.3254	1.69605	2.03534
GCAM 7.0	NDC_LTT_CBAM-G_SUBS	Africa_Northern	Agricultural Demand|Crops|Bioenergy|1st Generation	million t DM/yr	0	0	0	0.0940192	0.282896	0.593837	0.812143	1.11051	1.43176	1.89292
GCAM 7.0	NDC_LTT_CBAM-G_SUBS	Africa_Southern	Agricultural Demand|Crops|Bioenergy|1st Generation	million t DM/yr	0	0	0.163764	0.452708	1.0142	2.1274	2.92466	3.88027	5.00508	6.58734
GCAM 7.0	NDC_LTT_CBAM-G_SUBS	Africa_Western	Agricultural Demand|Crops|Bioenergy|1st Generation	million t DM/yr	0	0	0	0.49996	0.994753	2.02059	2.64695	3.6599	4.86212	6.45652
GCAM 7.0	NDC_LTT_CBAM-G_SUBS	Argentina	Agricultural Demand|Crops|Bioenergy|1st Generation	million t DM/yr	0.0984392	3.26625	6.94638	7.05627	7.43894	7.89658	7.95521	8.04704	8.36269	8.50611
GCAM 7.0	NDC_LTT_CBAM-G_SUBS	Australia_NZ	Agricultural Demand|Crops|Bioenergy|1st Generation	million t DM/yr	0.0888994	0.692937	0.921613	2.63103	3.44732	5.60522	8.42445	9.68579	10.7096	10.6082
GCAM 7.0	NDC_LTT_CBAM-G_SUBS	Brazil	Agricultural Demand|Crops|Bioenergy|1st Generation	million t DM/yr	169.765	305.859	392.741	439.658	451.821	525.033	655.778	823.838	1168.6	1540.87
GCAM 7.0	NDC_LTT_CBAM-G_SUBS	Canada	Agricultural Demand|Crops|Bioenergy|1st Generation	million t DM/yr	0.842268	5.01317	7.59423	14.6575	18.7084	37.5844	9.46564	26.0794	28.8994	38.221
GCAM 7.0	NDC_LTT_CBAM-G_SUBS	Central America and Caribbean	Agricultural Demand|Crops|Bioenergy|1st Generation	million t DM/yr	17.8224	5.87899	6.21633	3.13537	5.6025	21.0811	21.5459	20.9576	24.6642	27.9177
GCAM 7.0	NDC_LTT_CBAM-G_SUBS	Central Asia	Agricultural Demand|Crops|Bioenergy|1st Generation	million t DM/yr	0	0	0.0079363	0.625609	1.11362	1.77797	2.37773	3.31517	4.58504	5.78478
GCAM 7.0	NDC_LTT_CBAM-G_SUBS	China	Agricultural Demand|Crops|Bioenergy|1st Generation	million t DM/yr	3.32623	8.94494	11.2438	19.7404	23.5463	31.0155	34.7397	41.7495	48.1375	55.3818
GCAM 7.0	NDC_LTT_CBAM-G_SUBS	Colombia	Agricultural Demand|Crops|Bioenergy|1st Generation	million t DM/yr	0.0244041	0.207682	0.353375	2.00209	10.4802	53.3619	58.4539	62.9106	67.5731	69.9238
GCAM 7.0	NDC_LTT_CBAM-G_SUBS	EU-12	Agricultural Demand|Crops|Bioenergy|1st Generation	million t DM/yr	0.455377	7.69599	8.29488	11.3654	11.4133	11.7297	15.6526	18.9541	21.9577	23.3063
GCAM 7.0	NDC_LTT_CBAM-G_SUBS	EU-15	Agricultural Demand|Crops|Bioenergy|1st Generation	million t DM/yr	14.5396	48.2254	50.6598	63.3004	62.6277	62.347	79.5583	96.0457	109.949	113.779
GCAM 7.0	NDC_LTT_CBAM-G_SUBS	Europe_Eastern	Agricultural Demand|Crops|Bioenergy|1st Generation	million t DM/yr	0	0.0872888	0.211988	1.07796	0.893471	0.990453	1.82996	2.62328	3.29311	3.62827
GCAM 7.0	NDC_LTT_CBAM-G_SUBS	Europe_Non_EU	Agricultural Demand|Crops|Bioenergy|1st Generation	million t DM/yr	0	0.0185149	0.452494	1.15453	1.74606	2.38944	2.89958	3.76162	4.87834	5.66474
GCAM 7.0	NDC_LTT_CBAM-G_SUBS	European Free Trade Association	Agricultural Demand|Crops|Bioenergy|1st Generation	million t DM/yr	0.459499	6.10368	5.96917	9.27389	11.6177	108.534	93.1222	99.1501	97.1829	93.9727
GCAM 7.0	NDC_LTT_CBAM-G_SUBS	India	Agricultural Demand|Crops|Bioenergy|1st Generation	million t DM/yr	2.4869	0.80619	8.68139	347.003	535.247	749.576	1107.48	1357.53	1513.24	1547.39
GCAM 7.0	NDC_LTT_CBAM-G_SUBS	Indonesia	Agricultural Demand|Crops|Bioenergy|1st Generation	million t DM/yr	0	0.961044	3.717	27.7591	47.1448	69.0849	401.565	363.163	463.647	501.716
GCAM 7.0	NDC_LTT_CBAM-G_SUBS	Japan	Agricultural Demand|Crops|Bioenergy|1st Generation	million t DM/yr	0	0.936808	1.62877	4.62952	40.9856	28.3635	36.8762	38.9386	39.7135	37.5383
GCAM 7.0	NDC_LTT_CBAM-G_SUBS	Mexico	Agricultural Demand|Crops|Bioenergy|1st Generation	million t DM/yr	0	0	0	0.174492	6.09	4.85974	5.07473	6.02523	7.07479	7.83717
GCAM 7.0	NDC_LTT_CBAM-G_SUBS	Middle East	Agricultural Demand|Crops|Bioenergy|1st Generation	million t DM/yr	0	0	0	0.545301	2.57943	15.7876	20.6763	26.6118	32.1355	37.1295
GCAM 7.0	NDC_LTT_CBAM-G_SUBS	Pakistan	Agricultural Demand|Crops|Bioenergy|1st Generation	million t DM/yr	0	0	0	0.0408118	0.144516	0.417502	0.64044	0.85902	1.08473	1.31759
GCAM 7.0	NDC_LTT_CBAM-G_SUBS	Russia	Agricultural Demand|Crops|Bioenergy|1st Generation	million t DM/yr	0	0	0	0.956984	1.43855	2.8352	8.9763	14.2239	21.4529	25.9773
GCAM 7.0	NDC_LTT_CBAM-G_SUBS	South Africa	Agricultural Demand|Crops|Bioenergy|1st Generation	million t DM/yr	0	0	0	0.758554	1.76201	2.09125	2.11554	2.84386	4.3863	6.35754
GCAM 7.0	NDC_LTT_CBAM-G_SUBS	South America_Northern	Agricultural Demand|Crops|Bioenergy|1st Generation	million t DM/yr	0	0	0	0.000589316	0.00183061	0.0443404	0.0571396	0.0729008	0.0779467	0.0790598
GCAM 7.0	NDC_LTT_CBAM-G_SUBS	South America_Southern	Agricultural Demand|Crops|Bioenergy|1st Generation	million t DM/yr	0.0842272	1.06091	3.12685	3.78246	4.74897	6.17314	8.66697	8.71826	9.52945	10.0761
GCAM 7.0	NDC_LTT_CBAM-G_SUBS	South Asia	Agricultural Demand|Crops|Bioenergy|1st Generation	million t DM/yr	0	0	0	0.0779427	0.173082	0.391372	0.55714	0.746073	0.98665	1.14896
GCAM 7.0	NDC_LTT_CBAM-G_SUBS	South Korea	Agricultural Demand|Crops|Bioenergy|1st Generation	million t DM/yr	0.0676791	2.04865	2.57154	4.97827	5.98688	13.219	13.3892	16.4694	20.2075	23.0095
GCAM 7.0	NDC_LTT_CBAM-G_SUBS	Southeast Asia	Agricultural Demand|Crops|Bioenergy|1st Generation	million t DM/yr	0.853328	10.9505	29.5176	76.0379	129.012	240.933	371.187	503.342	635.85	743.324
GCAM 7.0	NDC_LTT_CBAM-G_SUBS	Taiwan	Agricultural Demand|Crops|Bioenergy|1st Generation	million t DM/yr	0	0	0.0244026	2.87844	3.93591	7.10332	9.09477	12.5644	14.4717	15.7297
GCAM 7.0	NDC_LTT_CBAM-G_SUBS	USA	Agricultural Demand|Crops|Bioenergy|1st Generation	million t DM/yr	38.2015	110.528	183.525	248.02	264.586	272.092	341.354	327.285	310.324	285.099
GCAM 7.0	NDC_LTT_CBAM-G_SUBS	World	Agricultural Demand|Crops|Bioenergy|1st Generation	million t DM/yr	249.116	519.3	724.588	1294.5	1656.85	2287.71	3326.85	3906.49	4685.97	5258.27
GCAM 7.0	NDC_LTT_CBAM-G_SUBS_HI	Africa_Eastern	Agricultural Demand|Crops|Bioenergy|1st Generation	million t DM/yr	0	0.01404	0.0187136	0.134159	0.261841	0.646441	0.945821	1.3255	1.69617	2.0355
GCAM 7.0	NDC_LTT_CBAM-G_SUBS_HI	Africa_Northern	Agricultural Demand|Crops|Bioenergy|1st Generation	million t DM/yr	0	0	0	0.0940192	0.282896	0.593679	0.812055	1.11049	1.43177	1.8929
GCAM 7.0	NDC_LTT_CBAM-G_SUBS_HI	Africa_Southern	Agricultural Demand|Crops|Bioenergy|1st Generation	million t DM/yr	0	0	0.163764	0.452708	1.0142	2.12725	2.925	3.88063	5.0053	6.58703
GCAM 7.0	NDC_LTT_CBAM-G_SUBS_HI	Africa_Western	Agricultural Demand|Crops|Bioenergy|1st Generation	million t DM/yr	0	0	0	0.49996	0.994753	2.02052	2.64709	3.66013	4.86246	6.45706
GCAM 7.0	NDC_LTT_CBAM-G_SUBS_HI	Argentina	Agricultural Demand|Crops|Bioenergy|1st Generation	million t DM/yr	0.0984392	3.26625	6.94638	7.05627	7.43894	7.89667	7.95538	8.04725	8.36318	8.50631
GCAM 7.0	NDC_LTT_CBAM-G_SUBS_HI	Australia_NZ	Agricultural Demand|Crops|Bioenergy|1st Generation	million t DM/yr	0.0888994	0.692937	0.921613	2.63103	3.44732	5.60584	8.42537	9.68813	10.7126	10.6104
GCAM 7.0	NDC_LTT_CBAM-G_SUBS_HI	Brazil	Agricultural Demand|Crops|Bioenergy|1st Generation	million t DM/yr	169.765	305.859	392.741	439.658	451.821	525.051	655.802	823.73	1168.42	1540.38
GCAM 7.0	NDC_LTT_CBAM-G_SUBS_HI	Canada	Agricultural Demand|Crops|Bioenergy|1st Generation	million t DM/yr	0.842268	5.01317	7.59423	14.6575	18.7084	37.5904	9.46443	26.0822	28.9023	38.2278
GCAM 7.0	NDC_LTT_CBAM-G_SUBS_HI	Central America and Caribbean	Agricultural Demand|Crops|Bioenergy|1st Generation	million t DM/yr	17.8224	5.87899	6.21633	3.13537	5.6025	21.1045	21.5638	20.975	24.6816	27.9338
GCAM 7.0	NDC_LTT_CBAM-G_SUBS_HI	Central Asia	Agricultural Demand|Crops|Bioenergy|1st Generation	million t DM/yr	0	0	0.0079363	0.625609	1.11362	1.77791	2.37808	3.31584	4.58591	5.78581
GCAM 7.0	NDC_LTT_CBAM-G_SUBS_HI	China	Agricultural Demand|Crops|Bioenergy|1st Generation	million t DM/yr	3.32623	8.94494	11.2438	19.7404	23.5463	31.0124	34.7404	41.7494	48.1361	55.3787
GCAM 7.0	NDC_LTT_CBAM-G_SUBS_HI	Colombia	Agricultural Demand|Crops|Bioenergy|1st Generation	million t DM/yr	0.0244041	0.207682	0.353375	2.00209	10.4802	53.3898	58.478	62.993	67.5987	69.9508
GCAM 7.0	NDC_LTT_CBAM-G_SUBS_HI	EU-12	Agricultural Demand|Crops|Bioenergy|1st Generation	million t DM/yr	0.455377	7.69599	8.29488	11.3654	11.4133	11.7606	15.6179	18.9185	21.931	23.301
GCAM 7.0	NDC_LTT_CBAM-G_SUBS_HI	EU-15	Agricultural Demand|Crops|Bioenergy|1st Generation	million t DM/yr	14.5396	48.2254	50.6598	63.3004	62.6277	62.3954	79.5048	96.0216	109.981	113.881
GCAM 7.0	NDC_LTT_CBAM-G_SUBS_HI	Europe_Eastern	Agricultural Demand|Crops|Bioenergy|1st Generation	million t DM/yr	0	0.0872888	0.211988	1.07796	0.893471	0.990477	1.82974	2.62163	3.28967	3.62281
GCAM 7.0	NDC_LTT_CBAM-G_SUBS_HI	Europe_Non_EU	Agricultural Demand|Crops|Bioenergy|1st Generation	million t DM/yr	0	0.0185149	0.452494	1.15453	1.74606	2.3893	2.89942	3.76082	4.87738	5.66356
GCAM 7.0	NDC_LTT_CBAM-G_SUBS_HI	European Free Trade Association	Agricultural Demand|Crops|Bioenergy|1st Generation	million t DM/yr	0.459499	6.10368	5.96917	9.27389	11.6177	107.808	92.6836	98.554	96.6028	93.4103
GCAM 7.0	NDC_LTT_CBAM-G_SUBS_HI	India	Agricultural Demand|Crops|Bioenergy|1st Generation	million t DM/yr	2.4869	0.80619	8.68139	347.003	535.247	749.585	1107.53	1357.5	1513.14	1547.22
GCAM 7.0	NDC_LTT_CBAM-G_SUBS_HI	Indonesia	Agricultural Demand|Crops|Bioenergy|1st Generation	million t DM/yr	0	0.961044	3.717	27.7591	47.1448	69.0943	401.586	363.104	463.623	501.699
GCAM 7.0	NDC_LTT_CBAM-G_SUBS_HI	Japan	Agricultural Demand|Crops|Bioenergy|1st Generation	million t DM/yr	0	0.936808	1.62877	4.62952	40.9856	28.3606	36.8747	38.9405	39.7077	37.5278
GCAM 7.0	NDC_LTT_CBAM-G_SUBS_HI	Mexico	Agricultural Demand|Crops|Bioenergy|1st Generation	million t DM/yr	0	0	0	0.174492	6.09	4.86067	5.07579	6.02452	7.07269	7.83385
GCAM 7.0	NDC_LTT_CBAM-G_SUBS_HI	Middle East	Agricultural Demand|Crops|Bioenergy|1st Generation	million t DM/yr	0	0	0	0.545301	2.57943	15.7815	20.6734	26.6083	32.1325	37.1266
GCAM 7.0	NDC_LTT_CBAM-G_SUBS_HI	Pakistan	Agricultural Demand|Crops|Bioenergy|1st Generation	million t DM/yr	0	0	0	0.0408118	0.144516	0.417451	0.640478	0.85911	1.08484	1.31767
GCAM 7.0	NDC_LTT_CBAM-G_SUBS_HI	Russia	Agricultural Demand|Crops|Bioenergy|1st Generation	million t DM/yr	0	0	0	0.956984	1.43855	2.83524	8.97361	14.2147	21.4369	25.9597
GCAM 7.0	NDC_LTT_CBAM-G_SUBS_HI	South Africa	Agricultural Demand|Crops|Bioenergy|1st Generation	million t DM/yr	0	0	0	0.758554	1.76201	2.09082	2.11524	2.84368	4.3865	6.35782
GCAM 7.0	NDC_LTT_CBAM-G_SUBS_HI	South America_Northern	Agricultural Demand|Crops|Bioenergy|1st Generation	million t DM/yr	0	0	0	0.000589316	0.00183061	0.044321	0.0571295	0.0728981	0.0779472	0.0790634
GCAM 7.0	NDC_LTT_CBAM-G_SUBS_HI	South America_Southern	Agricultural Demand|Crops|Bioenergy|1st Generation	million t DM/yr	0.0842272	1.06091	3.12685	3.78246	4.74897	6.17311	8.66705	8.72001	9.53137	10.077
GCAM 7.0	NDC_LTT_CBAM-G_SUBS_HI	South Asia	Agricultural Demand|Crops|Bioenergy|1st Generation	million t DM/yr	0	0	0	0.0779427	0.173082	0.391323	0.557172	0.746157	0.986742	1.14897
GCAM 7.0	NDC_LTT_CBAM-G_SUBS_HI	South Korea	Agricultural Demand|Crops|Bioenergy|1st Generation	million t DM/yr	0.0676791	2.04865	2.57154	4.97827	5.98688	13.1923	13.38	16.4611	20.2011	23.0053
GCAM 7.0	NDC_LTT_CBAM-G_SUBS_HI	Southeast Asia	Agricultural Demand|Crops|Bioenergy|1st Generation	million t DM/yr	0.853328	10.9505	29.5176	76.0379	129.012	240.95	371.251	503.403	635.921	743.385
GCAM 7.0	NDC_LTT_CBAM-G_SUBS_HI	Taiwan	Agricultural Demand|Crops|Bioenergy|1st Generation	million t DM/yr	0	0	0.0244026	2.87844	3.93591	7.10245	9.09016	12.5286	14.4127	15.656
GCAM 7.0	NDC_LTT_CBAM-G_SUBS_HI	USA	Agricultural Demand|Crops|Bioenergy|1st Generation	million t DM/yr	38.2015	110.528	183.525	248.02	264.586	272.089	341.368	327.276	310.316	285.086
GCAM 7.0	NDC_LTT_CBAM-G_SUBS_HI	World	Agricultural Demand|Crops|Bioenergy|1st Generation	million t DM/yr	249.116	519.3	724.588	1294.5	1656.85	2287.13	3326.52	3905.74	4685.11	5257.1
GCAM 7.0	NDC_LTT	Africa_Eastern	Agricultural Demand|Crops|Bioenergy|2nd generation	million t DM/yr	0.982977	1.07844	1.23801	1.39147	1.61693	2.07353	2.0408	2.30442	2.21427	1.99909
GCAM 7.0	NDC_LTT	Africa_Northern	Agricultural Demand|Crops|Bioenergy|2nd generation	million t DM/yr	0.0941071	0.145376	0.163185	0.196356	0.232031	0.29602	0.22171	0.215879	0.157605	0.127888
GCAM 7.0	NDC_LTT	Africa_Southern	Agricultural Demand|Crops|Bioenergy|2nd generation	million t DM/yr	0.500495	0.635117	0.705079	0.777469	0.940604	1.21609	1.24645	1.48182	1.61847	1.81551
GCAM 7.0	NDC_LTT	Africa_Western	Agricultural Demand|Crops|Bioenergy|2nd generation	million t DM/yr	1.29602	1.68403	2.30001	2.58768	3.14008	3.91818	4.21433	5.16705	5.81376	6.81301
GCAM 7.0	NDC_LTT	Argentina	Agricultural Demand|Crops|Bioenergy|2nd generation	million t DM/yr	0.0915897	0.0923013	0.0927991	0.0855851	0.119254	0.185557	0.376572	0.822831	1.48072	1.73129
GCAM 7.0	NDC_LTT	Australia_NZ	Agricultural Demand|Crops|Bioenergy|2nd generation	million t DM/yr	0.271516	0.254995	0.264094	0.304067	0.395726	0.728561	2.12046	3.10193	4.12086	4.48636
GCAM 7.0	NDC_LTT	Brazil	Agricultural Demand|Crops|Bioenergy|2nd generation	million t DM/yr	2.01346	2.52019	2.59767	2.59017	2.67934	2.74862	2.65714	2.84328	3.40065	3.9541
GCAM 7.0	NDC_LTT	Canada	Agricultural Demand|Crops|Bioenergy|2nd generation	million t DM/yr	0.598256	0.506221	0.508866	0.592566	0.81372	1.97979	28.604	14.4663	13.8415	11.6721
GCAM 7.0	NDC_LTT	Central America and Caribbean	Agricultural Demand|Crops|Bioenergy|2nd generation	million t DM/yr	0.257217	0.310255	0.328991	0.265486	0.495288	1.23787	3.57258	3.57339	3.77556	3.86949
GCAM 7.0	NDC_LTT	Central Asia	Agricultural Demand|Crops|Bioenergy|2nd generation	million t DM/yr	0.0241532	0.0296369	0.0369982	0.0458813	0.0705358	0.133164	0.209531	0.44781	0.871193	1.17347
GCAM 7.0	NDC_LTT	China	Agricultural Demand|Crops|Bioenergy|2nd generation	million t DM/yr	0.289472	0.930379	1.40033	1.3426	2.18203	3.35277	5.4838	8.4381	10.2428	12.1624
GCAM 7.0	NDC_LTT	Colombia	Agricultural Demand|Crops|Bioenergy|2nd generation	million t DM/yr	0.0904594	0.0979106	0.103295	0.1041	0.153165	0.183255	0.233207	0.28429	0.315427	0.35152
GCAM 7.0	NDC_LTT	EU-12	Agricultural Demand|Crops|Bioenergy|2nd generation	million t DM/yr	0.709556	0.937693	1.09778	0.990246	1.01454	1.40937	2.08137	2.56241	3.01275	3.65884
GCAM 7.0	NDC_LTT	EU-15	Agricultural Demand|Crops|Bioenergy|2nd generation	million t DM/yr	2.81818	3.8728	4.36945	3.21959	3.19963	3.87232	7.80595	10.458	12.7276	14.7449
GCAM 7.0	NDC_LTT	Europe_Eastern	Agricultural Demand|Crops|Bioenergy|2nd generation	million t DM/yr	0.0667251	0.15126	0.171518	0.189917	0.138343	0.154045	0.150076	0.142138	0.124566	0.108783
GCAM 7.0	NDC_LTT	Europe_Non_EU	Agricultural Demand|Crops|Bioenergy|2nd generation	million t DM/yr	0.322846	0.305805	0.261829	0.286116	0.354815	0.425283	0.498838	0.928358	1.90698	2.70702
GCAM 7.0	NDC_LTT	European Free Trade Association	Agricultural Demand|Crops|Bioenergy|2nd generation	million t DM/yr	0.324159	0.422049	0.608964	0.587597	1.06215	0.67462	0.931328	1.08176	1.18768	1.31921
GCAM 7.0	NDC_LTT	India	Agricultural Demand|Crops|Bioenergy|2nd generation	million t DM/yr	1.76335	2.14285	2.4945	2.31758	3.04824	4.55309	5.72494	8.11033	9.72553	11.17
GCAM 7.0	NDC_LTT	Indonesia	Agricultural Demand|Crops|Bioenergy|2nd generation	million t DM/yr	0.321066	0.32048	0.342284	0.37447	0.736201	1.07115	4.76674	4.47069	5.1094	5.11106
GCAM 7.0	NDC_LTT	Japan	Agricultural Demand|Crops|Bioenergy|2nd generation	million t DM/yr	0.338618	0.468651	0.526773	0.548375	4.97696	4.60854	3.62725	4.832	5.20044	5.68648
GCAM 7.0	NDC_LTT	Mexico	Agricultural Demand|Crops|Bioenergy|2nd generation	million t DM/yr	0.105742	0.0809809	0.108898	0.101518	3.81179	3.5339	3.80354	3.90035	4.76005	4.72989
GCAM 7.0	NDC_LTT	Middle East	Agricultural Demand|Crops|Bioenergy|2nd generation	million t DM/yr	0.0389024	0.0419352	0.0379045	0.0966631	0.651426	4.31289	7.61527	10.5261	12.923	14.833
GCAM 7.0	NDC_LTT	Pakistan	Agricultural Demand|Crops|Bioenergy|2nd generation	million t DM/yr	0.151157	0.167524	0.196027	0.231222	0.284963	0.375618	0.400106	0.442432	0.386845	0.30682
GCAM 7.0	NDC_LTT	Russia	Agricultural Demand|Crops|Bioenergy|2nd generation	million t DM/yr	0.289505	0.290633	0.319558	0.464046	0.526925	0.643439	2.62573	3.4171	5.06327	6.00634
GCAM 7.0	NDC_LTT	South Africa	Agricultural Demand|Crops|Bioenergy|2nd generation	million t DM/yr	0.148142	0.143956	0.143328	0.227448	0.767669	0.99889	0.99127	1.37974	2.28697	3.52276
GCAM 7.0	NDC_LTT	South America_Northern	Agricultural Demand|Crops|Bioenergy|2nd generation	million t DM/yr	0.0251512	0.0266841	0.0275547	0.0235752	0.0240854	0.0435835	0.0414298	0.041982	0.0296473	0.0204774
GCAM 7.0	NDC_LTT	South America_Southern	Agricultural Demand|Crops|Bioenergy|2nd generation	million t DM/yr	0.193558	0.238226	0.439069	0.402493	0.517263	0.743211	2.76635	3.3488	4.22108	4.61108
GCAM 7.0	NDC_LTT	South Asia	Agricultural Demand|Crops|Bioenergy|2nd generation	million t DM/yr	0.0982291	0.106829	0.13788	0.180442	0.21991	0.299561	0.289028	0.29824	0.250036	0.233933
GCAM 7.0	NDC_LTT	South Korea	Agricultural Demand|Crops|Bioenergy|2nd generation	million t DM/yr	0.127947	0.178893	0.268293	0.349526	0.635294	1.97188	1.96149	2.75929	3.51743	4.35919
GCAM 7.0	NDC_LTT	Southeast Asia	Agricultural Demand|Crops|Bioenergy|2nd generation	million t DM/yr	1.10182	1.30294	1.72346	1.76013	2.09295	2.79882	3.74898	4.81398	5.95031	6.98184
GCAM 7.0	NDC_LTT	Taiwan	Agricultural Demand|Crops|Bioenergy|2nd generation	million t DM/yr	0.0486057	0.0546693	0.0768058	0.0551231	0.0771947	0.127465	0.172628	0.221393	0.215919	0.1766
GCAM 7.0	NDC_LTT	USA	Agricultural Demand|Crops|Bioenergy|2nd generation	million t DM/yr	2.88964	2.73355	2.78763	3.20207	4.96369	6.39719	20.5983	26.1605	28.3439	26.8029
GCAM 7.0	NDC_LTT	World	Agricultural Demand|Crops|Bioenergy|2nd generation	million t DM/yr	18.3926	22.2733	25.8788	25.8916	41.9427	57.0683	121.581	133.043	154.796	167.247
GCAM 7.0	NDC_LTT_CBAM	Africa_Eastern	Agricultural Demand|Crops|Bioenergy|2nd generation	million t DM/yr	0.982977	1.07844	1.23801	1.39147	1.61693	2.074	2.04108	2.30502	2.21511	1.99954
GCAM 7.0	NDC_LTT_CBAM	Africa_Northern	Agricultural Demand|Crops|Bioenergy|2nd generation	million t DM/yr	0.0941071	0.145376	0.163185	0.196356	0.232031	0.296161	0.221828	0.216041	0.15772	0.127962
GCAM 7.0	NDC_LTT_CBAM	Africa_Southern	Agricultural Demand|Crops|Bioenergy|2nd generation	million t DM/yr	0.500495	0.635117	0.705079	0.777469	0.940604	1.21637	1.24668	1.48222	1.61906	1.81547
GCAM 7.0	NDC_LTT_CBAM	Africa_Western	Agricultural Demand|Crops|Bioenergy|2nd generation	million t DM/yr	1.29602	1.68403	2.30001	2.58768	3.14008	3.91879	4.21478	5.16794	5.81519	6.81449
GCAM 7.0	NDC_LTT_CBAM	Argentina	Agricultural Demand|Crops|Bioenergy|2nd generation	million t DM/yr	0.0915897	0.0923013	0.0927991	0.0855851	0.119254	0.185572	0.376408	0.822512	1.4809	1.73159
GCAM 7.0	NDC_LTT_CBAM	Australia_NZ	Agricultural Demand|Crops|Bioenergy|2nd generation	million t DM/yr	0.271516	0.254995	0.264094	0.304067	0.395726	0.728346	2.11919	3.10113	4.12162	4.48671
GCAM 7.0	NDC_LTT_CBAM	Brazil	Agricultural Demand|Crops|Bioenergy|2nd generation	million t DM/yr	2.01346	2.52019	2.59767	2.59017	2.67934	2.74882	2.65738	2.84305	3.4004	3.95219
GCAM 7.0	NDC_LTT_CBAM	Canada	Agricultural Demand|Crops|Bioenergy|2nd generation	million t DM/yr	0.598256	0.506221	0.508866	0.592566	0.81372	1.96897	28.6245	14.4637	13.8386	11.6552
GCAM 7.0	NDC_LTT_CBAM	Central America and Caribbean	Agricultural Demand|Crops|Bioenergy|2nd generation	million t DM/yr	0.257217	0.310255	0.328991	0.265486	0.495288	1.23734	3.57199	3.57298	3.7756	3.86965
GCAM 7.0	NDC_LTT_CBAM	Central Asia	Agricultural Demand|Crops|Bioenergy|2nd generation	million t DM/yr	0.0241532	0.0296369	0.0369982	0.0458813	0.0705358	0.133148	0.209428	0.447537	0.871134	1.17343
GCAM 7.0	NDC_LTT_CBAM	China	Agricultural Demand|Crops|Bioenergy|2nd generation	million t DM/yr	0.289472	0.930379	1.40033	1.3426	2.18203	3.33965	5.474	8.43113	10.2378	12.1576
GCAM 7.0	NDC_LTT_CBAM	Colombia	Agricultural Demand|Crops|Bioenergy|2nd generation	million t DM/yr	0.0904594	0.0979106	0.103295	0.1041	0.153165	0.183393	0.233316	0.284401	0.315525	0.35163
GCAM 7.0	NDC_LTT_CBAM	EU-12	Agricultural Demand|Crops|Bioenergy|2nd generation	million t DM/yr	0.709556	0.937693	1.09778	0.990246	1.01454	1.44551	2.08589	2.56716	3.01612	3.66253
GCAM 7.0	NDC_LTT_CBAM	EU-15	Agricultural Demand|Crops|Bioenergy|2nd generation	million t DM/yr	2.81818	3.8728	4.36945	3.21959	3.19963	3.90304	7.82024	10.4756	12.7356	14.749
GCAM 7.0	NDC_LTT_CBAM	Europe_Eastern	Agricultural Demand|Crops|Bioenergy|2nd generation	million t DM/yr	0.0667251	0.15126	0.171518	0.189917	0.138343	0.15249	0.149397	0.141195	0.123774	0.108134
GCAM 7.0	NDC_LTT_CBAM	Europe_Non_EU	Agricultural Demand|Crops|Bioenergy|2nd generation	million t DM/yr	0.322846	0.305805	0.261829	0.286116	0.354815	0.42531	0.499705	0.929787	1.90947	2.7086
GCAM 7.0	NDC_LTT_CBAM	European Free Trade Association	Agricultural Demand|Crops|Bioenergy|2nd generation	million t DM/yr	0.324159	0.422049	0.608964	0.587597	1.06215	0.686799	0.939737	1.09297	1.19849	1.32958
GCAM 7.0	NDC_LTT_CBAM	India	Agricultural Demand|Crops|Bioenergy|2nd generation	million t DM/yr	1.76335	2.14285	2.4945	2.31758	3.04824	4.55207	5.72158	8.10765	9.72445	11.1702
GCAM 7.0	NDC_LTT_CBAM	Indonesia	Agricultural Demand|Crops|Bioenergy|2nd generation	million t DM/yr	0.321066	0.32048	0.342284	0.37447	0.736201	1.0712	4.7736	4.475	5.11523	5.11591
GCAM 7.0	NDC_LTT_CBAM	Japan	Agricultural Demand|Crops|Bioenergy|2nd generation	million t DM/yr	0.338618	0.468651	0.526773	0.548375	4.97696	4.60276	3.62178	4.82682	5.19543	5.68409
GCAM 7.0	NDC_LTT_CBAM	Mexico	Agricultural Demand|Crops|Bioenergy|2nd generation	million t DM/yr	0.105742	0.0809809	0.108898	0.101518	3.81179	3.5343	3.80318	3.89759	4.76062	4.72964
GCAM 7.0	NDC_LTT_CBAM	Middle East	Agricultural Demand|Crops|Bioenergy|2nd generation	million t DM/yr	0.0389024	0.0419352	0.0379045	0.0966631	0.651426	4.31377	7.61499	10.5267	12.9244	14.8429
GCAM 7.0	NDC_LTT_CBAM	Pakistan	Agricultural Demand|Crops|Bioenergy|2nd generation	million t DM/yr	0.151157	0.167524	0.196027	0.231222	0.284963	0.375676	0.400214	0.442633	0.387128	0.306952
GCAM 7.0	NDC_LTT_CBAM	Russia	Agricultural Demand|Crops|Bioenergy|2nd generation	million t DM/yr	0.289505	0.290633	0.319558	0.464046	0.526925	0.640581	2.62167	3.40856	5.05203	5.99375
GCAM 7.0	NDC_LTT_CBAM	South Africa	Agricultural Demand|Crops|Bioenergy|2nd generation	million t DM/yr	0.148142	0.143956	0.143328	0.227448	0.767669	0.999123	0.991446	1.3801	2.28739	3.52301
GCAM 7.0	NDC_LTT_CBAM	South America_Northern	Agricultural Demand|Crops|Bioenergy|2nd generation	million t DM/yr	0.0251512	0.0266841	0.0275547	0.0235752	0.0240854	0.0436131	0.0414607	0.0420188	0.029677	0.0204889
[truncated: 122,713 more rows]
